# Supplementary material for: Simultaneous Ribosome Profiling of Human Host Cells Infected with Toxoplasma gondii
Source: mSphere. 2019 Jun 5;4(3):e00292-19. doi: 10.1128/mSphere.00292-19 (PMC6553554; doi:10.1128/mSphere.00292-19)
Supplement: TABLE S1 [file mSphere.00292-19-st001.xlsx]

## Sheet: Table S1A
Table S1A. Ribosome density of genes identified from tachyzoites grown in confluent HFFs
	Normalized read counts
	RNA				RFP
GENE	RH1	RH2	RH3	SUM	RH1	RH2	RH3	SUM	RD	log2RD
TGME49_200250	84.9172	78.0931	68.0531	231.063	146.732	161.22	121.824	429.776	1.85999	0.895295
TGME49_200270	13.408	9.50698	10.675	33.5899	31.1497	30.2288	17.9612	79.3397	2.36201	1.24001
TGME49_200280	47.2471	51.9489	38.6968	137.893	13.1157	20.1525	15.6184	48.8866	0.354526	-1.49604
TGME49_200290	72.7861	69.9442	68.0531	210.783	129.517	110.839	114.795	355.152	1.68491	0.752674
TGME49_200310	81.7248	66.5489	67.3859	215.66	59.8403	40.3051	64.8165	164.962	0.764918	-0.386624
TGME49_200320	109.179	90.3164	106.083	305.578	168.045	110.839	136.661	415.545	1.35986	0.443462
TGME49_200330	52.3549	46.8559	52.7078	151.919	54.9219	10.0763	35.9224	100.921	0.664307	-0.590078
TGME49_200360	420.116	369.075	318.915	1108.11	545.12	584.424	425.602	1555.15	1.40343	0.488953
TGME49_200385	246.451	293.358	264.206	804.016	95.9083	80.6102	111.672	288.19	0.358439	-1.4802
TGME49_200400	30.6468	26.8233	31.3578	88.8278	21.313	10.0763	20.3039	51.6932	0.581948	-0.781038
TGME49_200430	5.74627	8.48838	8.67343	22.9081	14.7551	30.2288	18.7421	63.726	2.78182	1.47603
TGME49_200470	45.3317	46.5163	42.7	134.548	31.9694	20.1525	25.7704	77.8924	0.578919	-0.788567
TGME49_200590	27.4544	19.014	24.0187	70.4871	14.7551	30.2288	21.0849	66.0688	0.937318	-0.0933901
TGME49_201120	44.0548	43.4605	46.0359	133.551	20.4932	40.3051	28.8941	89.6924	0.671596	-0.574335
TGME49_201130	78.5324	99.8233	108.084	286.44	114.762	120.915	76.5303	312.208	1.08996	0.124273
TGME49_201140	23.6236	29.8791	26.0203	79.5229	27.8708	10.0763	9.37105	47.3181	0.595025	-0.748978
TGME49_201150	37.67	37.0093	36.6953	111.375	45.0851	50.3813	64.0355	159.502	1.43212	0.518154
TGME49_201170	230.489	213.568	228.845	672.902	154.109	80.6102	160.87	395.589	0.587885	-0.766394
TGME49_201210	10.8541	12.5628	12.0094	35.4262	9.01702	20.1525	12.4947	41.6643	1.17609	0.233994
TGME49_201220	5.74627	7.80931	5.33749	18.8931	9.01702	20.1525	20.3039	49.4735	2.61861	1.3888
TGME49_201230	19.7927	16.6372	20.0156	56.4455	20.4932	20.1525	25.7704	66.4162	1.17664	0.234675
TGME49_201240	38.3085	35.9907	42.0328	116.332	22.1327	30.2288	21.8658	74.2273	0.638064	-0.648226
TGME49_201250	49.801	67.907	62.0484	179.756	34.4286	20.1525	25.7704	80.3516	0.447002	-1.16165
TGME49_201260	194.735	180.293	178.806	553.834	98.3675	20.1525	74.9684	193.489	0.349362	-1.51721
TGME49_201270	47.2471	59.7582	65.3843	172.39	49.1838	10.0763	55.4454	114.705	0.665385	-0.587739
TGME49_201380	187.712	226.809	219.504	634.026	183.619	241.83	237.4	662.85	1.04546	0.0641413
TGME49_201390	1040.71	894.675	829.313	2764.7	369.698	352.669	424.04	1146.41	0.414659	-1.27
TGME49_201400	41.5009	50.2512	53.3749	145.127	41.8062	30.2288	46.0743	118.109	0.813834	-0.297193
TGME49_201520	47.8856	45.1582	38.6968	131.741	35.2484	20.1525	20.3039	75.7049	0.574651	-0.799242
TGME49_201630	67.0399	68.2466	67.3859	202.672	58.2008	40.3051	74.1875	172.693	0.852082	-0.230936
TGME49_201670	31.9237	33.2744	36.0281	101.226	18.8538	60.4576	32.7987	112.11	1.10752	0.147332
TGME49_201680	123.226	131.061	150.784	405.07	206.572	130.992	219.439	557.002	1.37507	0.45951
TGME49_201700	26.1775	25.8047	24.6859	76.6681	66.3981	80.6102	65.5974	212.606	2.77307	1.47148
TGME49_201710	22.3466	23.0884	23.3515	68.7865	25.4116	10.0763	25.7704	61.2583	0.890556	-0.167222
TGME49_201720	7.6617	13.9209	18.014	39.5967	13.1157	50.3813	22.6467	86.1437	2.17553	1.12137
TGME49_201760	74.0631	76.7349	80.7296	231.528	67.2178	10.0763	72.6257	149.92	0.647524	-0.626994
TGME49_201770	21.0697	24.7861	22.6844	68.5401	22.1327	20.1525	21.0849	63.3701	0.92457	-0.113146
TGME49_201780	724.669	793.494	708.552	2226.71	1691.92	1813.73	1635.25	5140.9	2.30874	1.2071
TGME49_201790	22.3466	22.7489	16.0125	61.108	13.1157	10.0763	12.4947	35.6867	0.583994	-0.775975
TGME49_201800	31.9237	32.9349	32.025	96.8836	85.2519	40.3051	67.1592	192.716	1.98915	0.992153
TGME49_201810	41.5009	38.707	44.7015	124.909	6.55784	10.0763	9.37105	26.0052	0.208192	-2.26401
TGME49_201820	38.947	35.9907	40.0312	114.969	16.3946	20.1525	22.6467	59.1938	0.514868	-0.957725
TGME49_201830	11.4925	8.14884	6.67187	26.3133	17.2143	10.0763	14.8375	42.1281	1.60102	0.678993
TGME49_201840	38.947	36.3303	36.6953	111.972	53.2824	10.0763	43.7316	107.09	0.956398	-0.0643171
TGME49_201860	789.155	590.112	561.771	1941.04	1304.19	1058.01	1190.9	3553.1	1.83052	0.872251
TGME49_201870	23.6236	33.2744	24.6859	81.5839	13.1157	10.0763	11.7138	34.9058	0.427851	-1.22482
TGME49_201880	134.718	139.888	136.773	411.38	150.83	171.297	184.297	506.424	1.23104	0.299875
TGME49_201900	39.5854	32.9349	38.0296	110.55	18.034	20.1525	26.5513	64.7379	0.585598	-0.772016
TGME49_202010	68.3168	94.7303	100.078	263.125	52.4627	20.1525	42.9507	115.566	0.439205	-1.18703
TGME49_202030	66.4014	67.907	67.3859	201.694	40.9865	30.2288	36.7033	107.919	0.53506	-0.902227
TGME49_202040	25.539	22.7489	28.0218	76.3097	16.3946	30.2288	19.523	66.1464	0.866816	-0.206203
TGME49_202070	12.7695	15.9582	16.0125	44.7401	9.01702	20.1525	14.8375	44.0071	0.983615	-0.0238343
TGME49_202120	44.6932	31.9163	44.0343	120.644	18.8538	60.4576	23.4276	102.739	0.851589	-0.23177
TGME49_202170	11.4925	5.7721	7.33905	24.6037	13.1157	10.0763	12.4947	35.6867	1.45046	0.53651
TGME49_202180	45.3317	49.5721	45.3687	140.273	50.8232	60.4576	49.198	160.479	1.14405	0.194151
TGME49_202190	28.7314	31.5768	32.025	92.3331	9.83675	10.0763	13.2757	33.1887	0.359445	-1.47616
TGME49_202200	158.342	118.158	132.103	408.603	167.225	151.144	119.481	437.85	1.07158	0.0997363
TGME49_202230	39.5854	34.9721	32.6922	107.25	20.4932	20.1525	20.3039	60.9497	0.568297	-0.815282
TGME49_202250	15.3234	26.8233	21.35	63.4967	27.8708	40.3051	18.7421	86.918	1.36886	0.452974
TGME49_202280	24.262	20.0326	21.35	65.6446	9.83675	20.1525	16.3993	46.3886	0.706663	-0.500905
TGME49_202290	35.7546	27.8419	42.7	106.296	29.5103	30.2288	35.9224	95.6614	0.89995	-0.152084
TGME49_202300	21.0697	25.1256	18.014	64.2093	24.5919	30.2288	24.2086	79.0292	1.23081	0.299604
TGME49_202350	22.3466	25.8047	20.0156	68.1669	19.6735	10.0763	17.9612	47.711	0.699914	-0.51475
TGME49_202370	100.241	89.6373	98.0765	287.954	140.174	181.373	149.156	470.703	1.63464	0.708976
TGME49_202380	88.748	79.4512	86.7343	254.934	102.466	90.6864	110.891	304.043	1.19264	0.254156
TGME49_202390	23.6236	33.2744	36.6953	93.5933	116.402	50.3813	100.739	267.522	2.85834	1.51518
TGME49_202410	28.7314	35.6512	38.6968	103.079	14.7551	20.1525	21.8658	56.7735	0.550774	-0.860467
TGME49_202420	28.0929	24.7861	26.6875	79.5664	47.5443	80.6102	51.5408	179.695	2.25843	1.17532
TGME49_202440	17.2388	15.9582	17.3469	50.5438	17.2143	30.2288	18.7421	66.1852	1.30946	0.388974
TGME49_202450	20.4312	10.5256	14.6781	45.6349	36.8878	30.2288	47.6362	114.753	2.51459	1.33032
TGME49_202460	24.9005	25.4651	24.6859	75.0516	29.5103	40.3051	38.2651	108.08	1.44008	0.526152
TGME49_202470	25.539	29.5396	24.6859	79.7645	15.5749	10.0763	14.8375	40.4886	0.507602	-0.978229
TGME49_202490	42.1393	48.5535	43.3671	134.06	19.6735	10.0763	27.3322	57.082	0.425795	-1.23177
TGME49_202500	440.548	400.651	393.64	1234.84	1012.37	816.178	1137.8	2966.35	2.40221	1.26436
TGME49_202510	56.8243	57.0419	46.0359	159.902	66.3981	70.5339	77.3112	214.243	1.33984	0.422061
TGME49_202530	30.6468	26.1442	42.7	99.491	95.0886	50.3813	80.4349	225.905	2.27061	1.18308
TGME49_202540	49.801	55.6838	48.7046	154.189	32.7892	10.0763	42.9507	85.8161	0.556563	-0.845384
TGME49_202550	59.3782	60.0977	64.0499	183.526	43.4457	30.2288	42.9507	116.625	0.63547	-0.654104
TGME49_202572	9.57712	15.2791	12.0094	36.8656	16.3946	30.2288	21.8658	68.4892	1.85781	0.893602
TGME49_202610	137.911	127.326	103.414	368.65	56.5613	20.1525	60.9118	137.626	0.373323	-1.4215
TGME49_202620	317.96	312.372	340.265	970.598	326.252	312.364	331.891	970.508	0.999907	-0.000133617
TGME49_202630	23.6236	32.9349	30.6906	87.2491	41.8062	20.1525	52.3217	114.28	1.30982	0.389367
TGME49_202680	90.0249	94.7303	106.083	290.838	196.735	211.602	213.191	621.528	2.13703	1.0956
TGME49_202730	12.7695	12.2233	15.3453	40.3381	7.37757	20.1525	19.523	47.0531	1.16647	0.222149
TGME49_202760	24.9005	17.6558	19.3484	61.9048	13.9354	10.0763	21.0849	45.0965	0.728483	-0.457034
TGME49_202770	220.274	281.135	284.222	785.63	160.667	231.754	189.764	582.185	0.741042	-0.432373
TGME49_202780	56.8243	68.9256	60.0468	185.797	25.4116	10.0763	14.8375	50.3254	0.270863	-1.88437
TGME49_202790	12.7695	20.0326	17.3469	50.1489	7.37757	20.1525	7.80921	35.3393	0.704687	-0.504945
TGME49_202820	53.6319	50.9303	54.0421	158.604	123.779	120.915	124.166	368.861	2.32567	1.21764
TGME49_202830	244.536	242.428	240.187	727.151	256.575	201.525	254.58	712.681	0.9801	-0.0289989
TGME49_202840	196.012	184.028	171.467	551.507	196.735	181.373	239.743	617.851	1.1203	0.16388
TGME49_202850	12.7695	15.6186	10.675	39.0631	7.37757	10.0763	10.152	27.6058	0.706698	-0.500835
TGME49_202870	5.74627	12.9023	10.675	29.3236	10.6565	10.0763	10.152	30.8847	1.05324	0.0748315
TGME49_202880	5.74627	5.43256	10.0078	21.1866	9.83675	10.0763	10.9329	30.8459	1.45591	0.541925
TGME49_202890	63.8475	61.4559	52.7078	178.011	83.6124	120.915	111.672	316.199	1.77629	0.828867
TGME49_202900	173.027	166.033	162.126	501.186	54.1021	60.4576	44.5125	159.072	0.317392	-1.65566
TGME49_202940	72.1477	68.5861	62.0484	202.782	57.3811	30.2288	47.6362	135.246	0.666953	-0.584344
TGME49_202950	31.2853	31.9163	38.0296	101.231	35.2484	50.3813	42.1697	127.799	1.26245	0.336227
TGME49_202960	5.1078	5.43256	8.00624	18.5466	11.4762	20.1525	10.152	41.7807	2.25274	1.17168
TGME49_202980	59.3782	76.0559	70.0546	205.489	77.0546	100.763	66.3783	244.196	1.18837	0.248978
TGME49_203010	76.617	87.9396	73.3905	237.947	51.643	20.1525	50.7599	122.555	0.515053	-0.957207
TGME49_203020	14.6849	15.9582	16.0125	46.6556	9.01702	10.0763	9.37105	28.4643	0.610096	-0.712893
TGME49_203030	104.071	100.502	73.3905	277.964	155.749	130.992	140.566	427.306	1.53727	0.620369
TGME49_203050	33.8392	52.9675	46.7031	133.51	27.8708	20.1525	26.5513	74.5747	0.558571	-0.840187
TGME49_203060	100.241	95.7489	92.0718	288.061	22.1327	10.0763	19.523	51.732	0.179587	-2.47725
TGME49_203080	46.6087	42.7814	37.3625	126.753	36.0681	30.2288	19.523	85.8199	0.677067	-0.56263
TGME49_203150	35.7546	37.6884	37.3625	110.805	25.4116	10.0763	24.9895	60.4774	0.545798	-0.873562
TGME49_203160	35.7546	29.2	26.6875	91.6421	26.2313	10.0763	18.7421	55.0497	0.600703	-0.735275
TGME49_203170	68.9553	53.6466	62.7156	185.317	102.466	30.2288	85.9013	218.596	1.17958	0.238271
TGME49_203220	29.3698	29.5396	27.3547	86.2641	19.6735	10.0763	19.523	49.2728	0.571186	-0.807968
TGME49_203240	77.8939	65.8698	60.714	204.478	59.0205	50.3813	54.6645	164.066	0.802368	-0.317664
TGME49_203260	10.2156	12.2233	10.675	33.1139	9.01702	10.0763	7.02829	26.1216	0.788842	-0.342192
TGME49_203280	21.7081	17.9954	18.6812	58.3847	14.7551	30.2288	11.7138	56.6978	0.971106	-0.0422996
TGME49_203290	99.6021	90.3164	112.755	302.673	77.8743	50.3813	99.177	227.433	0.751414	-0.412321
TGME49_203300	23.6236	22.7489	28.689	75.0615	11.4762	10.0763	12.4947	34.0472	0.453591	-1.14054
TGME49_203310	2718.63	2738.69	2306.46	7763.78	2801.02	2569.45	2608.28	7978.74	1.02769	0.0394017
TGME49_203320	23.6236	23.0884	17.3469	64.0588	24.5919	50.3813	33.5796	108.553	1.69458	0.760928
TGME49_203350	15.9619	20.7116	18.6812	55.3547	22.1327	50.3813	21.0849	93.5989	1.69089	0.757785
TGME49_203358	11.4925	12.2233	13.3437	37.0595	18.8538	20.1525	18.7421	57.7484	1.55826	0.639936
TGME49_203362	30.6468	24.107	19.3484	74.1022	34.4286	50.3813	40.6079	125.418	1.6925	0.759155
TGME49_203370	137.911	138.53	136.106	412.547	150.83	90.6864	121.824	363.34	0.880725	-0.183237
TGME49_203380	40.2239	35.9907	40.0312	116.246	40.9865	30.2288	32.7987	104.014	0.894776	-0.160402
TGME49_203390	74.7016	77.0745	77.3937	229.17	86.0716	90.6864	80.4349	257.193	1.12228	0.166434
TGME49_203400	19.7927	25.8047	26.0203	71.6177	63.1192	70.5339	52.3217	185.975	2.59677	1.37672
TGME49_203450	19.7927	21.3907	17.3469	58.5303	50.0035	50.3813	52.3217	152.707	2.60902	1.38351
TGME49_203480	15.3234	12.9023	15.3453	43.571	18.034	10.0763	23.4276	51.538	1.18285	0.242266
TGME49_203490	33.2007	36.6698	35.3609	105.231	26.2313	60.4576	29.675	116.364	1.10579	0.145079
TGME49_203510	34.4776	41.4233	50.7062	126.607	19.6735	20.1525	23.4276	63.2537	0.499606	-1.00114
TGME49_203520	10.2156	12.2233	10.675	33.1139	5.73811	10.0763	14.0566	29.871	0.902068	-0.148691
TGME49_203540	86.1941	106.275	58.7124	251.181	59.0205	30.2288	49.198	138.447	0.551186	-0.85939
TGME49_203600	229.851	252.275	260.87	742.996	209.031	191.449	242.086	642.566	0.864831	-0.20951
TGME49_203610	28.7314	29.8791	26.6875	85.2979	45.0851	40.3051	40.6079	125.998	1.47715	0.562819
TGME49_203620	9.57712	11.2047	12.6765	33.4583	13.9354	20.1525	17.1803	51.2682	1.5323	0.615699
TGME49_203630	337.753	331.726	308.907	978.387	768.906	806.102	1083.92	2658.93	2.71766	1.44237
TGME49_203665	35.7546	33.9535	17.3469	87.055	12.2959	30.2288	21.8658	64.3905	0.739654	-0.435078
TGME49_203690	61.2936	50.5907	51.3734	163.258	52.4627	40.3051	42.1697	134.938	0.826531	-0.27486
TGME49_203700	46.6087	53.9861	52.0406	152.635	44.2654	40.3051	60.9118	145.482	0.953137	-0.069245
TGME49_203710	149.403	185.386	183.476	518.266	122.14	141.068	138.223	401.431	0.774565	-0.368542
TGME49_203740	66.4014	63.4931	56.0437	185.938	61.4797	60.4576	47.6362	169.574	0.911989	-0.132912
TGME49_203760	24.262	29.5396	30.6906	84.4922	28.6905	10.0763	25.7704	64.5372	0.763824	-0.388687
TGME49_203780	67.0399	69.9442	70.7218	207.706	61.4797	60.4576	110.11	232.047	1.11719	0.159876
TGME49_203790	65.1244	52.9675	64.0499	182.142	61.4797	40.3051	52.3217	154.107	0.84608	-0.241135
TGME49_203810	90.6634	87.2605	85.3999	263.324	40.1667	50.3813	32.0178	122.566	0.465457	-1.10328
TGME49_203820	226.02	221.037	208.162	655.22	144.272	120.915	151.499	416.686	0.635949	-0.653017
TGME49_203830	32.5622	29.2	37.3625	99.1247	9.01702	10.0763	12.4947	31.588	0.31867	-1.64987
TGME49_203860	13.408	12.2233	10.675	36.3062	15.5749	10.0763	14.8375	40.4886	1.1152	0.1573
TGME49_203870	37.0315	32.2558	43.3671	112.655	21.313	50.3813	32.0178	103.712	0.920621	-0.119321
TGME49_203875	13.408	9.50698	7.33905	30.254	17.2143	30.2288	12.4947	59.9379	1.98115	0.986341
TGME49_203880	119.395	104.916	98.7436	323.055	39.347	40.3051	35.9224	115.574	0.357755	-1.48296
TGME49_203910	68.9553	64.8512	66.7187	200.525	23.7722	20.1525	32.0178	75.9425	0.378718	-1.4008
TGME49_203930	21.7081	18.6744	12.6765	53.0591	31.1497	40.3051	23.4276	94.8824	1.78824	0.83854
TGME49_203950	27.4544	27.1628	26.6875	81.3047	18.034	20.1525	23.4276	61.6142	0.757819	-0.400075
TGME49_203980	62.5705	73.6791	65.3843	201.634	40.1667	50.3813	32.7987	123.347	0.611736	-0.709019
TGME49_203990	109.179	96.428	86.7343	292.341	246.739	221.678	198.354	666.77	2.28079	1.18954
TGME49_204020	966.012	888.224	784.612	2638.85	1058.27	705.339	930.858	2694.47	1.02108	0.030092
TGME49_204050	271.99	302.865	256.867	831.723	399.208	302.288	325.644	1027.14	1.23496	0.304459
TGME49_204060	18.5158	17.3163	17.3469	53.1789	17.2143	10.0763	10.9329	38.2235	0.718771	-0.476395
TGME49_204080	21.7081	19.3535	34.6937	75.7554	20.4932	40.3051	21.8658	82.6641	1.0912	0.125913
TGME49_204100	27.4544	22.7489	24.0187	74.222	29.5103	40.3051	12.4947	82.3101	1.10897	0.149222
TGME49_204130	315.407	319.163	340.932	975.502	304.12	211.602	262.39	778.111	0.797652	-0.326169
TGME49_204160	26.1775	29.5396	32.6922	88.4092	32.7892	50.3813	32.7987	115.969	1.31173	0.391474
TGME49_204270	38.947	27.8419	35.3609	102.15	41.8062	40.3051	45.2934	127.405	1.24723	0.318733
TGME49_204280	32.5622	33.2744	35.3609	101.198	20.4932	50.3813	24.9895	95.8641	0.947296	-0.0781125
TGME49_204310	36.3931	34.2931	40.6984	111.385	91.8097	120.915	102.301	315.026	2.82827	1.49992
TGME49_204320	45.9702	35.3117	31.3578	112.64	24.5919	40.3051	39.827	104.724	0.929726	-0.105123
TGME49_204340	370.954	395.558	343.601	1110.11	313.137	312.364	307.683	933.184	0.84062	-0.250474
TGME49_204350	24.9005	29.8791	26.6875	81.4671	15.5749	10.0763	20.3039	45.9551	0.564094	-0.825993
TGME49_204360	17.2388	16.2977	16.6797	50.2162	9.01702	30.2288	17.9612	57.207	1.13921	0.18804
TGME49_204370	62.5705	57.3814	57.3781	177.33	42.6259	20.1525	46.0743	108.853	0.613843	-0.704058
TGME49_204380	41.5009	24.107	35.3609	100.969	32.7892	10.0763	27.3322	70.1977	0.695242	-0.524414
TGME49_204400	96.4097	99.4838	100.078	295.972	261.494	362.746	342.824	967.064	3.26742	1.70815
TGME49_204410	27.4544	22.7489	13.3437	63.547	20.4932	10.0763	26.5513	57.1208	0.898875	-0.153807
TGME49_204480	77.2555	61.4559	64.0499	202.761	101.646	171.297	139.004	411.947	2.03169	1.02268
TGME49_204490	14.6849	12.9023	14.0109	41.5982	22.1327	10.0763	9.37105	41.58	0.999563	-0.000629961
TGME49_204510	35.7546	25.4651	24.0187	85.2385	15.5749	20.1525	11.7138	47.4412	0.556571	-0.845363
TGME49_204530	1256.52	1213.5	1114.87	3584.89	1804.22	1299.84	1444.7	4548.77	1.26887	0.343548
TGME49_204550	37.67	42.7814	45.3687	125.82	22.9524	40.3051	20.3039	83.5615	0.664134	-0.590453
TGME49_204880	42.7778	40.0651	30.6906	113.534	35.2484	10.0763	41.3888	86.7135	0.763769	-0.388791
TGME49_205000	38.947	41.7628	50.039	130.749	35.2484	20.1525	32.7987	88.1996	0.674573	-0.567954
TGME49_205010	114.925	129.363	114.089	358.377	121.32	151.144	127.29	399.754	1.11546	0.157634
TGME49_205030	36.3931	25.1256	24.0187	85.5374	19.6735	20.1525	31.2368	71.0629	0.830782	-0.267459
TGME49_205040	30.6468	41.0838	42.7	114.431	36.8878	100.763	43.7316	181.382	1.58509	0.664561
TGME49_205060	26.1775	31.2372	30.6906	88.1053	23.7722	20.1525	20.3039	64.2286	0.728999	-0.456012
TGME49_205100	7.6617	8.82791	14.6781	31.1677	9.83675	20.1525	10.152	40.1413	1.28791	0.365034
TGME49_205130	63.209	63.4931	82.064	208.766	100.007	60.4576	84.3395	244.804	1.17262	0.229741
TGME49_205170	145.572	166.372	169.465	481.41	100.827	80.6102	110.891	292.328	0.607232	-0.719679
TGME49_205180	113.649	103.898	113.422	330.968	73.7757	100.763	84.3395	258.878	0.782184	-0.35442
TGME49_205190	29.3698	28.1814	38.0296	95.5809	16.3946	20.1525	31.2368	67.784	0.709179	-0.495778
TGME49_205200	32.5622	32.9349	41.3656	106.863	22.9524	10.0763	15.6184	48.6471	0.45523	-1.13533
TGME49_205210	16.6003	15.9582	13.3437	45.9022	8.19729	10.0763	16.3993	34.6729	0.755364	-0.404755
TGME49_205220	32.5622	33.614	28.0218	94.198	32.7892	10.0763	32.7987	75.6641	0.803245	-0.316087
TGME49_205240	21.0697	20.3721	16.0125	57.4543	41.8062	40.3051	47.6362	129.747	2.25827	1.17522
TGME49_205250	792.986	734.075	760.593	2287.65	1036.14	896.788	1080.79	3013.72	1.31739	0.397677
TGME49_205280	102.794	96.428	86.0671	285.29	86.8913	80.6102	93.7105	261.212	0.915603	-0.127206
TGME49_205290	62.5705	61.7954	65.3843	189.75	25.4116	30.2288	34.3605	90.001	0.474313	-1.07609
TGME49_205300	22.9851	34.6326	22.0172	79.6348	19.6735	30.2288	32.0178	81.9201	1.0287	0.0408174
TGME49_205320	280.29	271.289	244.858	796.437	226.245	141.068	185.078	552.391	0.693579	-0.527869
TGME49_205330	172.388	171.126	188.147	531.661	169.684	161.22	181.174	512.078	0.963167	-0.0541419
TGME49_205340	1057.95	980.238	944.069	2982.26	2529.69	2055.56	3383.73	7968.98	2.67213	1.41799
TGME49_205350	95.7712	90.3164	86.7343	272.822	238.541	181.373	253.018	672.933	2.46656	1.3025
TGME49_205360	60.6551	59.7582	56.0437	176.457	27.8708	20.1525	29.675	77.6983	0.440325	-1.18336
TGME49_205370	29.3698	30.5582	24.6859	84.6139	33.6089	10.0763	33.5796	77.2648	0.913145	-0.131084
TGME49_205380	123.864	112.726	111.42	348.01	122.959	130.992	96.8342	350.785	1.00797	0.011459
TGME49_205390	28.7314	39.3861	32.025	100.142	41.8062	50.3813	39.0461	131.234	1.31047	0.390084
TGME49_205410	19.1542	10.5256	8.67343	38.3533	8.19729	10.0763	6.24737	24.5209	0.639344	-0.645335
TGME49_205440	196.65	180.633	175.47	552.753	215.589	221.678	242.866	680.133	1.23045	0.299182
TGME49_205460	50.4395	51.9489	56.7109	159.099	50.0035	60.4576	65.5974	176.058	1.1066	0.146128
TGME49_205470	727.223	809.112	712.555	2248.89	1958.33	1743.19	1946.06	5647.58	2.51128	1.32842
TGME49_205480	22.3466	21.7303	21.35	65.4268	9.83675	30.2288	10.9329	50.9985	0.779473	-0.359429
TGME49_205490	102.156	94.0512	93.4062	289.613	92.6294	110.839	87.4632	290.932	1.00455	0.00655168
TGME49_205500	52.3549	57.3814	55.3765	165.113	36.0681	70.5339	30.4559	137.058	0.830086	-0.268667
TGME49_205510	104.71	118.837	111.42	334.967	195.915	181.373	278.008	655.296	1.9563	0.968126
TGME49_205540	22.3466	27.8419	18.014	68.2025	13.1157	10.0763	14.0566	37.2485	0.546146	-0.872642
TGME49_205558	256.028	259.065	241.522	756.615	341.007	221.678	160.87	723.555	0.956305	-0.064457
TGME49_205570	22.3466	26.8233	19.3484	68.5183	16.3946	10.0763	19.523	45.9939	0.671264	-0.575047
TGME49_205580	69.5938	70.6233	88.0687	228.286	46.7246	40.3051	39.827	126.857	0.555692	-0.847642
TGME49_205600	17.8773	23.0884	18.014	58.9797	15.5749	10.0763	18.7421	44.3932	0.752686	-0.409879
TGME49_205640	38.3085	51.6093	46.0359	135.954	31.9694	50.3813	43.7316	126.082	0.927392	-0.108749
TGME49_205650	262.413	257.368	226.844	746.624	187.718	161.22	163.993	512.932	0.687001	-0.541615
TGME49_205670	22.3466	36.6698	31.3578	90.3742	40.9865	30.2288	52.3217	123.537	1.36695	0.45096
TGME49_205680	47.2471	44.1396	49.3718	140.759	44.2654	30.2288	51.5408	126.035	0.895399	-0.159398
TGME49_205690	74.0631	57.0419	72.7234	203.828	73.7757	50.3813	49.979	174.136	0.854326	-0.227141
TGME49_205700	1084.13	993.819	928.724	3006.67	2684.61	2700.44	2200.64	7585.69	2.52295	1.33511
TGME49_205710	91.9404	88.6187	77.3937	257.953	129.517	90.6864	119.481	339.685	1.31685	0.397089
TGME49_205730	45.9702	44.1396	36.0281	126.138	37.7076	40.3051	50.7599	128.773	1.02089	0.0298235
TGME49_205740	42.1393	45.1582	60.0468	147.344	58.2008	70.5339	78.873	207.608	1.409	0.494669
TGME49_205750	21.7081	18.6744	25.3531	65.7357	24.5919	30.2288	24.9895	79.8102	1.21411	0.279896
TGME49_206300	21.0697	27.8419	24.0187	72.9303	13.9354	20.1525	10.9329	45.0208	0.617313	-0.695925
TGME49_206310	15.9619	19.693	22.6844	58.3393	14.7551	20.1525	14.0566	48.9643	0.839302	-0.252738
TGME49_206320	107.902	112.726	110.086	330.714	57.3811	20.1525	41.3888	118.922	0.359593	-1.47556
TGME49_206330	49.1626	59.7582	47.3703	156.291	24.5919	50.3813	24.2086	99.1818	0.634597	-0.656088
TGME49_206340	132.803	165.354	147.448	445.605	145.092	70.5339	126.509	342.135	0.7678	-0.381198
TGME49_206350	84.9172	72.321	80.0624	237.301	59.8403	40.3051	49.198	149.343	0.629343	-0.668082
TGME49_206360	22.3466	25.1256	30.0234	77.4956	13.9354	40.3051	25.7704	80.0109	1.03246	0.0460813
TGME49_206380	39.5854	43.121	40.0312	122.738	27.0511	20.1525	16.3993	63.603	0.518203	-0.948412
TGME49_206415	26.8159	28.1814	36.6953	91.6926	27.0511	40.3051	24.9895	92.3456	1.00712	0.0102378
TGME49_206430	28.0929	29.2	32.6922	89.9851	36.8878	50.3813	24.2086	111.478	1.23885	0.308998
TGME49_206450	118.118	112.726	107.417	338.261	65.5784	60.4576	85.1204	211.156	0.624242	-0.679823
TGME49_206470	133.441	111.368	112.087	356.896	88.5308	30.2288	67.1592	185.919	0.520933	-0.940832
TGME49_206480	49.1626	44.4791	42.0328	135.674	68.0375	30.2288	62.4737	160.74	1.18475	0.244581
TGME49_206490	24.262	23.0884	30.0234	77.3738	31.1497	40.3051	31.2368	102.692	1.32721	0.408401
TGME49_206500	5.74627	7.80931	6.67187	20.2274	5.73811	10.0763	10.9329	26.7473	1.32233	0.403077
TGME49_206510	161.534	193.535	188.147	543.216	249.198	191.449	283.474	724.121	1.33303	0.414706
TGME49_206540	15.9619	20.7116	32.6922	69.3657	33.6089	20.1525	32.0178	85.7792	1.23662	0.306406
TGME49_206580	38.947	32.5954	32.6922	104.234	17.2143	20.1525	23.4276	60.7945	0.583247	-0.77782
TGME49_206590	71.5092	73.3396	66.7187	211.567	49.1838	50.3813	70.2829	169.848	0.802808	-0.316873
TGME49_206600	21.7081	31.9163	28.0218	81.6463	13.9354	10.0763	14.8375	38.8492	0.475823	-1.0715
TGME49_206610	22.9851	22.0698	17.3469	62.4017	68.8573	80.6102	47.6362	197.104	3.15862	1.6593
TGME49_206630	30.0083	22.7489	34.0265	86.7837	56.5613	70.5339	81.2158	208.311	2.40035	1.26324
TGME49_206640	43.4163	48.214	40.6984	132.329	36.0681	30.2288	41.3888	107.686	0.813775	-0.297299
TGME49_206670	86.8326	79.1117	56.7109	222.655	75.4151	100.763	60.1309	236.309	1.06132	0.085862
TGME49_206680	27.4544	32.9349	34.0265	94.4159	14.7551	20.1525	10.152	45.0596	0.477247	-1.06719
TGME49_206690	111.733	97.1071	142.778	351.618	221.327	211.602	216.315	649.244	1.84645	0.884751
TGME49_206695	13.408	12.2233	14.0109	39.6422	48.364	30.2288	41.3888	119.982	3.02662	1.59771
TGME49_206700	20.4312	13.5814	18.014	52.0266	24.5919	30.2288	28.1132	82.9339	1.59407	0.672711
TGME49_206710	16.6003	10.5256	22.6844	49.8103	22.9524	10.0763	17.9612	50.9899	1.02368	0.0337673
TGME49_207060	240.705	209.493	199.489	649.687	285.266	221.678	205.382	712.326	1.09641	0.132793
TGME49_207065	5.1078	5.43256	6.67187	17.2122	10.6565	10.0763	14.8375	35.5703	2.06657	1.04724
TGME49_207070	7.02322	11.8837	8.00624	26.9132	7.37757	20.1525	7.80921	35.3393	1.31309	0.39296
TGME49_207100	24.262	25.8047	39.364	89.4307	18.034	10.0763	19.523	47.6333	0.532628	-0.908799
TGME49_207120	8.30017	11.8837	11.3422	31.5261	8.19729	10.0763	7.02829	25.3019	0.802569	-0.317303
TGME49_207170	42.1393	48.8931	47.3703	138.403	121.32	80.6102	135.88	337.81	2.44078	1.28734
TGME49_207180	9.57712	15.2791	15.3453	40.2015	6.55784	20.1525	7.80921	34.5196	0.858664	-0.219834
TGME49_207230	43.4163	52.6279	66.7187	162.763	27.8708	40.3051	31.2368	99.4127	0.610782	-0.71127
TGME49_207240	171.75	134.795	140.776	447.322	106.565	90.6864	119.481	316.732	0.708064	-0.498049
TGME49_207370	203.673	203.721	224.842	632.237	83.6124	141.068	93.7105	318.391	0.503594	-0.989666
TGME49_207390	12.131	7.46977	10.675	30.2758	19.6735	20.1525	23.4276	63.2537	2.08925	1.06299
TGME49_207400	23.6236	21.0512	15.3453	60.02	17.2143	20.1525	11.7138	49.0807	0.817738	-0.290289
TGME49_207420	21.0697	27.1628	33.3593	81.5918	81.1532	60.4576	106.205	247.816	3.03727	1.60277
TGME49_207430	15.3234	12.2233	14.0109	41.5576	24.5919	10.0763	19.523	54.1912	1.304	0.382946
TGME49_207440	681.891	626.442	587.124	1895.46	1311.57	1027.78	1119.84	3459.19	1.82499	0.867887
TGME49_207450	32.5622	29.5396	42.7	104.802	22.9524	20.1525	25.7704	68.8754	0.657197	-0.605603
TGME49_207460	5.74627	14.6	11.3422	31.6885	27.8708	30.2288	24.2086	82.3082	2.59742	1.37708
TGME49_207480	17.8773	32.9349	28.0218	78.8341	14.7551	30.2288	18.7421	63.726	0.808357	-0.306936
TGME49_207590	49.1626	34.2931	29.3562	112.812	46.7246	70.5339	51.5408	168.799	1.49629	0.58139
TGME49_207620	40.2239	41.0838	39.364	120.672	41.8062	40.3051	64.0355	146.147	1.21111	0.276331
TGME49_207640	64.486	67.5675	50.7062	182.76	123.779	70.5339	162.432	356.745	1.95199	0.964944
TGME49_207680	48.5241	34.6326	34.0265	117.183	50.8232	20.1525	32.0178	102.994	0.87891	-0.186212
TGME49_207690	15.3234	16.9768	24.6859	56.9861	14.7551	30.2288	14.8375	59.8214	1.04976	0.0700535
TGME49_207710	19.7927	21.0512	20.6828	61.5267	22.1327	10.0763	28.1132	60.3221	0.980422	-0.0285251
TGME49_207720	34.4776	48.5535	42.0328	125.064	36.8878	40.3051	40.6079	117.801	0.941925	-0.0863164
TGME49_207750	169.196	190.819	180.14	540.155	162.306	161.22	173.364	496.891	0.919905	-0.120443
TGME49_207760	45.9702	63.4931	75.3921	184.855	46.7246	50.3813	65.5974	162.703	0.880165	-0.184153
TGME49_207770	97.6866	92.6931	102.08	292.459	177.881	201.525	267.075	646.482	2.2105	1.14437
TGME49_207800	30.0083	33.614	28.0218	91.6441	33.6089	40.3051	24.9895	98.9035	1.07921	0.109978
TGME49_207820	122.587	116.461	94.7405	333.788	50.8232	20.1525	39.827	110.803	0.331955	-1.59094
TGME49_207840	552.919	532.391	591.795	1677.11	946.788	796.025	1064.4	2807.21	1.67384	0.743163
TGME49_207900	26.8159	23.7675	20.6828	71.2662	23.7722	20.1525	28.1132	72.0379	1.01083	0.0155374
TGME49_207930	53.6319	53.9861	54.0421	161.66	59.0205	40.3051	47.6362	146.962	0.909079	-0.137523
TGME49_207940	8.30017	6.7907	16.0125	31.1034	18.034	40.3051	21.0849	79.424	2.55355	1.3525
TGME49_207950	40.8624	42.7814	52.7078	136.352	65.5784	100.763	85.9013	252.242	1.84994	0.887479
TGME49_207960	17.2388	19.3535	24.0187	60.611	34.4286	10.0763	46.0743	90.5793	1.49443	0.5796
TGME49_207990	50.4395	43.8	48.7046	142.944	37.7076	20.1525	49.979	107.839	0.754414	-0.406572
TGME49_208010	28.0929	23.7675	27.3547	79.215	27.8708	40.3051	56.2263	124.402	1.57044	0.651166
TGME49_208020	12.7695	19.693	24.6859	57.1484	7.37757	30.2288	12.4947	50.1011	0.876684	-0.189872
TGME49_208030	1298.02	1228.1	1146.89	3673.01	2099.33	2035.41	1913.26	6047.99	1.6466	0.719492
TGME49_208070	26.1775	25.8047	30.0234	82.0055	13.1157	10.0763	24.2086	47.4005	0.578016	-0.790819
TGME49_208200	28.7314	33.2744	28.689	90.6948	16.3946	30.2288	21.0849	67.7083	0.74655	-0.421688
TGME49_208300	95.1327	86.2419	88.7358	270.111	120.5	80.6102	113.234	314.344	1.16376	0.218794
TGME49_208310	26.8159	38.0279	33.3593	98.2032	25.4116	10.0763	16.3993	51.8872	0.528366	-0.920391
TGME49_208320	45.9702	39.3861	33.3593	118.716	26.2313	50.3813	20.3039	96.9166	0.816377	-0.292693
TGME49_208340	38.947	45.8372	40.0312	124.815	35.2484	50.3813	38.2651	123.895	0.992625	-0.0106799
TGME49_208350	32.5622	33.614	38.6968	104.873	36.0681	20.1525	29.675	85.8956	0.819044	-0.287987
TGME49_208370	248.367	231.563	208.162	688.092	212.31	322.441	150.718	685.468	0.996187	-0.00551133
TGME49_208400	43.4163	48.214	54.7093	146.34	32.7892	20.1525	44.5125	97.4542	0.665946	-0.586524
TGME49_208420	40.8624	41.4233	55.3765	137.662	57.3811	20.1525	49.979	127.513	0.926272	-0.110493
TGME49_208430	35.1161	33.9535	36.0281	105.098	40.9865	20.1525	43.7316	104.871	0.997839	-0.0031211
TGME49_208440	132.164	117.479	118.759	368.403	192.636	100.763	173.364	466.764	1.26699	0.341408
TGME49_208450	142.38	141.926	126.765	411.071	192.636	231.754	136.661	561.052	1.36485	0.448746
TGME49_208490	30.0083	25.4651	28.689	84.1625	20.4932	30.2288	21.0849	71.8069	0.853194	-0.229054
TGME49_208500	42.7778	32.9349	38.0296	113.742	22.1327	10.0763	17.1803	49.3892	0.43422	-1.2035
TGME49_208530	33.2007	33.9535	32.6922	99.8464	76.2348	90.6864	79.654	246.575	2.46955	1.30425
TGME49_208540	21.0697	22.4093	22.0172	65.4962	24.5919	40.3051	28.1132	93.0101	1.42009	0.505978
TGME49_208550	58.1012	50.2512	42.0328	150.385	40.1667	80.6102	28.8941	149.671	0.995251	-0.00686782
TGME49_208560	51.078	41.7628	47.3703	140.211	60.66	50.3813	74.9684	186.01	1.32664	0.407778
TGME49_208570	72.1477	66.2094	53.3749	191.732	67.2178	60.4576	41.3888	169.064	0.881774	-0.181519
TGME49_208580	20.4312	25.4651	17.3469	63.2432	29.5103	20.1525	17.9612	67.624	1.06927	0.096625
TGME49_208590	68.3168	67.228	68.7202	204.265	67.2178	80.6102	61.6928	209.521	1.02573	0.036651
TGME49_208718	65.1244	79.7908	81.3968	226.312	18.8538	10.0763	17.1803	46.1103	0.203747	-2.29515
TGME49_208730	51.7165	44.1396	48.0374	143.893	37.7076	20.1525	25.7704	83.6305	0.581197	-0.7829
TGME49_208740	24.262	30.2186	30.0234	84.5041	26.2313	20.1525	21.0849	67.4688	0.798408	-0.324801
TGME49_208750	30.0083	34.6326	27.3547	91.9956	39.347	40.3051	28.1132	107.765	1.17142	0.228256
TGME49_208790	43.4163	53.6466	57.3781	154.441	80.3335	90.6864	89.8059	260.826	1.68884	0.756032
TGME49_208800	44.6932	52.2884	53.3749	150.357	38.5273	10.0763	36.7033	85.3068	0.567364	-0.817655
TGME49_208820	12.131	9.50698	12.0094	33.6474	9.01702	10.0763	6.24737	25.3407	0.753125	-0.409039
TGME49_208830	549.727	660.396	641.167	1851.29	797.597	665.034	920.706	2383.34	1.28739	0.364452
TGME49_208842	56.8243	58.7396	48.0374	163.601	33.6089	30.2288	36.7033	100.541	0.614549	-0.7024
TGME49_208850	38.947	42.7814	34.0265	115.755	87.7111	60.4576	70.2829	218.452	1.88719	0.91624
TGME49_208970	85.5556	70.9628	76.0593	232.578	40.9865	30.2288	59.35	130.565	0.561383	-0.832942
TGME49_208980	30.0083	34.6326	32.025	96.6659	23.7722	30.2288	18.7421	72.7431	0.752521	-0.410197
TGME49_208990	7.02322	15.2791	15.3453	37.6476	11.4762	10.0763	7.80921	29.3617	0.779909	-0.358623
TGME49_209000	52.3549	66.2094	57.3781	175.942	31.9694	70.5339	58.5691	161.072	0.915484	-0.127393
TGME49_209010	28.7314	20.0326	22.0172	70.7811	9.83675	30.2288	11.7138	51.7794	0.731542	-0.450987
TGME49_209030	2803.54	2704.4	2650.07	8158.01	3186.29	2851.58	3269.72	9307.59	1.14091	0.190191
TGME49_209050	91.3019	98.8047	95.4077	285.514	49.1838	20.1525	51.5408	120.877	0.423366	-1.24002
TGME49_209060	33.2007	27.1628	25.3531	85.7166	23.7722	20.1525	35.9224	79.8471	0.931524	-0.102335
TGME49_209080	24.262	25.8047	20.6828	70.7495	30.33	40.3051	38.2651	108.9	1.53924	0.622215
TGME49_209090	11.4925	14.9395	15.3453	41.7774	68.8573	20.1525	32.7987	121.809	2.91566	1.54382
TGME49_209100	30.0083	22.4093	22.0172	74.4348	22.9524	10.0763	29.675	62.7037	0.842398	-0.247427
TGME49_209108	10.2156	10.8651	7.33905	28.4198	9.01702	10.0763	10.9329	30.0262	1.05652	0.0793262
TGME49_209120	8.93865	9.16745	14.0109	32.117	45.9049	20.1525	35.9224	101.98	3.17526	1.66687
TGME49_209140	32.5622	22.0698	31.3578	85.9898	33.6089	40.3051	31.2368	105.151	1.22283	0.290223
TGME49_209150	52.3549	49.9117	48.0374	150.304	36.0681	60.4576	51.5408	148.067	0.985113	-0.0216385
TGME49_209160	28.7314	35.9907	38.0296	102.752	126.238	90.6864	121.043	337.968	3.28917	1.71772
TGME49_209170	53.6319	39.0465	43.3671	136.046	31.1497	10.0763	24.2086	65.4345	0.480975	-1.05597
TGME49_209190	21.7081	24.7861	32.6922	79.1864	17.2143	20.1525	21.8658	59.2327	0.748016	-0.418859
TGME49_209200	24.262	17.3163	22.0172	63.5955	34.4286	10.0763	23.4276	67.9325	1.0682	0.0951781
TGME49_209210	50.4395	59.7582	49.3718	159.57	37.7076	50.3813	45.2934	133.382	0.835889	-0.258618
TGME49_209240	11.4925	14.9395	12.6765	39.1086	18.8538	10.0763	17.9612	46.8912	1.199	0.261831
TGME49_209250	162.173	170.107	173.469	505.748	90.99	110.839	107.767	309.596	0.612154	-0.708032
TGME49_209260	178.773	172.484	181.475	532.732	208.211	201.525	234.276	644.013	1.20889	0.273681
TGME49_209280	21.7081	24.7861	18.014	64.5083	13.9354	40.3051	16.3993	70.6398	1.09505	0.130998
TGME49_209290	594.42	536.805	536.418	1667.64	256.575	231.754	230.372	718.701	0.430968	-1.21435
TGME49_209420	99.6021	90.3164	90.0702	279.989	73.7757	90.6864	59.35	223.812	0.799361	-0.32308
TGME49_209430	30.0083	34.9721	30.0234	95.0038	48.364	60.4576	38.2651	147.087	1.54822	0.63061
TGME49_209440	88.748	97.4466	82.7312	268.926	37.7076	70.5339	37.4842	145.726	0.541881	-0.883953
TGME49_209460	14.0464	13.9209	18.014	45.9814	12.2959	10.0763	8.59013	30.9623	0.673366	-0.570537
TGME49_209490	22.9851	34.6326	33.3593	90.977	33.6089	30.2288	30.4559	94.2936	1.03646	0.0516583
TGME49_209500	57.4627	69.6047	58.7124	185.78	46.7246	80.6102	69.502	196.837	1.05952	0.0834051
TGME49_209520	13.408	11.2047	10.675	35.2876	11.4762	20.1525	7.02829	38.657	1.09548	0.131569
TGME49_209570	40.2239	44.8186	42.0328	127.075	24.5919	30.2288	30.4559	85.2766	0.671071	-0.575462
TGME49_209580	12.7695	20.0326	20.0156	52.8177	25.4116	30.2288	25.7704	81.4108	1.54136	0.6242
TGME49_209600	259.859	234.279	245.525	739.663	286.905	312.364	268.637	867.907	1.17338	0.230671
TGME49_209630	14.6849	17.6558	27.3547	59.6954	17.2143	20.1525	17.9612	55.328	0.926839	-0.109609
TGME49_209680	8.93865	14.6	14.6781	38.2168	17.2143	10.0763	17.9612	45.2518	1.18408	0.243769
TGME49_209690	37.67	41.0838	34.0265	112.78	71.3165	60.4576	85.1204	216.894	1.92316	0.943478
TGME49_209700	49.801	49.5721	36.0281	135.401	39.347	10.0763	29.675	79.0983	0.584177	-0.775523
TGME49_209710	19.1542	28.521	28.689	76.3642	31.9694	20.1525	24.9895	77.1115	1.00979	0.0140484
TGME49_209720	70.2322	70.2838	54.7093	195.225	87.7111	130.992	74.9684	293.671	1.50427	0.589061
TGME49_209790	15.3234	15.6186	7.33905	38.2811	13.1157	20.1525	11.7138	44.982	1.17505	0.232718
TGME49_209800	90.6634	112.047	106.083	308.793	78.694	20.1525	76.5303	175.377	0.567944	-0.816181
TGME49_209850	49.1626	56.0233	70.0546	175.24	40.1667	80.6102	47.6362	168.413	0.96104	-0.0573317
TGME49_209860	15.9619	13.5814	11.3422	40.8855	19.6735	20.1525	8.59013	48.4162	1.18419	0.243902
TGME49_209870	21.0697	13.5814	16.6797	51.3307	18.8538	20.1525	9.37105	48.3774	0.942464	-0.0854908
TGME49_209880	39.5854	39.7256	49.3718	128.683	32.7892	30.2288	46.8553	109.873	0.85383	-0.22798
TGME49_209890	138.549	136.833	156.789	432.171	68.0375	100.763	88.2441	257.044	0.594775	-0.749584
TGME49_209900	24.9005	21.0512	19.3484	65.3001	22.9524	20.1525	21.0849	64.1898	0.982997	-0.0247407
TGME49_209910	570.796	488.591	462.36	1521.75	436.096	261.983	363.909	1061.99	0.697874	-0.518962
TGME49_209945	16.6003	17.6558	16.6797	50.9358	77.8743	40.3051	58.5691	176.748	3.47002	1.79494
TGME49_209950	111.733	87.2605	94.0733	293.067	522.168	503.813	516.189	1542.17	5.26218	2.39566
TGME49_209960	31.2853	37.0093	36.0281	104.323	39.347	30.2288	39.827	109.403	1.0487	0.0685968
TGME49_209970	10.2156	10.8651	13.3437	34.4245	10.6565	20.1525	14.8375	45.6465	1.32599	0.407071
TGME49_209985	13.408	12.5628	15.3453	41.3161	18.8538	30.2288	31.2368	80.3194	1.94402	0.959046
TGME49_210220	10.8541	9.84652	11.3422	32.0428	18.8538	40.3051	18.7421	77.901	2.43116	1.28164
TGME49_210230	54.9088	41.4233	44.0343	140.366	9.01702	20.1525	14.0566	43.2261	0.307952	-1.69922
TGME49_210255	160.896	183.349	183.476	527.721	222.966	201.525	307.683	732.175	1.38743	0.472413
TGME49_210270	73.4246	92.3536	92.0718	257.85	19.6735	30.2288	46.8553	96.7576	0.375248	-1.41409
TGME49_210280	21.7081	20.7116	16.6797	59.0995	32.7892	20.1525	21.8658	74.8075	1.26579	0.340038
TGME49_210300	49.1626	46.1768	44.7015	140.041	13.9354	40.3051	19.523	73.7635	0.526728	-0.924869
TGME49_210345	13.408	14.9395	10.0078	38.3553	22.9524	10.0763	7.80921	40.8379	1.06473	0.0904822
TGME49_210360	22.9851	19.693	19.3484	62.0265	18.034	30.2288	14.0566	62.3194	1.00472	0.00679636
TGME49_210370	180.05	178.935	172.801	531.786	140.993	60.4576	124.166	325.618	0.612309	-0.707668
TGME49_210390	15.9619	19.693	16.0125	51.6674	14.7551	10.0763	27.3322	52.1636	1.0096	0.0137905
TGME49_210408	638.475	578.228	554.432	1771.14	555.777	362.746	484.171	1402.69	0.791974	-0.336475
TGME49_210412	16.6003	12.2233	18.6812	47.5048	29.5103	10.0763	38.2651	77.8517	1.63882	0.712653
TGME49_210420	45.9702	33.9535	32.025	111.949	45.0851	30.2288	45.2934	120.607	1.07735	0.107481
TGME49_210430	58.1012	61.1163	64.7171	183.935	42.6259	40.3051	41.3888	124.32	0.675891	-0.565137
TGME49_210450	14.0464	16.2977	24.0187	54.3629	20.4932	30.2288	17.9612	68.6832	1.26342	0.337337
TGME49_210690	874.072	905.54	833.983	2613.6	1181.23	1088.24	1033.16	3302.63	1.26363	0.337578
TGME49_210700	66.4014	74.3582	56.0437	196.803	41.8062	20.1525	49.979	111.938	0.56878	-0.814058
TGME49_210730	20.4312	20.0326	15.3453	55.8091	19.6735	20.1525	13.2757	53.1017	0.951489	-0.0717412
TGME49_210750	27.4544	23.7675	22.6844	73.9062	9.83675	10.0763	19.523	39.4361	0.533596	-0.906181
TGME49_210760	37.67	42.7814	43.3671	123.819	43.4457	70.5339	62.4737	176.453	1.42509	0.511058
TGME49_210778	27.4544	25.4651	23.3515	76.2711	19.6735	20.1525	14.8375	54.6635	0.716701	-0.480557
TGME49_210781	42.7778	33.2744	37.3625	113.415	26.2313	30.2288	31.2368	87.697	0.773242	-0.371009
TGME49_210787	27.4544	18.6744	23.3515	69.4804	29.5103	50.3813	28.8941	108.786	1.5657	0.646811
TGME49_210790	12.7695	16.9768	22.0172	51.7634	12.2959	30.2288	19.523	62.0478	1.19868	0.261447
TGME49_210800	31.9237	23.4279	29.3562	84.7079	34.4286	30.2288	25.7704	90.4278	1.06753	0.0942708
TGME49_210810	137.911	121.554	121.428	380.892	75.4151	80.6102	106.205	262.231	0.688464	-0.538547
TGME49_210820	33.8392	36.3303	30.6906	100.86	49.1838	50.3813	49.979	149.544	1.48269	0.568216
TGME49_210830	24.9005	18.6744	24.6859	68.2609	5.73811	20.1525	14.0566	39.9472	0.585214	-0.772963
TGME49_210840	48.5241	49.2326	46.0359	143.793	62.2994	40.3051	64.8165	167.421	1.16432	0.219491
TGME49_210960	24.9005	27.5023	22.0172	74.42	53.2824	40.3051	46.0743	139.662	1.87667	0.908175
TGME49_210980	80.4478	75.0373	80.0624	235.548	26.2313	20.1525	28.1132	74.497	0.316272	-1.66076
TGME49_211010	18.5158	26.8233	24.6859	70.025	15.5749	20.1525	13.2757	49.0031	0.699794	-0.514997
TGME49_211020	29.3698	23.7675	28.0218	81.1591	45.9049	40.3051	28.8941	115.104	1.41825	0.504112
TGME49_211030	157.065	135.135	142.778	434.978	201.653	141.068	167.117	509.838	1.1721	0.229098
TGME49_211040	108.541	111.028	122.762	342.331	147.551	80.6102	199.916	428.077	1.25048	0.322479
TGME49_211060	10.8541	11.5442	18.6812	41.0795	41.8062	30.2288	47.6362	119.671	2.91316	1.54259
TGME49_211090	28.0929	25.1256	24.0187	77.2372	14.7551	10.0763	14.0566	38.888	0.503488	-0.989972
TGME49_211150	27.4544	27.8419	29.3562	84.6525	19.6735	10.0763	24.2086	53.9583	0.63741	-0.649707
TGME49_211220	10.8541	10.1861	7.33905	28.3792	14.7551	20.1525	11.7138	46.6215	1.64281	0.716162
TGME49_211230	31.9237	29.5396	28.689	90.1523	27.0511	20.1525	17.1803	64.3839	0.714168	-0.485665
TGME49_211250	97.0482	67.5675	72.0562	236.672	47.5443	40.3051	39.0461	126.895	0.536166	-0.899248
TGME49_211260	139.188	122.912	142.778	404.877	124.599	110.839	111.672	347.11	0.857321	-0.222093
TGME49_211270	20.4312	20.0326	14.6781	55.1419	8.19729	10.0763	11.7138	29.9874	0.543822	-0.878793
TGME49_211290	252.836	201.684	186.812	641.332	363.96	302.288	313.149	979.397	1.52713	0.610822
TGME49_211300	12.131	15.2791	8.67343	36.0835	17.2143	30.2288	15.6184	63.0616	1.74765	0.80542
TGME49_211330	9.57712	16.6372	12.6765	38.8909	27.0511	40.3051	11.7138	79.07	2.03312	1.0237
TGME49_211350	24.262	28.8605	19.3484	72.4709	22.1327	10.0763	25.7704	57.9794	0.800036	-0.321863
TGME49_211390	5.74627	6.11163	6.00468	17.8626	16.3946	10.0763	14.8375	41.3084	2.31256	1.20949
TGME49_211420	148.126	141.586	150.117	439.829	153.289	161.22	149.937	464.447	1.05597	0.0785688
TGME49_211440	24.262	20.7116	23.3515	68.3252	13.9354	20.1525	14.0566	48.1445	0.704638	-0.505047
TGME49_211460	204.312	197.949	186.812	589.073	104.925	110.839	77.3112	293.076	0.49752	-1.00717
TGME49_211470	10.8541	21.7303	20.0156	52.5999	9.01702	10.0763	15.6184	34.7117	0.65992	-0.599638
TGME49_211600	42.7778	44.1396	48.7046	135.622	40.1667	20.1525	48.4171	108.736	0.801761	-0.318757
TGME49_211610	36.3931	37.6884	32.025	106.106	24.5919	20.1525	22.6467	67.3911	0.635128	-0.654881
TGME49_211630	148.126	184.368	153.453	485.947	129.517	151.144	126.509	407.171	0.837891	-0.255165
TGME49_211640	14.6849	23.0884	24.0187	61.792	16.3946	10.0763	17.9612	44.432	0.719058	-0.47582
TGME49_211650	21.0697	24.4465	28.689	74.2052	27.0511	10.0763	28.1132	65.2405	0.87919	-0.185753
TGME49_211670	35.7546	29.8791	38.6968	104.331	30.33	20.1525	39.0461	89.5286	0.858125	-0.220741
TGME49_211680	861.303	791.796	810.632	2463.73	1786.19	1652.51	1805.49	5244.19	2.12856	1.08988
TGME49_211690	37.0315	32.9349	39.364	109.33	33.6089	30.2288	35.9224	99.7601	0.912464	-0.132161
TGME49_211700	19.1542	32.5954	20.0156	71.7652	13.9354	20.1525	14.8375	48.9254	0.681743	-0.5527
TGME49_211710	77.2555	75.0373	64.0499	216.343	120.5	70.5339	109.329	300.363	1.38837	0.473389
TGME49_211720	204.312	244.465	255.533	704.31	124.599	80.6102	151.499	356.708	0.506464	-0.981468
TGME49_211730	60.0166	64.5117	67.3859	191.914	44.2654	30.2288	44.5125	119.007	0.620104	-0.689418
TGME49_211850	58.7397	56.0233	45.3687	160.132	95.9083	80.6102	82.7776	259.296	1.61927	0.695342
TGME49_211860	42.1393	48.8931	46.0359	137.068	45.9049	10.0763	32.7987	88.7798	0.647705	-0.626591
TGME49_211890	25.539	34.2931	32.6922	92.5242	12.2959	10.0763	13.2757	35.6479	0.385282	-1.37601
TGME49_212090	22.9851	31.2372	21.35	75.5723	32.7892	20.1525	25.7704	78.7121	1.04155	0.0587281
TGME49_212130	19.1542	22.4093	15.3453	56.9089	20.4932	20.1525	25.7704	66.4162	1.16706	0.222881
TGME49_212140	49.1626	48.214	40.6984	138.075	18.034	30.2288	10.152	58.4148	0.423066	-1.24104
TGME49_212170	18.5158	19.014	11.3422	48.8719	12.2959	20.1525	16.3993	48.8478	0.999507	-0.000711262
TGME49_212190	321.791	336.479	325.587	983.858	55.7416	70.5339	73.4066	199.682	0.202958	-2.30074
TGME49_212200	37.67	24.107	32.6922	94.4692	18.8538	30.2288	23.4276	72.5102	0.767554	-0.381659
TGME49_212210	60.6551	57.721	48.0374	166.414	67.2178	10.0763	60.1309	137.425	0.825804	-0.276128
TGME49_212220	161.534	194.893	196.82	553.247	77.8743	50.3813	70.2829	198.539	0.35886	-1.47851
TGME49_212250	91.3019	89.2977	84.0655	264.665	104.106	141.068	107.767	352.941	1.33354	0.415257
TGME49_212260	102.794	89.6373	90.0702	282.502	70.4967	50.3813	85.1204	205.998	0.729193	-0.455627
TGME49_212270	340.946	299.81	291.561	932.316	247.558	161.22	228.029	636.808	0.683039	-0.549961
TGME49_212290	807.032	745.959	705.216	2258.21	1315.67	1098.31	1090.95	3504.93	1.55208	0.634206
TGME49_212300	224.743	218.661	192.817	636.221	218.048	211.602	187.421	617.071	0.9699	-0.0440915
TGME49_212310	193.458	193.875	202.825	590.157	286.086	241.83	355.319	883.235	1.49661	0.581698
TGME49_212410	8.93865	13.2419	10.0078	32.1883	19.6735	20.1525	24.2086	64.0346	1.98937	0.992314
TGME49_212725	22.9851	25.1256	20.0156	68.1263	18.8538	10.0763	16.3993	45.3294	0.665373	-0.587765
TGME49_212760	7.6617	7.46977	5.33749	20.469	13.1157	10.0763	14.0566	37.2485	1.81976	0.863745
TGME49_212770	414.37	414.233	382.298	1210.9	410.684	312.364	384.994	1108.04	0.915057	-0.128067
TGME49_212800	28.0929	28.8605	28.0218	84.9752	35.2484	10.0763	21.0849	66.4095	0.781516	-0.355652
TGME49_212820	42.7778	54.3256	42.0328	139.136	33.6089	30.2288	33.5796	97.4173	0.700158	-0.514248
TGME49_212850	70.8707	60.0977	76.0593	207.028	26.2313	10.0763	35.1415	71.4491	0.345118	-1.53484
TGME49_212860	21.0697	27.1628	24.0187	72.2512	13.9354	30.2288	26.5513	70.7155	0.978745	-0.0309946
TGME49_212880	61.9321	90.6559	74.7249	227.313	25.4116	30.2288	24.9895	80.6299	0.354709	-1.49529
TGME49_212900	93.8558	98.1257	114.756	306.738	36.8878	70.5339	48.4171	155.839	0.508053	-0.97695
TGME49_212920	33.2007	32.2558	24.0187	89.4753	28.6905	50.3813	34.3605	113.432	1.26775	0.342272
TGME49_212930	25.539	24.107	27.3547	77.0006	30.33	50.3813	38.2651	118.976	1.54514	0.627734
TGME49_212960	24.262	19.3535	28.0218	71.6374	22.9524	10.0763	29.675	62.7037	0.875293	-0.192162
TGME49_212980	241.343	237.675	249.528	728.546	140.174	100.763	221.782	462.718	0.635125	-0.654887
TGME49_212990	10.8541	9.50698	8.00624	28.3673	26.2313	30.2288	21.0849	77.545	2.73361	1.45081
TGME49_213000	12.131	10.5256	10.675	33.3316	38.5273	20.1525	24.9895	83.6693	2.51021	1.32781
TGME49_213010	19.1542	22.0698	24.0187	65.2428	33.6089	30.2288	53.1026	116.94	1.79239	0.841883
TGME49_213020	12.7695	14.6	22.6844	50.0539	7.37757	10.0763	11.7138	29.1677	0.582725	-0.779112
TGME49_213030	75.34	70.2838	81.3968	227.021	59.8403	40.3051	34.3605	134.506	0.592483	-0.755154
TGME49_213040	24.262	35.3117	29.3562	88.9299	19.6735	50.3813	31.2368	101.292	1.13901	0.187775
TGME49_213050	232.405	208.135	203.492	644.032	221.327	161.22	182.736	565.283	0.877725	-0.188159
TGME49_213060	35.1161	23.7675	28.689	87.5726	18.8538	20.1525	28.8941	67.9004	0.775361	-0.36706
TGME49_213067	67.6783	71.3024	58.7124	197.693	28.6905	20.1525	16.3993	65.2424	0.330019	-1.59938
TGME49_213240	6.38475	9.50698	8.00624	23.898	14.7551	10.0763	15.6184	40.4498	1.6926	0.759245
TGME49_213280	236.874	239.372	254.865	731.112	253.296	261.983	231.934	747.213	1.02202	0.0314275
TGME49_213300	28.7314	26.8233	20.6828	76.2374	18.8538	40.3051	24.9895	84.1483	1.10377	0.142435
TGME49_213350	584.843	561.591	554.432	1700.87	798.417	886.712	1006.61	2691.74	1.58257	0.662267
TGME49_213392	60.0166	82.507	68.0531	210.577	53.2824	70.5339	50.7599	174.576	0.829038	-0.270489
TGME49_213400	17.8773	24.4465	22.6844	65.0082	12.2959	10.0763	8.59013	30.9623	0.476284	-1.07011
TGME49_213410	55.5473	53.6466	48.0374	157.231	84.4321	70.5339	63.2546	218.221	1.3879	0.472899
TGME49_213445	96.4097	87.2605	98.7436	282.414	61.4797	60.4576	46.8553	168.793	0.597678	-0.742559
TGME49_213490	21.7081	24.107	29.3562	75.1714	42.6259	30.2288	34.3605	107.215	1.42628	0.512255
TGME49_213520	22.9851	26.8233	30.6906	80.499	18.034	40.3051	24.9895	83.3286	1.03515	0.0498416
TGME49_213550	27.4544	29.2	25.3531	82.0075	11.4762	30.2288	12.4947	54.1998	0.660912	-0.59747
TGME49_213570	482.687	484.177	475.704	1442.57	340.188	312.364	429.507	1082.06	0.750092	-0.414861
TGME49_213580	1028.58	928.629	1002.78	2959.99	913.179	826.254	698.924	2438.36	0.823771	-0.279684
TGME49_213590	45.3317	41.7628	34.6937	121.788	33.6089	10.0763	41.3888	85.074	0.69854	-0.517585
TGME49_213600	7.6617	9.50698	7.33905	24.5077	14.7551	10.0763	10.9329	35.7643	1.45931	0.545283
TGME49_213610	149.403	116.461	95.4077	361.271	56.5613	90.6864	42.1697	189.418	0.524308	-0.931513
TGME49_213620	31.9237	33.9535	32.6922	98.5694	18.034	30.2288	20.3039	68.5668	0.69562	-0.52363
TGME49_213635	14.0464	12.5628	14.6781	41.2874	18.8538	20.1525	12.4947	51.5011	1.24738	0.318902
TGME49_213650	101.517	89.9768	88.0687	279.563	78.694	60.4576	62.4737	201.625	0.721216	-0.471496
TGME49_213660	508.226	543.935	489.048	1541.21	168.864	181.373	182.736	532.973	0.345815	-1.53193
TGME49_213670	24.262	28.1814	21.35	73.7934	14.7551	20.1525	11.7138	46.6215	0.631784	-0.662498
TGME49_213690	33.2007	29.2	33.3593	95.7601	29.5103	50.3813	37.4842	117.376	1.22573	0.293639
TGME49_213710	35.1161	41.7628	30.6906	107.57	9.83675	10.0763	15.6184	35.5314	0.330311	-1.5981
TGME49_213730	81.7248	86.921	90.0702	258.716	102.466	161.22	107.767	371.454	1.43576	0.521813
TGME49_213740	28.0929	36.6698	32.025	96.7877	34.4286	30.2288	39.827	104.484	1.07952	0.110393
TGME49_213770	40.8624	42.4419	37.3625	120.667	44.2654	20.1525	42.9507	107.369	0.889794	-0.168456
TGME49_213790	10.8541	8.48838	6.00468	25.3471	13.9354	10.0763	20.3039	44.3156	1.74835	0.805993
TGME49_213800	67.6783	49.9117	57.3781	174.968	66.3981	20.1525	58.5691	145.12	0.829407	-0.269848
TGME49_213820	50.4395	49.5721	48.0374	148.049	36.0681	30.2288	28.1132	94.4101	0.637694	-0.649063
TGME49_213830	28.7314	31.5768	24.6859	84.994	66.3981	60.4576	48.4171	175.273	2.06218	1.04417
TGME49_213870	47.2471	39.3861	56.0437	142.677	36.8878	80.6102	39.0461	156.544	1.09719	0.133817
TGME49_213900	38.3085	39.3861	33.3593	111.054	59.0205	10.0763	42.9507	112.047	1.00895	0.0128497
TGME49_213910	8.30017	9.16745	10.675	28.1426	14.7551	20.1525	24.9895	59.8971	2.12834	1.08973
TGME49_213920	51.078	43.4605	53.3749	147.913	40.9865	40.3051	39.0461	120.338	0.813568	-0.297665
TGME49_213930	8.30017	13.5814	13.3437	35.2253	15.5749	10.0763	20.3039	45.9551	1.3046	0.383612
TGME49_213940	100.879	105.595	94.7405	301.215	185.259	161.22	130.414	476.893	1.58323	0.662872
TGME49_213950	23.6236	34.6326	27.3547	85.6108	13.1157	40.3051	14.8375	68.2583	0.797309	-0.32679
TGME49_213970	14.0464	25.4651	16.0125	55.5241	45.9049	20.1525	54.6645	120.722	2.17423	1.1205
TGME49_214080	337.753	305.242	277.55	920.545	1382.06	967.322	1122.18	3471.57	3.77121	1.91503
TGME49_214090	67.6783	80.4698	71.389	219.537	60.66	130.992	57.0072	248.659	1.13265	0.179702
TGME49_214110	9.57712	7.46977	15.3453	32.3922	29.5103	10.0763	30.4559	70.0425	2.16233	1.11258
TGME49_214130	24.9005	22.0698	20.6828	67.6531	12.2959	30.2288	14.8375	57.3623	0.847888	-0.238054
TGME49_214140	134.718	169.768	150.784	455.27	85.2519	100.763	94.4915	280.506	0.616131	-0.698691
TGME49_214150	14.0464	12.2233	7.33905	33.6088	28.6905	10.0763	21.0849	59.8517	1.78084	0.832554
TGME49_214170	23.6236	25.4651	20.0156	69.1043	13.1157	10.0763	7.02829	30.2202	0.437313	-1.19326
TGME49_214180	68.3168	78.7722	71.389	218.478	78.694	30.2288	71.0638	179.987	0.823821	-0.279598
TGME49_214190	8.93865	6.45117	8.00624	23.3961	9.83675	30.2288	13.2757	53.3412	2.27992	1.18899
TGME49_214200	52.3549	46.5163	53.3749	152.246	41.8062	30.2288	54.6645	126.699	0.832201	-0.264995
TGME49_214210	155.788	190.14	178.806	524.734	234.443	141.068	205.382	580.893	1.10702	0.146686
TGME49_214220	195.373	193.875	210.164	599.412	220.507	201.525	260.047	682.079	1.13791	0.186392
TGME49_214230	9.57712	10.1861	8.67343	28.4366	14.7551	20.1525	10.9329	45.8406	1.61203	0.688876
TGME49_214240	28.0929	38.3675	34.6937	101.154	27.8708	10.0763	22.6467	60.5938	0.599025	-0.739313
TGME49_214250	116.841	101.181	106.083	324.105	137.715	110.839	164.774	413.328	1.27529	0.350825
TGME49_214270	243.259	280.456	249.528	773.243	139.354	191.449	145.251	476.054	0.61566	-0.699795
TGME49_214290	119.395	106.954	99.4108	325.759	267.232	151.144	177.269	595.645	1.82848	0.870647
TGME49_214300	24.262	22.0698	14.6781	61.0099	13.1157	10.0763	12.4947	35.6867	0.584932	-0.773659
TGME49_214310	44.6932	43.8	38.6968	127.19	18.034	20.1525	21.0849	59.2715	0.466007	-1.10158
TGME49_214320	549.727	645.456	657.846	1853.03	270.511	261.983	284.255	816.749	0.440764	-1.18192
TGME49_214340	25.539	26.8233	28.0218	80.3841	26.2313	10.0763	27.3322	63.6399	0.791697	-0.33698
TGME49_214350	97.0482	108.991	92.739	298.778	179.521	161.22	144.47	485.211	1.62399	0.69954
TGME49_214370	49.801	37.3489	41.3656	128.515	21.313	20.1525	31.2368	72.7024	0.565709	-0.821868
TGME49_214400	13.408	8.82791	9.34062	31.5765	11.4762	10.0763	6.24737	27.7999	0.880397	-0.183774
TGME49_214440	260.498	262.461	238.186	761.144	427.899	312.364	409.984	1150.25	1.51121	0.595702
TGME49_214470	17.8773	22.4093	19.3484	59.635	18.034	20.1525	17.9612	56.1478	0.941523	-0.0869312
TGME49_214480	34.4776	30.8977	25.3531	90.7284	24.5919	20.1525	28.8941	73.6385	0.811636	-0.301094
TGME49_214520	11.4925	16.2977	18.014	45.8043	22.9524	20.1525	26.5513	69.6563	1.52074	0.604771
TGME49_214530	11.4925	12.5628	15.3453	39.4006	10.6565	30.2288	12.4947	53.38	1.3548	0.438081
TGME49_214540	68.9553	62.1349	52.7078	183.798	13.1157	10.0763	11.7138	34.9058	0.189914	-2.39658
TGME49_214560	65.7629	60.4373	56.0437	182.244	36.0681	10.0763	26.5513	72.6957	0.398892	-1.32593
TGME49_214575	38.3085	30.2186	30.0234	98.5505	38.5273	30.2288	24.2086	92.9647	0.94332	-0.0841813
TGME49_214590	22.3466	27.8419	29.3562	79.5447	27.0511	10.0763	29.675	66.8023	0.839809	-0.251867
TGME49_214600	30.6468	34.2931	38.6968	103.637	38.5273	30.2288	48.4171	117.173	1.13062	0.177108
TGME49_214610	7.6617	9.16745	9.34062	26.1698	15.5749	10.0763	21.8658	47.5169	1.81572	0.860541
TGME49_214620	12.7695	10.8651	10.675	34.3096	11.4762	10.0763	19.523	41.0755	1.1972	0.259666
TGME49_214630	10.2156	8.48838	8.67343	27.3774	9.83675	10.0763	9.37105	29.2841	1.06964	0.0971308
TGME49_214750	37.67	39.7256	29.3562	106.752	23.7722	10.0763	28.8941	62.7425	0.587742	-0.766746
TGME49_214760	5.74627	6.11163	8.00624	19.8641	11.4762	20.1525	7.80921	39.438	1.98538	0.989418
TGME49_214770	60.0166	51.9489	56.7109	168.676	134.436	181.373	150.718	466.526	2.76581	1.4677
TGME49_214780	26.1775	20.0326	24.6859	70.896	23.7722	30.2288	24.9895	78.9904	1.11417	0.155975
TGME49_214790	238.151	239.712	220.172	698.035	414.783	372.822	378.747	1166.35	1.67091	0.740633
TGME49_214800	14.0464	12.2233	14.0109	40.2806	6.55784	20.1525	6.24737	32.9577	0.818203	-0.289469
TGME49_214810	12.131	9.50698	15.3453	36.9833	35.2484	30.2288	32.7987	98.2759	2.6573	1.40996
TGME49_214820	44.0548	41.0838	32.025	117.163	26.2313	60.4576	17.9612	104.65	0.893198	-0.162949
TGME49_214830	24.262	23.0884	19.3484	66.6989	30.33	40.3051	32.7987	103.434	1.55076	0.632973
TGME49_214840	553.558	646.814	633.16	1833.53	370.518	382.898	465.429	1218.84	0.664752	-0.589111
TGME49_214870	16.6003	26.8233	24.6859	68.1095	15.5749	20.1525	13.2757	49.0031	0.719474	-0.474985
TGME49_214880	206.866	184.028	210.831	601.725	262.313	201.525	267.856	731.695	1.216	0.282138
TGME49_214900	66.4014	60.0977	46.0359	172.535	18.034	30.2288	13.2757	61.5385	0.356673	-1.48733
TGME49_214930	10.8541	5.09303	6.67187	22.619	33.6089	10.0763	23.4276	67.1128	2.9671	1.56906
TGME49_214940	898.973	873.964	781.943	2554.88	1384.52	1098.31	1191.69	3674.52	1.43824	0.524302
TGME49_214950	157.065	167.391	161.459	485.915	91.8097	60.4576	74.9684	227.236	0.467645	-1.09651
TGME49_214970	113.01	121.893	131.436	366.339	206.572	201.525	181.174	589.271	1.60854	0.685752
TGME49_214980	59.3782	68.2466	60.714	188.339	13.1157	30.2288	10.152	53.4965	0.284044	-1.81581
TGME49_214990	29.3698	33.9535	37.3625	100.686	25.4116	30.2288	24.2086	79.849	0.793051	-0.334515
TGME49_215010	12.131	14.6	14.6781	41.4091	27.0511	20.1525	34.3605	81.5641	1.96971	0.977986
TGME49_215040	17.2388	13.5814	20.6828	51.503	25.4116	30.2288	30.4559	86.0963	1.67168	0.741295
TGME49_215060	37.0315	30.5582	26.0203	93.61	129.517	110.839	142.909	383.265	4.09427	2.03361
TGME49_215070	28.0929	17.6558	18.014	63.7628	32.7892	20.1525	23.4276	76.3694	1.19771	0.26028
TGME49_215090	10.8541	8.48838	13.3437	32.6862	22.1327	10.0763	19.523	51.732	1.58269	0.662376
TGME49_215130	52.3549	38.3675	39.364	130.086	56.5613	20.1525	31.2368	107.951	0.829838	-0.269098
TGME49_215150	130.887	124.949	123.43	379.266	105.745	130.992	152.28	389.016	1.02571	0.0366209
TGME49_215160	215.166	220.358	216.836	652.36	108.204	100.763	115.576	324.543	0.497491	-1.00726
TGME49_215170	75.34	59.7582	76.0593	211.158	69.677	80.6102	71.8447	222.132	1.05197	0.0730971
TGME49_215210	33.8392	28.8605	31.3578	94.0574	27.0511	60.4576	37.4842	124.993	1.3289	0.410232
TGME49_215220	268.159	246.163	216.836	731.158	449.212	372.822	359.224	1181.26	1.6156	0.692068
TGME49_215230	47.8856	41.4233	28.689	117.998	14.7551	20.1525	23.4276	58.3353	0.494376	-1.01632
TGME49_215260	38.947	49.9117	50.7062	139.565	86.8913	70.5339	59.35	216.775	1.55322	0.635264
TGME49_215280	45.3317	40.7442	38.0296	124.106	50.8232	70.5339	69.502	190.859	1.53788	0.62094
TGME49_215290	29.3698	25.1256	24.6859	79.1814	19.6735	20.1525	15.6184	55.4445	0.700221	-0.514117
TGME49_215300	25.539	27.1628	19.3484	72.0502	18.034	10.0763	19.523	47.6333	0.661113	-0.597031
TGME49_215350	165.365	149.056	133.437	447.858	92.6294	120.915	75.7493	289.294	0.64595	-0.630506
TGME49_215360	65.1244	46.1768	44.0343	155.336	47.5443	90.6864	59.35	197.581	1.27196	0.347054
TGME49_215370	47.8856	48.5535	42.7	139.139	29.5103	20.1525	30.4559	80.1187	0.575817	-0.796316
TGME49_215380	46.6087	30.8977	29.3562	106.863	18.8538	30.2288	20.3039	69.3865	0.649306	-0.623029
TGME49_215390	5.74627	8.14884	9.34062	23.2357	5.73811	20.1525	6.24737	32.138	1.38313	0.467936
TGME49_215400	60.0166	66.8884	60.714	187.619	27.8708	30.2288	38.2651	96.3647	0.513619	-0.961229
TGME49_215420	20.4312	12.2233	16.0125	48.6669	33.6089	30.2288	19.523	83.3607	1.71288	0.776426
TGME49_215425	31.2853	32.5954	36.0281	99.9087	5.73811	10.0763	8.59013	24.4045	0.244268	-2.03346
TGME49_215430	63.8475	58.4	50.7062	172.954	135.255	171.297	142.909	449.461	2.59873	1.37781
TGME49_215440	64.486	75.7163	78.0609	218.263	40.9865	50.3813	49.979	141.347	0.647598	-0.62683
TGME49_215450	33.2007	36.3303	33.3593	102.89	22.9524	20.1525	19.523	62.628	0.608687	-0.716227
TGME49_215460	783.409	725.247	771.268	2279.92	684.474	503.813	773.893	1962.18	0.860634	-0.216528
TGME49_215470	886.203	829.484	812.634	2528.32	1059.09	876.635	913.678	2849.4	1.12699	0.17248
TGME49_215480	49.801	51.6093	53.3749	154.785	41.8062	10.0763	50.7599	102.642	0.663127	-0.592643
TGME49_215490	405.432	461.428	457.69	1324.55	273.79	261.983	310.807	846.579	0.639145	-0.645785
TGME49_215510	42.1393	50.9303	37.3625	130.432	23.7722	10.0763	24.2086	58.057	0.445113	-1.16776
TGME49_215520	71.5092	79.4512	88.7358	239.696	59.0205	50.3813	42.1697	151.572	0.632349	-0.661208
TGME49_215530	411.816	308.298	292.895	1013.01	486.1	322.441	466.21	1274.75	1.25838	0.331567
TGME49_215560	17.2388	27.1628	18.6812	63.0829	22.1327	10.0763	15.6184	47.8274	0.758168	-0.399411
TGME49_215570	31.9237	35.6512	34.6937	102.269	52.4627	30.2288	53.1026	135.794	1.32782	0.409057
TGME49_215590	72.7861	71.3024	96.0749	240.163	62.2994	70.5339	79.654	212.487	0.884761	-0.17664
TGME49_215600	23.6236	30.8977	28.689	83.2103	31.1497	50.3813	54.6645	136.196	1.63676	0.710846
TGME49_215610	19.1542	14.6	10.0078	43.7621	75.4151	70.5339	92.9296	238.879	5.45858	2.44853
TGME49_215640	35.1161	26.8233	42.7	104.639	41.8062	10.0763	49.198	101.081	0.965989	-0.0499207
TGME49_215700	12.7695	13.5814	16.0125	42.3634	12.2959	10.0763	17.9612	40.3334	0.952082	-0.0708429
TGME49_215730	18.5158	19.3535	18.6812	56.5505	29.5103	20.1525	36.7033	86.3661	1.52724	0.610925
TGME49_215740	24.9005	19.693	23.3515	67.9451	26.2313	20.1525	18.7421	65.126	0.958509	-0.061136
TGME49_215775	64.486	52.2884	57.3781	174.152	37.7076	30.2288	43.7316	111.668	0.641208	-0.641135
TGME49_215895	33.8392	34.9721	40.6984	109.51	23.7722	40.3051	20.3039	84.3812	0.770536	-0.376065
TGME49_215910	143.657	139.549	139.442	422.648	169.684	181.373	178.05	529.107	1.25189	0.324103
TGME49_215940	17.2388	15.6186	18.014	50.8715	20.4932	50.3813	24.2086	95.0831	1.86909	0.902332
TGME49_215950	41.5009	51.9489	50.7062	144.156	46.7246	20.1525	49.198	116.075	0.805205	-0.312571
TGME49_215980	400.324	349.382	342.267	1091.97	877.93	675.11	543.521	2096.56	1.91998	0.941089
TGME49_216000	482.048	459.052	450.351	1391.45	759.069	594.5	582.567	1936.14	1.39145	0.476591
TGME49_216010	8.30017	8.48838	10.675	27.4635	13.1157	10.0763	15.6184	38.8104	1.41316	0.498924
TGME49_216020	8.93865	7.46977	12.6765	29.085	29.5103	20.1525	25.7704	75.4332	2.59355	1.37493
TGME49_216030	17.8773	12.2233	7.33905	37.4396	25.4116	20.1525	38.2651	83.8293	2.23905	1.16289
TGME49_216040	15.3234	19.014	14.0109	48.3483	32.7892	20.1525	24.2086	77.1503	1.59572	0.674206
TGME49_216050	22.9851	28.8605	30.0234	81.869	31.1497	20.1525	28.8941	80.1963	0.979569	-0.0297806
TGME49_216055	42.1393	40.0651	39.364	121.569	40.1667	10.0763	35.9224	86.1654	0.70878	-0.496589
TGME49_216060	77.2555	81.828	64.7171	223.801	48.364	40.3051	41.3888	130.058	0.581133	-0.783059
TGME49_216080	247.09	255.67	245.525	748.284	254.116	151.144	227.248	632.508	0.845278	-0.242503
TGME49_216120	100.879	98.8047	107.417	307.101	110.663	70.5339	101.52	282.717	0.9206	-0.119353
TGME49_216130	81.7248	71.6419	74.7249	228.092	97.5478	141.068	81.2158	319.831	1.40221	0.487698
TGME49_216170	20.4312	22.7489	24.0187	67.1988	24.5919	20.1525	7.80921	52.5536	0.782062	-0.354644
TGME49_216180	303.276	286.568	301.568	891.412	579.549	473.585	595.062	1648.2	1.84897	0.886724
TGME49_216190	23.6236	37.0093	28.0218	88.6547	16.3946	10.0763	14.0566	40.5274	0.457138	-1.1293
TGME49_216210	61.2936	51.2698	50.7062	163.27	60.66	100.763	57.0072	218.43	1.33785	0.419914
TGME49_216220	70.2322	79.1117	64.0499	213.394	40.9865	10.0763	38.2651	89.3279	0.418606	-1.25634
TGME49_216240	21.7081	20.7116	21.35	63.7698	25.4116	30.2288	38.2651	93.9056	1.47257	0.558338
TGME49_216250	20.4312	22.0698	25.3531	67.8541	12.2959	20.1525	10.152	42.6005	0.627825	-0.671567
TGME49_216260	46.6087	46.5163	42.0328	135.158	75.4151	70.5339	64.0355	209.985	1.55363	0.635639
TGME49_216335	183.242	154.488	140.776	478.507	97.5478	201.525	132.757	431.83	0.902452	-0.148078
TGME49_216390	14.6849	15.2791	15.3453	45.3093	9.01702	10.0763	6.24737	25.3407	0.559282	-0.838353
TGME49_216410	17.2388	24.7861	15.3453	57.3702	18.034	20.1525	10.9329	49.1195	0.856185	-0.224006
TGME49_216415	11.4925	9.84652	7.33905	28.6781	9.01702	10.0763	17.9612	37.0545	1.29208	0.369697
TGME49_216430	38.947	52.9675	45.3687	137.283	39.347	50.3813	47.6362	137.365	1.00059	0.000855203
TGME49_216435	29.3698	27.5023	33.3593	90.2315	6.55784	20.1525	17.1803	43.8906	0.486422	-1.03972
TGME49_216450	95.1327	94.7303	90.0702	279.933	123.779	100.763	119.481	344.023	1.22895	0.297421
TGME49_216460	55.5473	51.2698	52.0406	158.858	96.7281	80.6102	77.3112	254.649	1.603	0.680778
TGME49_216480	51.078	56.3628	55.3765	162.817	18.034	30.2288	24.9895	73.2523	0.449905	-1.15231
TGME49_216490	20.4312	21.7303	34.6937	76.8552	8.19729	20.1525	9.37105	37.7209	0.490805	-1.02678
TGME49_216510	9.57712	17.6558	18.6812	45.9142	9.01702	10.0763	12.4947	31.588	0.68798	-0.539562
TGME49_216540	5.74627	7.80931	14.0109	27.5665	13.1157	10.0763	7.02829	30.2202	1.09627	0.132598
TGME49_216580	17.2388	17.9954	16.6797	51.9139	12.2959	20.1525	19.523	51.9715	1.00111	0.00160141
TGME49_216590	72.7861	54.6652	48.0374	175.489	72.9559	80.6102	83.5586	237.125	1.35122	0.434267
TGME49_216600	15.3234	13.2419	12.0094	40.5746	17.2143	50.3813	20.3039	87.8996	2.16637	1.11528
TGME49_216620	38.3085	43.4605	32.025	113.794	62.2994	60.4576	83.5586	206.316	1.81306	0.858429
TGME49_216630	8.30017	7.80931	9.34062	25.4501	9.83675	10.0763	10.9329	30.8459	1.21202	0.277409
TGME49_216650	131.526	133.437	129.434	394.397	268.871	251.907	235.057	755.835	1.91643	0.938422
TGME49_216660	34.4776	34.9721	32.6922	102.142	22.1327	50.3813	17.1803	89.6943	0.878134	-0.187487
TGME49_216670	110.456	104.916	85.3999	300.772	145.912	100.763	122.605	369.279	1.22777	0.29604
TGME49_216680	39.5854	26.8233	37.3625	103.771	43.4457	20.1525	49.198	112.796	1.08697	0.120313
TGME49_216700	5.1078	7.46977	9.34062	21.9182	8.19729	10.0763	12.4947	30.7683	1.40378	0.489316
TGME49_216720	199.843	198.628	169.465	567.936	115.582	100.763	85.9013	302.246	0.532183	-0.910006
TGME49_216730	88.1095	82.8466	88.7358	259.692	115.582	120.915	89.025	325.522	1.25349	0.325954
TGME49_216740	10.8541	16.2977	10.675	37.8267	9.83675	10.0763	9.37105	29.2841	0.774163	-0.36929
TGME49_216750	59.3782	63.1535	65.3843	187.916	21.313	30.2288	28.1132	79.6549	0.423886	-1.23825
TGME49_216760	14.6849	20.3721	12.6765	47.7336	6.55784	10.0763	14.0566	30.6907	0.642958	-0.637204
TGME49_216770	93.8558	84.5443	74.7249	253.125	72.1362	70.5339	70.2829	212.953	0.841296	-0.249315
TGME49_216790	41.5009	46.5163	40.0312	128.048	69.677	70.5339	71.0638	211.275	1.64996	0.722431
TGME49_216800	6.38475	8.14884	10.675	25.2086	20.4932	30.2288	29.675	80.397	3.18927	1.67323
TGME49_216810	88.748	93.3722	92.739	274.859	76.2348	50.3813	54.6645	181.281	0.65954	-0.600467
TGME49_216820	114.925	106.275	109.419	330.619	153.289	90.6864	135.88	379.856	1.14893	0.200285
TGME49_216830	10.8541	11.5442	14.0109	36.4092	11.4762	10.0763	14.0566	35.6091	0.978024	-0.0320582
TGME49_216860	409.901	397.596	341.6	1149.1	772.185	574.347	629.422	1975.95	1.71957	0.782051
TGME49_216870	18.5158	20.0326	22.6844	61.2327	9.83675	20.1525	22.6467	52.636	0.859606	-0.218252
TGME49_216880	912.381	904.861	857.335	2674.58	1250.91	1148.69	1101.88	3501.48	1.30917	0.388655
TGME49_216890	22.9851	19.693	31.3578	74.0359	31.1497	80.6102	38.2651	150.025	2.02638	1.01891
TGME49_216900	38.3085	34.2931	27.3547	99.9562	33.6089	20.1525	49.198	102.959	1.03005	0.0427087
TGME49_216910	44.0548	35.3117	44.0343	123.401	62.2994	60.4576	59.35	182.107	1.47574	0.561436
TGME49_216920	37.67	29.2	34.6937	101.564	33.6089	20.1525	31.2368	84.9983	0.836896	-0.25688
TGME49_216930	67.6783	75.7163	72.7234	216.118	74.5954	50.3813	47.6362	172.613	0.798697	-0.324279
TGME49_216950	16.6003	22.4093	28.689	67.6987	19.6735	10.0763	18.7421	48.4919	0.71629	-0.481385
TGME49_216970	50.4395	46.5163	40.0312	136.987	40.1667	10.0763	46.0743	96.3174	0.703113	-0.508172
TGME49_216990	7.6617	13.5814	10.0078	31.2509	9.01702	10.0763	14.0566	33.1499	1.06077	0.0851054
TGME49_217000	45.9702	38.3675	44.0343	128.372	63.1192	40.3051	35.9224	139.347	1.08549	0.118348
TGME49_217010	25.539	27.8419	31.3578	84.7387	23.7722	10.0763	18.7421	52.5905	0.62062	-0.688217
TGME49_217030	17.2388	17.6558	20.0156	54.9103	22.1327	30.2288	20.3039	72.6655	1.32335	0.404194
TGME49_217050	33.2007	41.4233	36.0281	110.652	40.9865	10.0763	28.1132	79.1759	0.715539	-0.482897
TGME49_217182	27.4544	24.7861	24.6859	76.9264	26.2313	50.3813	28.8941	105.507	1.37153	0.455785
TGME49_217220	31.9237	28.8605	28.689	89.4733	23.7722	10.0763	16.3993	50.2478	0.561595	-0.832397
TGME49_217350	7.6617	8.48838	7.33905	23.4891	13.9354	20.1525	15.6184	49.7064	2.11614	1.08144
TGME49_217400	53.6319	39.3861	46.0359	139.054	58.2008	90.6864	53.8836	202.771	1.45822	0.544206
TGME49_217430	19.1542	26.4837	28.0218	73.6598	42.6259	30.2288	30.4559	103.311	1.40254	0.488039
TGME49_217440	50.4395	63.8326	61.3812	175.653	45.0851	60.4576	55.4454	160.988	0.916511	-0.125776
TGME49_217450	18.5158	17.9954	13.3437	49.8549	14.7551	20.1525	18.7421	53.6498	1.07612	0.105838
TGME49_217460	181.327	172.144	143.445	496.916	237.722	231.754	268.637	738.113	1.48539	0.570838
TGME49_217470	21.0697	26.8233	29.3562	77.2492	11.4762	10.0763	16.3993	37.9518	0.491291	-1.02535
TGME49_217480	47.2471	46.1768	44.7015	138.125	40.1667	50.3813	21.0849	111.633	0.8082	-0.307216
TGME49_217510	234.959	211.191	205.494	651.643	256.575	302.288	209.287	768.15	1.17879	0.237306
TGME49_217520	176.219	138.53	148.783	463.532	124.599	120.915	116.357	361.871	0.780683	-0.357192
TGME49_217530	90.0249	81.1489	76.0593	247.233	72.1362	30.2288	70.2829	172.648	0.69832	-0.518039
TGME49_217540	148.126	143.963	130.769	422.858	168.864	50.3813	167.117	386.363	0.913695	-0.130216
TGME49_217550	96.4097	98.4652	93.4062	288.281	119.681	141.068	128.071	388.819	1.34875	0.431624
TGME49_217555	176.858	145.321	166.797	488.975	140.174	70.5339	116.357	327.065	0.668878	-0.580185
TGME49_217560	57.4627	48.5535	43.3671	149.383	142.633	151.144	105.424	399.201	2.67233	1.4181
TGME49_217570	849.172	856.987	894.03	2600.19	1160.74	1007.63	1199.49	3367.86	1.29524	0.373215
TGME49_217580	10.8541	9.84652	14.0109	34.7115	11.4762	20.1525	18.7421	50.3709	1.45113	0.537175
TGME49_217590	18.5158	26.4837	26.6875	71.687	16.3946	10.0763	21.8658	48.3367	0.674274	-0.568594
TGME49_217600	52.3549	54.3256	48.7046	155.385	58.2008	50.3813	58.5691	167.151	1.07572	0.105305
TGME49_217610	22.3466	20.7116	25.3531	68.4114	13.1157	10.0763	7.02829	30.2202	0.441743	-1.17872
TGME49_217640	61.2936	53.307	44.0343	158.635	42.6259	40.3051	35.1415	118.072	0.744303	-0.426038
TGME49_217660	24.9005	16.6372	22.6844	64.2221	50.8232	50.3813	47.6362	148.841	2.31759	1.21263
TGME49_217665	35.7546	33.9535	36.0281	105.736	43.4457	70.5339	39.827	153.807	1.45463	0.540647
TGME49_217680	329.453	345.307	276.883	951.643	281.987	292.212	267.856	842.055	0.884843	-0.176506
TGME49_217688	38.3085	32.5954	40.6984	111.602	23.7722	30.2288	44.5125	98.5135	0.882719	-0.179973
TGME49_217700	35.1161	35.3117	42.0328	112.461	27.8708	20.1525	21.0849	69.1082	0.614511	-0.70249
TGME49_217740	25.539	16.2977	22.0172	63.8538	121.32	50.3813	109.329	281.03	4.40115	2.13788
TGME49_217820	86.8326	95.4094	70.7218	252.964	187.718	161.22	161.651	510.589	2.01843	1.01323
TGME49_217870	53.6319	43.4605	38.0296	135.122	33.6089	50.3813	47.6362	131.626	0.97413	-0.0378135
TGME49_217880	32.5622	32.5954	33.3593	98.5169	8.19729	20.1525	14.8375	43.1873	0.438375	-1.18976
TGME49_217890	203.035	189.8	155.455	548.29	250.837	191.449	147.594	589.88	1.07586	0.105484
TGME49_217900	35.1161	27.8419	24.6859	87.6439	23.7722	10.0763	26.5513	60.3997	0.689149	-0.537111
TGME49_217910	64.486	65.8698	60.0468	190.403	95.0886	60.4576	89.025	244.571	1.2845	0.361202
TGME49_218000	12.131	11.8837	14.6781	38.6929	12.2959	10.0763	12.4947	34.867	0.901121	-0.150207
TGME49_218070	42.7778	63.1535	54.0421	159.973	26.2313	10.0763	27.3322	63.6399	0.397815	-1.32983
TGME49_218200	27.4544	27.5023	30.0234	84.9802	27.0511	10.0763	21.8658	58.9931	0.694199	-0.526579
TGME49_218220	26.8159	37.0093	35.3609	99.1862	34.4286	20.1525	54.6645	109.246	1.10142	0.139365
TGME49_218230	35.1161	32.9349	36.6953	104.746	35.2484	40.3051	26.5513	102.105	0.974782	-0.0368491
TGME49_218240	93.2173	91.6745	98.0765	282.968	126.238	171.297	154.622	452.157	1.59791	0.676184
TGME49_218250	37.67	30.5582	32.025	100.253	42.6259	80.6102	49.979	173.215	1.72778	0.788917
TGME49_218260	653.798	582.642	593.129	1829.57	579.549	644.881	519.313	1743.74	0.953089	-0.0693172
TGME49_218270	151.319	123.591	128.767	403.676	249.198	282.136	185.859	717.193	1.77665	0.829161
TGME49_218280	119.395	113.405	103.414	336.213	131.976	181.373	117.138	430.487	1.2804	0.356594
TGME49_218300	134.08	166.712	165.462	466.254	49.1838	110.839	90.5869	250.61	0.537496	-0.895674
TGME49_218310	72.7861	64.5117	60.714	198.012	13.9354	20.1525	17.1803	51.2682	0.258915	-1.94945
TGME49_218358	28.7314	35.6512	39.364	103.747	31.1497	30.2288	24.2086	85.5871	0.824963	-0.277599
TGME49_218362	44.0548	60.4373	50.039	154.531	24.5919	40.3051	42.9507	107.848	0.697903	-0.518902
TGME49_218370	40.8624	35.6512	46.0359	122.549	22.9524	10.0763	14.8375	47.8662	0.390587	-1.35629
TGME49_218410	476.302	445.131	489.048	1410.48	595.943	634.805	606.776	1837.52	1.30276	0.381576
TGME49_218420	52.9934	53.307	68.0531	174.353	52.4627	60.4576	53.1026	166.023	0.95222	-0.0706326
TGME49_218490	11.4925	12.2233	15.3453	39.0611	10.6565	10.0763	9.37105	30.1038	0.770685	-0.375787
TGME49_218520	955.797	944.926	845.326	2746.05	892.685	775.873	775.455	2444.01	0.890011	-0.168105
TGME49_218530	44.6932	45.1582	43.3671	133.219	52.4627	30.2288	39.827	122.518	0.91968	-0.120796
TGME49_218540	58.7397	51.6093	46.0359	156.385	81.9729	50.3813	104.643	236.998	1.51548	0.599772
TGME49_218550	249.005	255.33	240.187	744.523	273.79	181.373	256.142	711.305	0.955383	-0.0658486
TGME49_218560	34.4776	35.3117	34.6937	104.483	17.2143	10.0763	11.7138	39.0044	0.373309	-1.42156
TGME49_218570	51.7165	62.814	63.3827	177.913	55.7416	20.1525	42.1697	118.064	0.663604	-0.591606
TGME49_218580	14.6849	17.6558	16.0125	48.3532	11.4762	10.0763	19.523	41.0755	0.849488	-0.235334
TGME49_218590	16.6003	12.2233	18.014	46.8377	27.8708	20.1525	40.6079	88.6312	1.89231	0.920146
TGME49_218610	15.9619	19.693	20.0156	55.6705	34.4286	70.5339	46.8553	151.818	2.72708	1.44736
TGME49_218720	20.4312	27.8419	30.6906	78.9637	40.1667	30.2288	33.5796	103.975	1.31675	0.396978
TGME49_218760	23.6236	24.107	27.3547	75.0852	45.9049	20.1525	39.0461	105.103	1.39979	0.485209
TGME49_218780	113.01	111.368	98.7436	323.121	265.592	251.907	239.743	757.242	2.34352	1.22868
TGME49_218790	12.131	10.8651	10.0078	33.0039	7.37757	10.0763	7.80921	25.263	0.765455	-0.38561
TGME49_218810	10.8541	13.2419	5.33749	29.4334	22.1327	20.1525	15.6184	57.9037	1.96727	0.976198
TGME49_218820	200.481	183.349	179.473	563.303	118.041	100.763	113.234	332.037	0.589447	-0.762567
TGME49_218830	13.408	10.8651	10.0078	34.2809	23.7722	30.2288	14.8375	68.8385	2.00807	1.00581
TGME49_218850	22.9851	22.4093	26.6875	72.0819	22.1327	30.2288	22.6467	75.0082	1.0406	0.0574119
TGME49_218870	24.262	25.1256	28.689	78.0767	39.347	20.1525	36.7033	96.2028	1.23216	0.301188
TGME49_218880	58.7397	37.0093	50.039	145.788	36.0681	10.0763	39.827	85.9713	0.589701	-0.761944
TGME49_218910	44.6932	41.0838	38.6968	124.474	36.0681	30.2288	32.0178	98.3147	0.789842	-0.340364
TGME49_218920	48.5241	32.9349	40.0312	121.49	114.762	30.2288	84.3395	229.33	1.88765	0.916588
TGME49_218940	28.7314	25.1256	30.0234	83.8804	37.7076	30.2288	27.3322	95.2686	1.13577	0.183668
TGME49_218950	32.5622	29.2	20.0156	81.7778	10.6565	10.0763	15.6184	36.3512	0.444511	-1.16971
TGME49_218955	7.02322	12.5628	8.67343	28.2595	10.6565	40.3051	16.3993	67.3609	2.38366	1.25318
TGME49_218960	155.149	176.898	178.139	510.186	96.7281	80.6102	130.414	307.752	0.603215	-0.729255
TGME49_219070	49.801	47.5349	46.0359	143.372	29.5103	30.2288	34.3605	94.0996	0.656332	-0.607501
TGME49_219080	30.0083	22.7489	32.6922	85.4493	39.347	30.2288	29.675	99.2508	1.16152	0.21601
TGME49_219100	44.6932	40.0651	45.3687	130.127	31.9694	30.2288	46.0743	108.273	0.832053	-0.265253
TGME49_219120	166.642	205.079	189.481	561.202	96.7281	110.839	122.605	330.172	0.588329	-0.765304
TGME49_219130	25.539	26.8233	23.3515	75.7138	15.5749	50.3813	14.0566	80.0128	1.05678	0.0796742
TGME49_219140	135.357	109.67	95.4077	340.434	131.976	100.763	89.8059	322.545	0.947452	-0.0778753
TGME49_219150	42.1393	34.2931	22.6844	99.1167	41.8062	50.3813	25.7704	117.958	1.19009	0.251072
TGME49_219170	70.2322	69.9442	68.7202	208.897	61.4797	100.763	39.0461	201.288	0.963579	-0.0535253
TGME49_219175	13.408	12.2233	8.00624	33.6375	37.7076	30.2288	24.9895	92.9258	2.76257	1.46601
TGME49_219180	21.7081	20.0326	18.014	59.7548	14.7551	10.0763	7.02829	31.8597	0.533174	-0.907321
TGME49_219190	31.2853	31.5768	26.0203	88.8823	40.9865	50.3813	53.8836	145.251	1.6342	0.708583
TGME49_219200	57.4627	55.6838	48.7046	161.851	24.5919	10.0763	32.0178	66.6859	0.41202	-1.27921
TGME49_219210	25.539	20.0326	20.0156	65.5872	26.2313	40.3051	26.5513	93.0877	1.4193	0.505178
TGME49_219230	54.9088	38.707	48.0374	141.653	122.959	70.5339	131.195	324.688	2.29213	1.19669
TGME49_219240	99.6021	87.6001	81.3968	268.599	89.3505	50.3813	94.4915	234.223	0.872019	-0.197569
TGME49_219250	40.8624	34.9721	32.6922	108.527	57.3811	30.2288	47.6362	135.246	1.2462	0.317537
TGME49_219260	24.262	33.2744	21.35	78.8865	18.034	20.1525	21.8658	60.0524	0.761251	-0.393556
TGME49_219270	321.791	301.847	313.578	937.216	718.083	534.042	700.486	1952.61	2.08342	1.05895
TGME49_219280	52.3549	50.5907	57.3781	160.324	49.1838	80.6102	58.5691	188.363	1.17489	0.232528
TGME49_219290	26.8159	21.0512	20.6828	68.5499	20.4932	50.3813	17.1803	88.0549	1.28454	0.361248
TGME49_219300	15.3234	20.0326	20.0156	55.3716	14.7551	10.0763	18.7421	43.5735	0.786929	-0.345694
TGME49_219310	134.08	122.912	116.091	373.082	182.8	141.068	133.538	457.405	1.22602	0.293979
TGME49_219320	736.8	734.415	814.635	2285.85	968.92	906.864	1038.63	2914.41	1.27498	0.350473
TGME49_219440	19.7927	22.7489	16.6797	59.2212	21.313	10.0763	21.0849	52.4741	0.886069	-0.174509
TGME49_219460	34.4776	41.7628	44.7015	120.942	19.6735	30.2288	22.6467	72.549	0.599866	-0.737287
TGME49_219485	17.8773	20.0326	29.3562	67.2661	11.4762	20.1525	10.9329	42.5616	0.632736	-0.660325
TGME49_219500	19.7927	23.0884	18.014	60.8952	26.2313	30.2288	28.1132	84.5733	1.38883	0.473875
TGME49_219510	14.0464	6.7907	8.00624	28.8434	14.7551	30.2288	17.9612	62.9451	2.18231	1.12585
TGME49_219520	81.7248	73.3396	66.7187	221.783	129.517	130.992	125.728	386.237	1.74151	0.800338
TGME49_219540	126.418	106.275	100.745	333.438	232.803	241.83	249.895	724.528	2.1729	1.11962
TGME49_219550	41.5009	38.3675	45.3687	125.237	68.0375	50.3813	78.0921	196.511	1.56911	0.649949
TGME49_219590	24.262	31.2372	23.3515	78.8508	42.6259	80.6102	36.7033	159.939	2.02838	1.02033
TGME49_219600	38.947	39.7256	28.689	107.362	26.2313	20.1525	16.3993	62.7832	0.584783	-0.774027
TGME49_219620	44.6932	48.5535	56.0437	149.29	19.6735	30.2288	21.0849	70.9872	0.475497	-1.07249
TGME49_219630	35.7546	23.4279	28.689	87.8715	41.8062	20.1525	39.827	101.786	1.15835	0.212067
TGME49_219682	7.6617	8.14884	6.67187	22.4824	15.5749	30.2288	22.6467	68.4504	3.04462	1.60626
TGME49_219690	146.849	138.87	125.431	411.15	180.34	161.22	153.061	494.621	1.20302	0.266659
TGME49_219700	101.517	101.181	85.3999	288.099	164.766	70.5339	115.576	350.876	1.2179	0.284397
TGME49_219710	22.9851	22.0698	34.0265	79.0814	30.33	10.0763	32.7987	73.2049	0.925691	-0.111397
TGME49_219720	14.6849	19.3535	13.3437	47.3822	37.7076	10.0763	16.3993	64.1832	1.35459	0.437851
TGME49_219730	151.957	124.27	141.444	417.67	86.0716	70.5339	84.3395	240.945	0.576878	-0.793661
TGME49_219738	12.7695	12.9023	12.6765	38.3484	18.8538	10.0763	21.0849	50.0149	1.30423	0.383193
TGME49_219750	227.297	220.698	219.504	667.499	230.344	292.212	198.354	720.91	1.08002	0.111052
TGME49_219770	5.1078	5.09303	5.33749	15.5383	19.6735	30.2288	22.6467	72.549	4.66904	2.22313
TGME49_219790	28.0929	22.7489	22.0172	72.8589	27.8708	10.0763	21.0849	59.0319	0.810223	-0.30361
TGME49_219800	139.188	140.228	116.091	395.506	143.453	90.6864	124.166	358.306	0.905942	-0.142509
TGME49_219810	40.2239	54.3256	69.3874	163.937	66.3981	90.6864	93.7105	250.795	1.52983	0.613368
TGME49_219820	81.7248	84.5443	88.7358	255.005	88.5308	90.6864	87.4632	266.68	1.04579	0.0645869
TGME49_219832	10.8541	16.2977	14.6781	41.8299	8.19729	10.0763	11.7138	29.9874	0.716889	-0.480178
TGME49_219850	122.587	132.419	124.097	379.103	313.137	261.983	327.206	902.326	2.38016	1.25106
TGME49_219860	86.8326	92.6931	90.7374	270.263	154.109	120.915	139.785	414.809	1.53484	0.618084
TGME49_220090	29.3698	22.0698	33.3593	84.799	38.5273	70.5339	35.1415	144.203	1.70052	0.765979
TGME49_220100	91.9404	106.275	97.4093	295.624	131.157	151.144	138.223	420.524	1.42249	0.508423
TGME49_220110	22.9851	21.7303	15.3453	60.0606	11.4762	20.1525	17.1803	48.809	0.812662	-0.299272
TGME49_220170	11.4925	11.5442	10.0078	33.0445	13.1157	30.2288	10.9329	54.2774	1.64255	0.715939
TGME49_220212	5.1078	5.09303	5.33749	15.5383	6.55784	10.0763	5.46645	22.1006	1.42233	0.508252
TGME49_220230	19.1542	20.0326	19.3484	58.5352	22.1327	20.1525	22.6467	64.9319	1.10928	0.149623
TGME49_220240	367.761	381.298	350.94	1100	263.133	342.593	278.008	883.734	0.803395	-0.315819
TGME49_220250	62.5705	60.0977	54.0421	176.71	49.1838	60.4576	63.2546	172.896	0.978414	-0.0314823
TGME49_220260	7.6617	11.5442	12.0094	31.2153	10.6565	10.0763	12.4947	33.2275	1.06446	0.0901261
TGME49_220270	433.524	385.033	385.634	1204.19	575.45	392.975	499.79	1468.21	1.21925	0.285998
TGME49_220330	30.6468	44.4791	40.0312	115.157	17.2143	10.0763	13.2757	40.5662	0.352269	-1.50525
TGME49_220350	19.1542	18.6744	18.6812	56.5099	17.2143	20.1525	10.152	47.5188	0.840894	-0.250004
TGME49_220360	44.6932	52.9675	52.0406	149.701	42.6259	50.3813	49.198	142.205	0.949927	-0.0741113
TGME49_220370	53.6319	59.7582	56.0437	169.434	31.9694	40.3051	46.0743	118.349	0.698496	-0.517675
TGME49_220380	62.5705	64.1721	72.0562	198.799	39.347	70.5339	43.7316	153.612	0.772703	-0.372014
TGME49_220390	57.4627	53.9861	51.3734	162.822	78.694	60.4576	92.9296	232.081	1.42537	0.511333
TGME49_220400	685.722	602.675	513.067	1801.46	1060.73	886.712	1058.15	3005.59	1.66842	0.738479
TGME49_220430	17.2388	12.9023	14.0109	44.1521	12.2959	30.2288	16.3993	58.9241	1.33457	0.416376
TGME49_220440	30.6468	33.9535	26.0203	90.6206	17.2143	10.0763	19.523	46.8136	0.516589	-0.952911
TGME49_220470	65.7629	75.7163	68.7202	210.199	55.7416	50.3813	62.4737	168.597	0.802079	-0.318183
TGME49_220490	50.4395	63.4931	51.3734	165.306	50.0035	10.0763	36.7033	96.7831	0.585478	-0.772312
TGME49_220500	65.1244	64.1721	62.0484	191.345	76.2348	80.6102	64.8165	221.661	1.15844	0.212182
TGME49_220510	21.7081	18.6744	23.3515	63.7341	8.19729	10.0763	14.0566	32.3301	0.507266	-0.979186
TGME49_220520	57.4627	55.3442	49.3718	162.179	40.9865	10.0763	36.7033	87.766	0.541168	-0.88585
TGME49_220570	24.262	30.2186	27.3547	81.8353	11.4762	40.3051	19.523	71.3043	0.871315	-0.198734
TGME49_220600	68.9553	60.7768	68.7202	198.452	53.2824	50.3813	38.2651	141.929	0.715179	-0.483624
TGME49_220610	26.1775	30.8977	18.6812	75.7564	37.7076	30.2288	40.6079	108.544	1.43281	0.518844
TGME49_220630	110.456	108.991	105.416	324.862	38.5273	40.3051	34.3605	113.193	0.348433	-1.52105
TGME49_220860	33.8392	42.4419	44.7015	120.983	47.5443	40.3051	48.4171	136.266	1.12633	0.171632
TGME49_220870	32.5622	35.3117	27.3547	95.2285	7.37757	10.0763	10.9329	28.3867	0.298091	-1.74618
TGME49_220880	13.408	11.2047	16.0125	40.6251	20.4932	20.1525	17.9612	58.607	1.44263	0.5287
TGME49_220890	93.8558	112.726	114.756	321.338	129.517	151.144	105.424	386.086	1.2015	0.264831
TGME49_220900	528.657	460.749	461.026	1450.43	468.885	493.737	438.878	1401.5	0.966264	-0.0495112
TGME49_220910	30.0083	23.0884	31.3578	84.4545	13.9354	40.3051	18.7421	72.9826	0.864165	-0.210622
TGME49_220930	40.8624	32.5954	44.0343	117.492	82.7927	70.5339	91.3678	244.694	2.08265	1.05842
TGME49_220940	10.8541	16.2977	17.3469	44.4986	18.034	20.1525	22.6467	60.8333	1.36708	0.451101
TGME49_220950	605.274	613.2	578.451	1796.93	910.719	785.949	818.405	2515.07	1.39965	0.48507
TGME49_221170	14.0464	13.5814	20.0156	47.6435	86.0716	60.4576	76.5303	223.059	4.68185	2.22708
TGME49_221180	60.6551	75.3768	70.7218	206.754	122.14	100.763	107.767	330.67	1.59934	0.677477
TGME49_221190	15.3234	21.3907	20.6828	57.3969	16.3946	10.0763	9.37105	35.8419	0.624457	-0.679325
TGME49_221200	31.9237	40.7442	42.7	115.368	52.4627	10.0763	50.7599	113.299	0.982065	-0.0261091
TGME49_221210	614.213	593.507	631.159	1838.88	1117.29	1027.78	1240.1	3385.17	1.84089	0.880403
TGME49_221230	30.6468	27.1628	32.025	89.8346	26.2313	50.3813	34.3605	110.973	1.23531	0.304869
TGME49_221250	77.2555	73.3396	86.7343	237.329	59.0205	60.4576	67.9401	187.418	0.789697	-0.340629
TGME49_221260	21.0697	19.693	22.0172	62.7799	8.19729	10.0763	5.46645	23.74	0.378147	-1.40298
TGME49_221270	90.6634	83.1861	82.064	255.914	109.024	181.373	122.605	413.001	1.61383	0.690491
TGME49_221295	25.539	26.1442	31.3578	83.041	32.7892	40.3051	26.5513	99.6456	1.19996	0.262982
TGME49_221320	151.957	159.242	150.117	461.316	100.007	120.915	108.548	329.47	0.714196	-0.485607
TGME49_221330	86.8326	148.037	193.484	428.354	250.837	251.907	10130.9	10633.6	24.8244	4.63369
TGME49_221340	18.5158	21.0512	20.0156	59.5826	10.6565	10.0763	14.8375	35.5703	0.596991	-0.744219
TGME49_221350	15.3234	19.3535	20.6828	55.3597	27.8708	20.1525	19.523	67.5464	1.22014	0.287042
TGME49_221370	25.539	30.8977	23.3515	79.7882	18.8538	30.2288	25.7704	74.853	0.938146	-0.0921161
TGME49_221380	485.241	482.14	416.992	1384.37	272.97	302.288	327.206	902.464	0.651894	-0.617291
TGME49_221390	40.8624	38.0279	34.6937	113.584	31.9694	20.1525	28.8941	81.0161	0.71327	-0.48748
TGME49_221400	249.005	284.87	242.856	776.731	183.619	161.22	232.714	577.554	0.74357	-0.427459
TGME49_221410	21.7081	19.693	23.3515	64.7527	24.5919	30.2288	26.5513	81.372	1.25666	0.329592
TGME49_221460	23.6236	23.7675	23.3515	70.7426	22.9524	20.1525	25.7704	68.8754	0.973606	-0.0385906
TGME49_221470	133.441	123.251	132.103	388.795	208.211	221.678	170.241	600.13	1.54356	0.626264
TGME49_221480	155.788	135.135	128.767	419.69	120.5	130.992	88.2441	339.736	0.809493	-0.30491
TGME49_221490	14.0464	11.8837	14.0109	39.9411	23.7722	10.0763	21.8658	55.7142	1.39491	0.480171
TGME49_221500	13.408	22.7489	29.3562	65.513	6.55784	20.1525	11.7138	38.4242	0.586512	-0.769767
TGME49_221510	86.8326	81.4884	82.7312	251.052	241	241.83	311.588	794.418	3.16436	1.66191
TGME49_221522	23.6236	29.8791	22.6844	76.187	27.8708	40.3051	42.1697	110.346	1.44835	0.534412
TGME49_221530	26.8159	33.614	24.6859	85.1158	54.9219	20.1525	42.9507	118.025	1.38664	0.471594
TGME49_221570	19.1542	26.1442	27.3547	72.6531	22.9524	10.0763	22.6467	55.6754	0.766318	-0.383984
TGME49_221580	56.8243	69.9442	62.7156	189.484	44.2654	40.3051	39.827	124.397	0.656506	-0.60712
TGME49_221590	305.191	249.898	250.195	805.284	216.409	251.907	171.022	639.337	0.793928	-0.332921
TGME49_221600	8.93865	12.9023	13.3437	35.1847	18.034	10.0763	14.0566	42.1669	1.19844	0.261162
TGME49_221610	49.1626	49.2326	46.0359	144.431	27.8708	30.2288	24.2086	82.3082	0.569879	-0.811273
TGME49_221620	384.362	387.41	394.307	1166.08	958.264	866.559	989.427	2814.25	2.41343	1.27109
TGME49_221640	48.5241	37.0093	48.0374	133.571	18.034	20.1525	17.9612	56.1478	0.420359	-1.2503
TGME49_221660	39.5854	41.7628	52.0406	133.389	31.9694	20.1525	39.827	91.949	0.68933	-0.536733
TGME49_221670	81.0863	80.1303	69.3874	230.604	60.66	50.3813	78.873	189.914	0.823552	-0.280069
TGME49_221675	15.9619	11.8837	13.3437	41.1893	11.4762	20.1525	14.8375	46.4663	1.12811	0.173912
TGME49_221690	14.0464	23.0884	28.689	65.8239	29.5103	30.2288	28.1132	87.8522	1.33466	0.416468
TGME49_221700	22.3466	17.9954	17.3469	57.6888	22.1327	30.2288	21.0849	73.4464	1.27315	0.348399
TGME49_221710	30.6468	25.4651	22.0172	78.1291	16.3946	20.1525	20.3039	56.8511	0.727656	-0.458672
TGME49_221720	17.2388	18.6744	26.0203	61.9335	15.5749	40.3051	17.1803	73.0602	1.17965	0.238365
TGME49_221870	33.2007	46.1768	40.0312	119.409	60.66	80.6102	56.2263	197.496	1.65395	0.725919
TGME49_221900	14.6849	6.11163	10.0078	30.8044	7.37757	20.1525	17.1803	44.7104	1.45143	0.537475
TGME49_221910	111.095	118.837	119.426	349.358	168.045	221.678	172.584	562.306	1.60954	0.686648
TGME49_221922	8.93865	11.2047	10.0078	30.1511	21.313	40.3051	23.4276	85.0457	2.82065	1.49603
TGME49_221940	20.4312	17.3163	20.6828	58.4303	31.9694	50.3813	20.3039	102.655	1.75688	0.813012
TGME49_221950	27.4544	34.6326	35.3609	97.4479	32.7892	20.1525	50.7599	103.702	1.06417	0.089735
TGME49_221970	30.0083	35.6512	26.0203	91.6798	54.9219	20.1525	47.6362	122.711	1.33847	0.420584
TGME49_221980	12.7695	17.6558	14.0109	44.4362	10.6565	30.2288	10.152	51.0373	1.14855	0.199814
TGME49_221990	116.841	110.009	108.751	335.602	72.1362	110.839	72.6257	255.601	0.76162	-0.392858
TGME49_222000	34.4776	27.1628	29.3562	90.9967	22.1327	20.1525	21.8658	64.151	0.704982	-0.504341
TGME49_222010	14.6849	22.0698	19.3484	56.1031	14.7551	10.0763	14.0566	38.888	0.693152	-0.528757
TGME49_222020	29.3698	30.2186	19.3484	78.9369	43.4457	30.2288	49.979	123.653	1.56648	0.647531
TGME49_222030	17.8773	10.8651	15.3453	44.0877	13.9354	10.0763	19.523	43.5347	0.987456	-0.018211
TGME49_222040	37.67	35.3117	34.6937	107.675	28.6905	20.1525	30.4559	79.299	0.736464	-0.441314
TGME49_222050	82.3633	94.7303	94.7405	271.834	63.1192	30.2288	76.5303	169.878	0.624934	-0.678225
TGME49_222090	24.262	27.1628	24.0187	75.4436	46.7246	30.2288	57.0072	133.961	1.77564	0.828339
TGME49_222100	50.4395	46.5163	34.6937	131.65	55.7416	130.992	53.1026	239.836	1.82177	0.865344
TGME49_222110	45.9702	33.9535	46.0359	125.96	46.7246	60.4576	30.4559	137.638	1.09272	0.127919
TGME49_222130	53.6319	55.6838	50.7062	160.022	53.2824	40.3051	57.0072	150.595	0.941089	-0.0875975
TGME49_222140	7.6617	9.16745	9.34062	26.1698	10.6565	20.1525	12.4947	43.3038	1.65473	0.726592
TGME49_222160	38.3085	41.4233	24.6859	104.418	50.0035	40.3051	46.8553	137.164	1.31361	0.393534
TGME49_222170	257.305	263.14	277.55	797.995	136.075	100.763	156.184	393.022	0.492512	-1.02177
TGME49_222180	13.408	8.48838	12.0094	33.9057	25.4116	10.0763	18.7421	54.23	1.59944	0.677563
TGME49_222192	16.6003	19.3535	16.0125	51.9663	25.4116	30.2288	15.6184	71.2588	1.37125	0.455492
TGME49_222200	9.57712	9.84652	8.67343	28.0971	10.6565	20.1525	14.0566	44.8656	1.59681	0.67519
TGME49_222210	13.408	13.9209	18.6812	46.0101	18.8538	40.3051	37.4842	96.6431	2.10047	1.07071
TGME49_222220	568.243	633.573	606.473	1808.29	710.705	644.881	636.451	1992.04	1.10162	0.13962
TGME49_222230	38.3085	34.2931	42.7	115.301	32.7892	20.1525	29.675	82.6167	0.716528	-0.480905
TGME49_222240	67.6783	88.9582	63.3827	220.019	37.7076	30.2288	32.0178	99.9541	0.454297	-1.13829
TGME49_222270	12.7695	15.2791	13.3437	41.3923	48.364	100.763	60.9118	210.039	5.07434	2.34322
TGME49_222280	13.408	8.14884	8.67343	30.2302	35.2484	40.3051	38.2651	113.819	3.76506	1.91267
TGME49_222290	10.2156	9.16745	12.6765	32.0596	27.8708	30.2288	35.1415	93.2411	2.90837	1.54021
TGME49_222300	14.6849	13.5814	18.014	46.2804	14.7551	20.1525	20.3039	55.2116	1.19298	0.254572
TGME49_222310	14.0464	15.2791	16.0125	45.338	46.7246	20.1525	38.2651	105.142	2.31908	1.21355
TGME49_222350	44.6932	45.1582	42.7	132.551	52.4627	30.2288	67.1592	149.851	1.13051	0.176974
TGME49_222360	24.262	24.7861	24.0187	73.0668	39.347	80.6102	37.4842	157.441	2.15476	1.10753
TGME49_222370	36.3931	31.5768	37.3625	105.332	23.7722	10.0763	24.9895	58.8379	0.558593	-0.84013
TGME49_222380	46.6087	47.5349	58.7124	152.856	92.6294	110.839	81.9967	285.465	1.86754	0.901141
TGME49_222390	25.539	32.9349	29.3562	87.8301	35.2484	80.6102	35.9224	151.781	1.72812	0.789203
TGME49_222400	102.156	103.558	98.0765	303.791	56.5613	80.6102	65.5974	202.769	0.667462	-0.583241
TGME49_222410	11.4925	15.6186	10.0078	37.119	37.7076	50.3813	35.1415	123.23	3.31988	1.73113
TGME49_222430	36.3931	28.521	31.3578	96.2718	28.6905	70.5339	35.9224	135.147	1.4038	0.489342
TGME49_222660	50.4395	49.2326	53.3749	153.047	49.1838	60.4576	32.0178	141.659	0.925592	-0.111551
TGME49_222800	24.262	24.7861	28.689	77.7371	18.034	30.2288	18.7421	67.005	0.861943	-0.214336
TGME49_222840	154.511	137.512	125.431	417.454	136.075	151.144	111.672	398.891	0.955533	-0.0656223
TGME49_222850	104.071	78.4326	78.728	261.232	80.3335	70.5339	60.1309	210.998	0.807704	-0.308101
TGME49_222860	206.227	229.865	207.495	643.588	418.062	413.127	447.468	1278.66	1.98676	0.99042
TGME49_222880	8.30017	7.13024	11.3422	26.7726	8.19729	10.0763	10.152	28.4255	1.06174	0.0864312
TGME49_222900	67.0399	71.3024	68.7202	207.062	60.66	30.2288	53.1026	143.991	0.695401	-0.524083
TGME49_222910	32.5622	30.2186	28.0218	90.8027	51.643	40.3051	64.0355	155.984	1.71783	0.780587
TGME49_222920	51.078	60.4373	50.039	161.554	67.2178	70.5339	54.6645	192.416	1.19103	0.252211
TGME49_222952	49.801	63.8326	56.7109	170.345	33.6089	60.4576	52.3217	146.388	0.859366	-0.218656
TGME49_222960	13.408	16.2977	14.6781	44.3838	22.9524	10.0763	24.9895	58.0182	1.30719	0.386473
TGME49_222970	44.6932	44.1396	51.3734	140.206	38.5273	30.2288	37.4842	106.24	0.757743	-0.400219
TGME49_222990	24.262	28.1814	26.0203	78.4637	31.1497	50.3813	34.3605	115.892	1.47701	0.562678
TGME49_223000	44.0548	44.4791	36.0281	124.562	54.9219	20.1525	66.3783	141.453	1.1356	0.183456
TGME49_223020	51.7165	53.307	60.0468	165.07	27.8708	20.1525	30.4559	78.4793	0.475429	-1.0727
TGME49_223040	106.625	84.5443	77.3937	268.563	74.5954	50.3813	53.1026	178.079	0.663082	-0.592741
TGME49_223050	419.478	404.047	410.987	1234.51	516.43	282.136	484.171	1282.74	1.03906	0.0552838
TGME49_223060	53.6319	65.8698	66.0515	185.553	52.4627	60.4576	49.979	162.899	0.877911	-0.187853
TGME49_223070	84.2787	96.7675	89.403	270.449	151.65	70.5339	97.6151	319.799	1.18247	0.241808
TGME49_223080	218.358	267.214	224.842	710.415	151.65	100.763	165.555	417.968	0.588344	-0.765269
TGME49_223110	121.31	93.0326	97.4093	311.752	144.272	100.763	114.014	359.05	1.15171	0.203784
TGME49_223125	31.9237	31.2372	36.6953	99.8562	34.4286	60.4576	24.2086	119.095	1.19266	0.254186
TGME49_223130	21.0697	14.2605	20.6828	56.0129	11.4762	10.0763	7.80921	29.3617	0.524195	-0.931825
TGME49_223140	58.1012	54.6652	50.039	162.805	131.157	50.3813	103.082	284.62	1.74822	0.805887
TGME49_223390	92.5788	95.4094	95.4077	283.396	150.83	161.22	187.421	499.472	1.76245	0.817584
TGME49_223410	203.673	197.949	182.809	584.432	104.106	70.5339	83.5586	258.198	0.441793	-1.17856
TGME49_223420	38.3085	32.5954	28.0218	98.9257	14.7551	10.0763	8.59013	33.4215	0.337845	-1.56557
TGME49_223450	27.4544	36.6698	34.0265	98.1507	23.7722	50.3813	26.5513	100.705	1.02602	0.0370617
TGME49_223485	37.67	32.9349	28.689	99.294	36.0681	30.2288	36.7033	103	1.03733	0.0528693
TGME49_223490	47.8856	51.2698	42.0328	141.188	22.1327	10.0763	16.3993	48.6083	0.34428	-1.53834
TGME49_223510	33.8392	35.6512	32.6922	102.183	18.034	30.2288	24.2086	72.4714	0.709235	-0.495664
TGME49_223530	53.6319	50.9303	28.689	133.251	31.1497	50.3813	30.4559	111.987	0.84042	-0.250817
TGME49_223540	49.801	49.2326	42.7	141.734	50.0035	40.3051	53.1026	143.411	1.01184	0.0169762
TGME49_223550	19.7927	14.9395	18.014	52.7463	5.73811	20.1525	8.59013	34.4808	0.65371	-0.613278
TGME49_223560	7.6617	7.46977	5.33749	20.469	8.19729	10.0763	7.02829	25.3019	1.23611	0.305805
TGME49_223570	19.1542	25.1256	23.3515	67.6314	70.4967	50.3813	69.502	190.38	2.81497	1.49312
TGME49_223580	14.0464	12.2233	13.3437	39.6134	10.6565	10.0763	18.7421	39.4749	0.996502	-0.00505611
TGME49_223590	104.071	90.3164	92.739	287.127	115.582	80.6102	65.5974	261.789	0.911756	-0.133281
TGME49_223600	7.6617	7.80931	9.34062	24.8116	19.6735	10.0763	21.8658	51.6156	2.0803	1.05679
TGME49_223610	40.8624	44.8186	50.7062	136.387	26.2313	20.1525	22.6467	69.0306	0.506137	-0.982401
TGME49_223620	11.4925	10.1861	18.014	39.6926	29.5103	20.1525	27.3322	76.995	1.93978	0.955894
TGME49_223630	19.7927	17.3163	18.6812	55.7902	15.5749	30.2288	6.24737	52.051	0.932977	-0.100086
TGME49_223668	22.9851	24.4465	23.3515	70.7832	29.5103	30.2288	24.2086	83.9476	1.18598	0.246083
TGME49_223672	31.2853	34.6326	28.689	94.6069	25.4116	30.2288	29.675	85.3154	0.901789	-0.149139
TGME49_223680	147.488	145.661	147.448	440.597	200.834	151.144	144.47	496.448	1.12676	0.172185
TGME49_223685	17.8773	22.7489	22.6844	63.3105	17.2143	10.0763	17.9612	45.2518	0.714759	-0.48447
TGME49_223690	27.4544	23.4279	27.3547	78.237	14.7551	20.1525	11.7138	46.6215	0.595901	-0.746856
TGME49_223710	61.2936	63.4931	61.3812	186.168	79.5138	60.4576	78.873	218.844	1.17552	0.233302
TGME49_223750	24.9005	23.0884	20.6828	68.6717	6.55784	10.0763	5.46645	22.1006	0.321829	-1.63563
TGME49_223760	30.6468	24.4465	27.3547	82.448	15.5749	20.1525	27.3322	63.0596	0.764842	-0.386767
TGME49_223790	59.3782	55.3442	52.7078	167.43	52.4627	20.1525	57.0072	129.622	0.774188	-0.369243
TGME49_223800	28.0929	28.8605	27.3547	84.308	36.8878	40.3051	46.8553	124.048	1.47137	0.557158
TGME49_223840	113.01	126.986	114.756	354.752	172.963	151.144	160.089	484.196	1.36488	0.448778
TGME49_223855	22.3466	21.7303	23.3515	67.4284	20.4932	20.1525	13.2757	53.9214	0.799684	-0.322498
TGME49_223880	30.6468	31.2372	38.6968	100.581	29.5103	10.0763	28.1132	67.6997	0.673087	-0.571135
TGME49_223910	28.0929	19.693	22.6844	70.4703	28.6905	30.2288	39.827	98.7463	1.40125	0.486712
TGME49_223920	281.567	265.177	272.212	818.957	378.715	352.669	395.146	1126.53	1.37557	0.460028
TGME49_223930	85.5556	97.4466	88.0687	271.071	77.8743	80.6102	87.4632	245.948	0.907319	-0.140319
TGME49_223940	491.626	550.047	551.096	1592.77	381.174	272.059	428.726	1081.96	0.679295	-0.557891
TGME49_223950	23.6236	22.7489	23.3515	69.724	22.9524	20.1525	36.7033	79.8083	1.14463	0.194883
TGME49_223960	33.8392	36.3303	29.3562	99.5256	45.0851	40.3051	53.1026	138.493	1.39153	0.476671
TGME49_223970	17.2388	16.9768	16.0125	50.2281	10.6565	20.1525	8.59013	39.3992	0.784405	-0.350329
TGME49_223985	42.7778	51.2698	44.0343	138.082	31.1497	10.0763	24.2086	65.4345	0.473882	-1.0774
TGME49_224020	30.6468	31.9163	37.3625	99.9256	56.5613	60.4576	66.3783	183.397	1.83534	0.876046
TGME49_224050	41.5009	49.2326	36.6953	127.429	51.643	20.1525	39.0461	110.842	0.869832	-0.201192
TGME49_224060	93.2173	104.577	96.0749	293.869	127.058	141.068	174.145	442.271	1.50499	0.589758
TGME49_224070	10.2156	12.2233	5.33749	27.7764	9.01702	20.1525	13.2757	42.4452	1.52811	0.611745
TGME49_224110	22.3466	30.5582	24.0187	76.9235	71.3165	50.3813	44.5125	166.21	2.16072	1.11151
TGME49_224130	354.992	325.275	319.582	999.849	613.158	584.424	627.08	1824.66	1.82494	0.867846
TGME49_224200	11.4925	10.5256	14.6781	36.6962	17.2143	30.2288	16.3993	63.8425	1.73975	0.798884
TGME49_224205	43.4163	42.4419	49.3718	135.23	84.4321	80.6102	85.1204	250.163	1.84991	0.887451
TGME49_224210	56.1858	64.8512	56.0437	177.081	92.6294	100.763	75.7493	269.141	1.51988	0.603958
TGME49_224220	24.9005	23.4279	30.6906	79.019	21.313	60.4576	23.4276	105.198	1.3313	0.412838
TGME49_224235	26.1775	18.6744	18.6812	63.5331	12.2959	40.3051	13.2757	65.8767	1.03689	0.0522587
TGME49_224240	37.0315	43.4605	30.0234	110.515	20.4932	10.0763	18.7421	49.3116	0.446197	-1.16425
TGME49_224260	46.6087	56.7024	53.3749	156.686	47.5443	20.1525	60.9118	128.609	0.820805	-0.284888
TGME49_224270	33.8392	42.1024	30.0234	105.965	26.2313	10.0763	27.3322	63.6399	0.600575	-0.735584
TGME49_224280	15.9619	16.6372	27.3547	59.9538	25.4116	10.0763	27.3322	62.8201	1.04781	0.0673767
TGME49_224290	52.3549	40.4047	51.3734	144.133	67.2178	60.4576	49.198	176.873	1.22715	0.295317
TGME49_224310	5.74627	6.11163	6.00468	17.8626	18.8538	10.0763	17.1803	46.1103	2.58139	1.36815
TGME49_224340	30.0083	26.4837	22.6844	79.1764	20.4932	30.2288	23.4276	74.1497	0.936512	-0.0946302
TGME49_224350	114.287	128.005	134.105	376.396	195.915	221.678	256.923	674.516	1.79204	0.841601
TGME49_224460	840.871	819.638	837.319	2497.83	959.083	967.322	1012.85	2939.26	1.17673	0.234779
TGME49_224470	111.095	124.609	127.433	363.137	69.677	20.1525	80.4349	170.264	0.468871	-1.09274
TGME49_224480	28.7314	33.2744	30.0234	92.0292	23.7722	30.2288	26.5513	80.5523	0.87529	-0.192166
TGME49_224510	9.57712	14.9395	11.3422	35.8588	12.2959	10.0763	11.7138	34.086	0.950561	-0.0731485
TGME49_224520	51.078	45.4977	46.7031	143.279	102.466	70.5339	59.35	232.35	1.62166	0.697475
TGME49_224530	80.4478	72.6605	74.0577	227.166	90.99	90.6864	89.8059	271.482	1.19508	0.257111
TGME49_224540	20.4312	21.0512	18.6812	60.1636	13.9354	20.1525	18.7421	52.83	0.878106	-0.187532
TGME49_224570	17.8773	19.014	18.6812	55.5725	17.2143	10.0763	17.9612	45.2518	0.814284	-0.296397
TGME49_224580	35.1161	28.521	32.025	95.662	46.7246	50.3813	55.4454	152.551	1.59469	0.673276
TGME49_224590	14.0464	15.2791	16.6797	46.0052	11.4762	10.0763	11.7138	33.2663	0.723099	-0.467735
TGME49_224600	17.2388	20.0326	18.6812	55.9526	19.6735	10.0763	14.8375	44.5873	0.796876	-0.327574
TGME49_224610	26.8159	21.3907	13.3437	61.5504	11.4762	40.3051	13.2757	65.057	1.05697	0.0799351
TGME49_224620	26.8159	24.107	22.6844	73.6073	31.9694	30.2288	35.1415	97.3397	1.32242	0.40318
TGME49_224630	31.9237	29.8791	38.0296	99.8325	11.4762	10.0763	9.37105	30.9235	0.309754	-1.6908
TGME49_224650	19.7927	20.7116	21.35	61.8543	9.83675	20.1525	10.152	40.1413	0.648964	-0.623789
TGME49_224660	70.8707	87.6001	62.7156	221.186	49.1838	50.3813	49.979	149.544	0.6761	-0.564692
TGME49_224670	26.1775	33.2744	28.0218	87.4738	22.1327	30.2288	28.1132	80.4747	0.919986	-0.120316
TGME49_224700	81.7248	69.6047	65.3843	216.714	45.0851	50.3813	47.6362	143.103	0.66033	-0.59874
TGME49_224720	24.9005	24.4465	33.3593	82.7064	22.1327	10.0763	23.4276	55.6366	0.6727	-0.571965
TGME49_224730	9.57712	6.45117	12.0094	28.0377	6.55784	10.0763	8.59013	25.2242	0.899656	-0.152555
TGME49_224800	17.2388	6.11163	9.34062	32.6911	20.4932	30.2288	23.4276	74.1497	2.26819	1.18154
TGME49_224830	5.74627	9.84652	8.67343	24.2662	12.2959	20.1525	20.3039	52.7524	2.1739	1.12029
TGME49_224840	18.5158	19.3535	17.3469	55.2161	15.5749	10.0763	16.3993	42.0505	0.761561	-0.392968
TGME49_224845	10.2156	12.5628	8.67343	31.4518	6.55784	10.0763	7.02829	23.6624	0.752338	-0.410548
TGME49_224850	437.994	507.266	471.701	1416.96	209.851	231.754	231.934	673.539	0.47534	-1.07297
TGME49_224860	28.7314	22.7489	24.6859	76.1661	40.9865	20.1525	30.4559	91.5949	1.20257	0.266118
TGME49_224870	29.3698	23.0884	14.0109	66.4692	11.4762	30.2288	20.3039	62.009	0.932898	-0.100208
TGME49_224880	51.078	52.9675	52.0406	156.086	41.8062	10.0763	33.5796	85.4621	0.547532	-0.868985
TGME49_224890	67.0399	63.4931	51.3734	181.906	45.0851	30.2288	38.2651	113.579	0.624382	-0.679499
TGME49_224900	139.826	127.326	126.765	393.917	93.4492	130.992	85.9013	310.342	0.787836	-0.344033
TGME49_224920	7.02322	7.80931	10.0078	24.8403	9.83675	20.1525	15.6184	45.6077	1.83603	0.876593
TGME49_224950	79.8094	101.181	100.078	281.069	61.4797	20.1525	58.5691	140.201	0.498815	-1.00342
TGME49_224960	33.8392	29.5396	40.0312	103.41	45.0851	30.2288	54.6645	129.978	1.25692	0.329897
TGME49_224970	66.4014	57.3814	71.389	195.172	23.7722	20.1525	38.2651	82.1898	0.421115	-1.24771
TGME49_224980	19.7927	17.9954	22.0172	59.8052	23.7722	50.3813	31.2368	105.39	1.76223	0.817399
TGME49_224990	35.1161	47.1954	44.0343	126.346	24.5919	20.1525	20.3039	65.0484	0.514844	-0.957793
TGME49_225000	59.3782	75.0373	70.0546	204.47	35.2484	30.2288	37.4842	102.961	0.503552	-0.989786
TGME49_225010	17.8773	26.1442	22.0172	66.0387	21.313	40.3051	21.8658	83.4838	1.26417	0.338186
TGME49_225020	60.0166	50.5907	91.4046	202.012	68.0375	60.4576	64.8165	193.312	0.956932	-0.0635124
TGME49_225050	84.2787	77.0745	66.0515	227.405	164.766	191.449	191.326	547.54	2.40778	1.2677
TGME49_225060	17.2388	15.9582	16.0125	49.2095	38.5273	30.2288	36.7033	105.459	2.14307	1.09968
TGME49_225080	794.901	799.266	733.238	2327.41	1417.31	1360.3	1286.18	4063.79	1.74606	0.804102
TGME49_225090	40.2239	42.4419	48.0374	130.703	24.5919	30.2288	27.3322	82.1529	0.628545	-0.669911
TGME49_225120	246.451	249.558	227.511	723.52	96.7281	141.068	103.082	340.877	0.471137	-1.08578
TGME49_225125	56.1858	48.5535	44.7015	149.441	51.643	80.6102	42.1697	174.423	1.16717	0.223015
TGME49_225150	217.081	178.595	174.136	569.813	110.663	70.5339	97.6151	278.813	0.489306	-1.03119
TGME49_225160	88.1095	96.428	96.0749	280.612	190.177	201.525	149.156	540.859	1.92742	0.946673
TGME49_225200	79.8094	92.6931	93.4062	265.909	56.5613	60.4576	53.1026	170.122	0.639775	-0.644364
TGME49_225240	26.1775	32.9349	30.6906	89.803	48.364	40.3051	32.0178	120.687	1.34391	0.426434
TGME49_225250	33.2007	40.4047	38.0296	111.635	32.7892	30.2288	14.8375	77.8555	0.697411	-0.519919
TGME49_225260	62.5705	58.4	59.3796	180.35	95.9083	80.6102	104.643	281.162	1.55898	0.6406
TGME49_225300	51.078	48.8931	60.0468	160.018	39.347	50.3813	37.4842	127.213	0.79499	-0.330992
TGME49_225310	61.9321	53.6466	35.3609	150.94	62.2994	60.4576	50.7599	173.517	1.14958	0.201106
TGME49_225320	80.4478	67.907	70.0546	218.409	114.762	110.839	125.728	351.329	1.60858	0.685789
TGME49_225330	43.4163	31.2372	36.0281	110.682	37.7076	40.3051	35.9224	113.935	1.02939	0.0417956
TGME49_225340	45.3317	41.7628	47.3703	134.465	13.1157	20.1525	20.3039	53.5722	0.39841	-1.32767
TGME49_225360	31.9237	42.7814	35.3609	110.066	21.313	50.3813	21.8658	93.5601	0.850036	-0.234404
TGME49_225380	12.131	13.2419	10.0078	35.3807	13.1157	10.0763	9.37105	32.563	0.920361	-0.119729
TGME49_225410	25.539	16.2977	19.3484	61.1851	51.643	20.1525	59.35	131.146	2.14342	1.09992
TGME49_225440	11.4925	13.9209	17.3469	42.7603	10.6565	40.3051	6.24737	57.2089	1.3379	0.419967
TGME49_225450	14.0464	11.5442	18.6812	44.2719	15.5749	30.2288	23.4276	69.2313	1.56378	0.645034
TGME49_225470	60.0166	52.9675	61.3812	174.365	51.643	80.6102	46.0743	178.327	1.02272	0.0324159
TGME49_225480	47.8856	38.3675	41.3656	127.619	30.33	40.3051	32.7987	103.434	0.810491	-0.303132
TGME49_225490	81.7248	94.7303	102.08	278.535	55.7416	40.3051	75.7493	171.796	0.616785	-0.69716
TGME49_225500	47.8856	52.6279	44.0343	144.548	33.6089	50.3813	39.0461	123.036	0.85118	-0.232463
TGME49_225510	17.2388	22.0698	25.3531	64.6617	27.8708	20.1525	35.9224	83.9457	1.29823	0.376545
TGME49_225530	114.287	139.209	138.108	391.604	41.8062	90.6864	67.1592	199.652	0.509831	-0.971909
TGME49_225540	98.3251	81.828	79.3952	259.548	95.9083	40.3051	53.1026	189.316	0.729406	-0.455206
TGME49_225550	60.6551	68.2466	80.0624	208.964	81.9729	70.5339	85.9013	238.408	1.1409	0.190179
TGME49_225555	201.12	184.707	186.812	572.639	240.181	191.449	256.142	687.772	1.20106	0.264304
TGME49_225560	309.022	287.926	276.883	873.83	222.147	211.602	189.764	623.512	0.713539	-0.486935
TGME49_225580	32.5622	29.5396	26.0203	88.1221	53.2824	10.0763	41.3888	104.748	1.18866	0.249341
TGME49_225680	27.4544	24.4465	22.6844	74.5853	31.9694	30.2288	34.3605	96.5588	1.29461	0.372516
TGME49_225690	147.488	153.809	170.133	471.43	119.681	141.068	132.757	393.505	0.834705	-0.260661
TGME49_225720	5.1078	5.43256	8.67343	19.2138	26.2313	70.5339	20.3039	117.069	6.09298	2.60715
TGME49_225730	65.7629	58.7396	59.3796	183.882	121.32	161.22	123.386	405.926	2.20753	1.14243
TGME49_225745	45.3317	44.8186	26.6875	116.838	13.1157	20.1525	29.675	62.9432	0.538723	-0.892385
TGME49_225770	19.1542	21.3907	20.6828	61.2278	8.19729	10.0763	7.80921	26.0828	0.425996	-1.23109
TGME49_225780	30.6468	23.4279	26.6875	80.7622	19.6735	20.1525	39.827	79.653	0.986266	-0.0199509
TGME49_225790	56.8243	50.9303	43.3671	151.122	92.6294	120.915	43.7316	257.276	1.70244	0.767608
TGME49_225800	27.4544	24.4465	20.0156	71.9166	52.4627	80.6102	39.0461	172.119	2.39331	1.25901
TGME49_225810	39.5854	37.6884	32.6922	109.966	74.5954	40.3051	67.9401	182.841	1.6627	0.733529
TGME49_225820	44.0548	55.6838	42.0328	141.771	19.6735	20.1525	25.7704	65.5964	0.462692	-1.11188
TGME49_225830	23.6236	28.1814	31.3578	83.1628	24.5919	20.1525	17.9612	62.7056	0.754011	-0.407343
TGME49_225840	17.2388	16.9768	14.0109	48.2265	14.7551	20.1525	16.3993	51.307	1.06388	0.0893299
TGME49_225850	35.7546	44.8186	32.6922	113.265	44.2654	40.3051	55.4454	140.016	1.23618	0.305883
TGME49_225860	71.5092	70.9628	82.7312	225.203	49.1838	30.2288	49.198	128.611	0.571087	-0.808218
TGME49_225870	184.519	194.554	198.154	577.227	79.5138	90.6864	90.5869	260.787	0.451793	-1.14627
TGME49_225880	41.5009	41.0838	39.364	121.949	27.8708	20.1525	37.4842	85.5076	0.701177	-0.51215
TGME49_225890	31.2853	30.8977	34.6937	96.8767	22.9524	30.2288	33.5796	86.7608	0.89558	-0.159105
TGME49_225900	70.8707	84.5443	94.0733	249.488	15.5749	10.0763	15.6184	41.2696	0.165417	-2.59582
TGME49_225920	19.7927	17.3163	10.675	47.784	10.6565	10.0763	6.24737	26.9801	0.564627	-0.824631
TGME49_225930	168.557	131.4	120.094	420.051	145.092	90.6864	94.4915	330.27	0.786262	-0.346919
TGME49_225940	91.9404	67.228	70.0546	229.223	45.0851	40.3051	43.7316	129.122	0.563302	-0.828019
TGME49_225960	22.3466	17.6558	22.0172	62.0196	14.7551	30.2288	14.8375	59.8214	0.964557	-0.0520618
TGME49_225990	31.9237	25.1256	31.3578	88.4071	54.1021	10.0763	37.4842	101.663	1.14994	0.201555
TGME49_226000	62.5705	65.8698	50.039	178.479	146.732	181.373	111.672	439.776	2.46402	1.30101
TGME49_226010	8.30017	9.84652	12.0094	30.1561	26.2313	10.0763	44.5125	80.8201	2.68006	1.42227
TGME49_226020	182.604	190.819	164.128	537.551	272.97	272.059	274.103	819.133	1.52382	0.607697
TGME49_226030	145.572	155.168	145.447	446.187	358.222	231.754	345.948	935.924	2.09761	1.06874
TGME49_226040	82.3633	58.7396	61.3812	202.484	65.5784	50.3813	53.8836	169.843	0.838798	-0.253604
TGME49_226050	39.5854	40.4047	36.0281	116.018	46.7246	100.763	71.0638	218.551	1.88377	0.913619
TGME49_226068	28.0929	35.6512	34.6937	98.4378	31.1497	20.1525	30.4559	81.7582	0.830557	-0.267849
TGME49_226072	68.9553	67.907	66.0515	202.914	102.466	80.6102	98.3961	281.472	1.38715	0.472126
TGME49_226080	5.1078	9.16745	9.34062	23.6159	19.6735	20.1525	17.9612	57.7872	2.44697	1.29099
TGME49_226220	30.0083	24.4465	28.689	83.1439	19.6735	30.2288	18.7421	68.6444	0.82561	-0.276468
TGME49_226240	19.7927	15.9582	26.0203	61.7712	27.0511	50.3813	24.9895	102.422	1.65809	0.729519
TGME49_226250	210.697	258.047	247.526	716.27	327.892	272.059	280.351	880.302	1.22901	0.297495
TGME49_226260	114.925	92.6931	90.0702	297.689	74.5954	70.5339	89.025	234.154	0.786574	-0.346345
TGME49_226270	21.0697	20.0326	24.0187	65.121	32.7892	30.2288	56.2263	119.244	1.83112	0.872726
TGME49_226290	199.204	198.968	201.49	599.662	195.096	141.068	230.372	566.535	0.944757	-0.0819845
TGME49_226320	27.4544	32.5954	36.0281	96.0779	32.7892	30.2288	35.9224	98.9404	1.02979	0.0423549
TGME49_226340	49.801	48.214	40.6984	138.713	40.9865	50.3813	40.6079	131.976	0.951427	-0.0718348
TGME49_226350	10.2156	8.82791	14.0109	33.0544	9.83675	10.0763	9.37105	29.2841	0.885935	-0.174727
TGME49_226380	171.75	164.675	134.772	471.196	194.276	110.839	130.414	435.529	0.924305	-0.11356
TGME49_226390	24.9005	22.7489	20.0156	67.665	6.55784	10.0763	7.02829	23.6624	0.349699	-1.51581
TGME49_226400	31.2853	24.4465	31.3578	87.0896	28.6905	20.1525	24.2086	73.0516	0.83881	-0.253584
TGME49_226410	508.864	445.81	412.321	1367	756.61	604.576	545.864	1907.05	1.39507	0.480334
TGME49_226420	77.2555	80.1303	62.7156	220.101	116.402	100.763	92.1487	309.313	1.40532	0.4909
TGME49_226430	355.63	324.256	294.229	974.116	281.167	231.754	270.98	783.901	0.804731	-0.313422
TGME49_226440	28.0929	41.0838	26.0203	95.1969	25.4116	20.1525	16.3993	61.9635	0.650898	-0.619496
TGME49_226450	17.2388	24.7861	12.0094	54.0342	14.7551	10.0763	14.8375	39.6689	0.734144	-0.445866
TGME49_226470	134.718	146.34	134.772	415.83	81.1532	90.6864	88.2441	260.084	0.625458	-0.677016
TGME49_226500	61.2936	54.6652	49.3718	165.331	40.9865	60.4576	42.9507	144.395	0.87337	-0.195335
TGME49_226510	28.7314	29.2	30.0234	87.9548	18.8538	30.2288	39.0461	88.1286	1.00198	0.00284876
TGME49_226520	36.3931	31.9163	30.0234	98.3328	50.0035	40.3051	22.6467	112.955	1.1487	0.200008
TGME49_226540	29.3698	19.014	23.3515	71.7353	14.7551	20.1525	11.7138	46.6215	0.64991	-0.621689
TGME49_226550	57.4627	63.4931	51.3734	172.329	108.204	141.068	82.7776	332.05	1.92683	0.946232
TGME49_226560	26.8159	30.5582	30.0234	87.3975	22.9524	30.2288	14.0566	67.2378	0.769333	-0.378319
TGME49_226570	311.576	271.289	278.884	861.748	200.014	120.915	180.393	501.322	0.58175	-0.781529
TGME49_226580	86.1941	102.2	98.7436	287.138	121.32	110.839	89.8059	321.965	1.12129	0.16516
TGME49_226590	402.239	361.605	382.298	1146.14	431.178	372.822	396.708	1200.71	1.04761	0.067099
TGME49_226600	19.7927	20.7116	24.0187	64.5231	27.0511	20.1525	31.2368	78.4405	1.2157	0.281782
TGME49_226620	18.5158	18.3349	21.35	58.2006	14.7551	70.5339	24.2086	109.498	1.88138	0.911792
TGME49_226640	7.02322	5.09303	9.34062	21.4569	19.6735	10.0763	21.0849	50.8346	2.36916	1.24437
TGME49_226660	26.1775	28.8605	29.3562	84.3942	31.9694	30.2288	43.7316	105.93	1.25518	0.327894
TGME49_226680	93.8558	79.1117	107.417	280.385	68.0375	50.3813	82.7776	201.197	0.717574	-0.478801
TGME49_226690	26.1775	13.9209	22.6844	62.7828	22.9524	20.1525	49.198	92.303	1.4702	0.556009
TGME49_226705	13.408	15.6186	18.014	47.0406	19.6735	10.0763	14.0566	43.8064	0.931245	-0.102767
TGME49_226710	186.435	173.842	170.133	530.409	241.82	191.449	256.142	689.411	1.29977	0.378259
TGME49_226730	54.9088	71.3024	75.3921	201.603	76.2348	60.4576	117.138	253.831	1.25906	0.332347
TGME49_226740	74.0631	63.8326	79.3952	217.291	83.6124	50.3813	113.234	247.227	1.13777	0.18621
TGME49_226755	16.6003	24.107	26.6875	67.3948	17.2143	30.2288	13.2757	60.7188	0.900942	-0.150495
TGME49_226780	19.1542	17.3163	17.3469	53.8174	13.9354	20.1525	10.9329	45.0208	0.836548	-0.25748
TGME49_226790	14.6849	15.2791	14.0109	43.9749	7.37757	20.1525	11.7138	39.2439	0.892416	-0.164212
TGME49_226800	12.131	10.5256	13.3437	36.0003	10.6565	30.2288	5.46645	46.3517	1.28754	0.364613
TGME49_226810	32.5622	38.3675	36.0281	106.958	18.034	20.1525	24.9895	63.1761	0.590664	-0.759591
TGME49_226825	21.7081	25.4651	23.3515	70.5248	13.9354	30.2288	24.9895	69.1537	0.980558	-0.0283249
TGME49_226830	145.572	130.721	122.762	399.056	149.191	50.3813	146.032	345.604	0.866056	-0.207469
TGME49_226840	24.262	27.1628	35.3609	86.7858	28.6905	70.5339	28.1132	127.338	1.46726	0.553128
TGME49_226850	9.57712	15.2791	14.6781	39.5343	9.01702	20.1525	12.4947	41.6643	1.05388	0.0757064
TGME49_226860	332.645	331.726	337.597	1001.97	266.412	211.602	274.884	752.898	0.751419	-0.41231
TGME49_226870	19.1542	13.2419	14.6781	47.0742	30.33	50.3813	27.3322	108.044	2.29517	1.1986
TGME49_226890	24.9005	15.6186	18.6812	59.2004	11.4762	40.3051	17.9612	69.7425	1.17808	0.236432
TGME49_226900	11.4925	21.0512	21.35	53.8937	11.4762	10.0763	7.02829	28.5808	0.530317	-0.915072
TGME49_226910	66.4014	68.9256	52.7078	188.035	105.745	120.915	106.986	333.647	1.77439	0.827321
TGME49_226920	31.2853	37.6884	28.689	97.6627	13.9354	30.2288	10.9329	55.0971	0.564157	-0.825831
TGME49_226940	33.8392	37.6884	34.0265	105.554	19.6735	10.0763	19.523	49.2728	0.466801	-1.09912
TGME49_226950	10.8541	17.9954	16.0125	44.8619	16.3946	20.1525	21.0849	57.632	1.28465	0.361379
TGME49_226960	138.549	120.875	132.103	391.527	462.327	403.051	518.532	1383.91	3.53465	1.82157
TGME49_226970	476.941	433.926	483.71	1394.58	604.141	443.356	458.401	1505.9	1.07982	0.110796
TGME49_226980	75.34	58.4	81.3968	215.137	86.0716	80.6102	57.0072	223.689	1.03975	0.0562395
TGME49_226990	24.9005	23.0884	24.0187	72.0076	10.6565	10.0763	12.4947	33.2275	0.461444	-1.11577
TGME49_227000	57.4627	49.5721	49.3718	156.407	36.0681	50.3813	46.8553	133.305	0.852295	-0.230574
TGME49_227010	21.0697	24.7861	40.6984	86.5541	13.9354	10.0763	10.9329	34.9446	0.403731	-1.30853
TGME49_227020	67.6783	55.3442	46.7031	169.726	59.8403	70.5339	59.35	189.724	1.11783	0.160699
TGME49_227030	142.38	132.758	106.75	381.888	122.959	70.5339	105.424	298.918	0.782736	-0.353402
TGME49_227050	50.4395	50.9303	45.3687	146.738	13.9354	20.1525	27.3322	61.4202	0.418569	-1.25646
TGME49_227080	19.7927	22.0698	30.6906	72.5531	6.55784	30.2288	11.7138	48.5005	0.668482	-0.581039
TGME49_227115	8.93865	11.5442	12.0094	32.4922	10.6565	30.2288	14.0566	54.9419	1.69092	0.757812
TGME49_227150	76.617	84.8838	72.0562	233.557	40.1667	30.2288	25.7704	96.166	0.411745	-1.28018
TGME49_227260	30.0083	18.6744	25.3531	74.0358	17.2143	40.3051	21.8658	79.3852	1.07225	0.100646
TGME49_227280	4260.54	4174.58	3593.47	12028.6	3579.76	2871.74	3190.06	9641.56	0.801553	-0.31913
TGME49_227290	92.5788	99.4838	92.739	284.802	62.2994	60.4576	78.0921	200.849	0.705225	-0.503845
TGME49_227310	10.8541	10.1861	9.34062	30.3807	10.6565	10.0763	11.7138	32.4466	1.068	0.0949089
TGME49_227320	7.02322	10.1861	9.34062	26.5499	13.9354	10.0763	10.9329	34.9446	1.31618	0.396362
TGME49_227350	17.8773	22.0698	24.6859	64.633	8.19729	10.0763	21.0849	39.3584	0.608953	-0.715598
TGME49_227360	1425.08	1373.08	1356.39	4154.55	1801.77	1632.36	1708.66	5142.78	1.23787	0.307856
TGME49_227380	365.846	342.931	354.276	1063.05	131.976	110.839	144.47	387.286	0.364315	-1.45674
TGME49_227390	33.8392	34.9721	40.0312	108.842	30.33	20.1525	14.8375	65.32	0.600134	-0.736645
TGME49_227410	7.02322	12.5628	11.3422	30.9282	8.19729	10.0763	7.02829	25.3019	0.818084	-0.28968
TGME49_227420	14.6849	14.2605	15.3453	44.2907	12.2959	10.0763	17.9612	40.3334	0.910652	-0.135029
TGME49_227430	16.6003	22.4093	30.6906	69.7003	6.55784	40.3051	7.02829	53.8912	0.773185	-0.371114
TGME49_227440	29.3698	33.614	26.0203	89.0041	18.034	20.1525	24.2086	62.3951	0.701037	-0.512438
TGME49_227450	41.5009	43.8	38.6968	123.998	27.8708	30.2288	42.9507	101.05	0.814936	-0.295241
TGME49_227560	38.947	38.3675	38.6968	116.011	37.7076	30.2288	29.675	97.6114	0.841396	-0.249144
TGME49_227570	87.4711	101.181	73.3905	262.043	51.643	30.2288	30.4559	112.328	0.428661	-1.22209
TGME49_227580	90.0249	60.7768	80.7296	231.531	148.371	151.144	188.983	488.498	2.10986	1.07715
TGME49_227600	497.372	463.465	456.356	1417.19	503.314	403.051	532.588	1438.95	1.01535	0.021983
TGME49_227610	28.0929	21.7303	27.3547	77.1778	19.6735	20.1525	19.523	59.3491	0.768992	-0.37896
TGME49_227620	3044.25	2799.47	2581.35	8425.06	3189.57	2680.29	2823.03	8692.89	1.03179	0.0451479
TGME49_227650	57.4627	56.0233	46.7031	160.189	46.7246	50.3813	32.0178	129.124	0.80607	-0.311022
TGME49_227660	14.0464	16.9768	18.014	49.0372	19.6735	10.0763	35.9224	65.6721	1.33923	0.421404
TGME49_227780	24.9005	32.5954	24.0187	81.5146	20.4932	40.3051	21.8658	82.6641	1.0141	0.0202023
TGME49_227790	5.74627	5.43256	7.33905	18.5179	14.7551	20.1525	19.523	54.4307	2.93936	1.5555
TGME49_227800	42.7778	38.3675	46.0359	127.181	35.2484	30.2288	43.7316	109.209	0.858687	-0.219797
TGME49_227810	263.69	247.521	227.511	738.722	453.31	413.127	461.524	1327.96	1.79765	0.84611
TGME49_227820	20.4312	22.7489	24.0187	67.1988	17.2143	40.3051	14.8375	72.3569	1.07676	0.106696
TGME49_227830	29.3698	19.014	27.3547	75.7385	20.4932	20.1525	27.3322	67.978	0.897536	-0.155958
TGME49_227840	37.0315	31.9163	31.3578	100.306	40.1667	60.4576	47.6362	148.261	1.47809	0.563732
TGME49_227850	22.9851	14.2605	14.6781	51.9237	15.5749	30.2288	16.3993	62.203	1.19797	0.260592
TGME49_227860	13.408	16.9768	16.6797	47.0644	21.313	40.3051	32.7987	94.4167	2.00612	1.00441
TGME49_227900	33.8392	40.0651	48.0374	121.942	22.9524	20.1525	28.8941	71.999	0.590438	-0.760143
TGME49_227910	121.949	113.744	118.092	353.785	213.13	171.297	211.63	596.056	1.6848	0.752575
TGME49_227920	58.1012	49.9117	46.7031	154.716	24.5919	40.3051	24.9895	89.8864	0.580977	-0.783447
TGME49_227948	77.2555	88.9582	92.0718	258.285	162.306	110.839	199.916	473.061	1.83154	0.873061
TGME49_227952	118.118	102.879	102.08	323.077	144.272	181.373	107.767	433.412	1.34152	0.423864
TGME49_227960	99.6021	114.423	110.753	324.778	145.092	80.6102	130.414	356.116	1.09649	0.132892
TGME49_227970	166.642	134.795	108.084	409.522	150.01	161.22	121.824	433.055	1.05746	0.0806089
TGME49_227980	10.8541	11.2047	11.3422	33.4009	5.73811	20.1525	7.02829	32.9189	0.98557	-0.0209696
TGME49_228000	30.0083	24.7861	26.6875	81.4819	40.1667	60.4576	29.675	130.299	1.59912	0.677279
TGME49_228060	8.30017	12.5628	6.00468	26.8677	9.83675	10.0763	16.3993	36.3124	1.35153	0.434591
TGME49_228070	26.1775	23.0884	32.6922	81.958	15.5749	30.2288	28.8941	74.6978	0.911415	-0.13382
TGME49_228100	108.541	115.102	100.745	324.388	134.436	50.3813	110.891	295.708	0.911586	-0.13355
TGME49_228110	35.1161	33.614	35.3609	104.091	79.5138	80.6102	67.1592	227.283	2.1835	1.12665
TGME49_228120	54.9088	64.1721	63.3827	182.464	41.8062	90.6864	60.9118	193.404	1.05996	0.0840115
TGME49_228130	46.6087	42.4419	40.0312	129.082	19.6735	40.3051	17.1803	77.1589	0.597752	-0.742382
TGME49_228150	132.164	177.916	168.798	478.879	53.2824	60.4576	67.1592	180.899	0.377756	-1.40447
TGME49_228170	407.347	435.624	359.614	1202.58	418.062	523.966	338.139	1280.17	1.06451	0.090194
TGME49_228180	47.8856	41.4233	46.7031	136.012	45.9049	20.1525	35.1415	101.199	0.744044	-0.426541
TGME49_228190	100.879	106.275	120.761	327.914	176.242	120.915	188.983	486.14	1.48252	0.568053
TGME49_228200	97.0482	99.8233	100.745	297.617	65.5784	80.6102	66.3783	212.567	0.71423	-0.485539
TGME49_228210	81.7248	64.1721	74.0577	219.955	145.092	110.839	148.375	404.306	1.83813	0.878242
TGME49_228230	184.519	192.177	201.49	578.187	122.14	70.5339	160.87	353.543	0.611469	-0.709648
TGME49_228280	6.38475	6.11163	8.00624	20.5026	9.83675	30.2288	14.8375	54.9031	2.67786	1.42108
TGME49_228290	38.3085	36.3303	38.0296	112.668	148.371	120.915	148.375	417.661	3.707	1.89025
TGME49_228300	10.8541	9.16745	6.67187	26.6934	27.8708	10.0763	29.675	67.6221	2.53329	1.34101
TGME49_228320	8.93865	14.9395	8.00624	31.8844	16.3946	10.0763	19.523	45.9939	1.44252	0.52859
TGME49_228330	10.2156	12.5628	14.0109	36.7893	6.55784	10.0763	7.02829	23.6624	0.643187	-0.636691
TGME49_228340	10.2156	11.2047	14.0109	35.4312	7.37757	20.1525	8.59013	36.1202	1.01945	0.0277879
TGME49_228360	47.2471	49.5721	38.6968	135.516	137.715	120.915	152.28	410.909	3.03218	1.60036
TGME49_228380	15.3234	23.0884	24.6859	63.0977	8.19729	10.0763	8.59013	26.8637	0.425748	-1.23193
TGME49_228390	8.93865	11.8837	9.34062	30.163	7.37757	10.0763	6.24737	23.7012	0.785771	-0.347819
TGME49_228400	28.7314	25.8047	31.3578	85.8938	25.4116	20.1525	12.4947	58.0589	0.675938	-0.565037
TGME49_228460	35.7546	36.6698	32.025	104.449	21.313	10.0763	21.8658	53.255	0.509865	-0.971814
TGME49_228470	1006.24	944.247	884.022	2834.51	587.746	493.737	560.701	1642.18	0.579355	-0.787481
TGME49_228490	28.7314	30.2186	38.6968	97.6468	30.33	50.3813	22.6467	103.358	1.05849	0.0820057
TGME49_228630	30.0083	35.9907	30.6906	96.6896	57.3811	80.6102	34.3605	172.352	1.78253	0.833923
TGME49_228660	30.6468	33.9535	32.025	96.6253	30.33	50.3813	28.1132	108.825	1.12625	0.171531
TGME49_228670	17.2388	16.2977	20.0156	53.5521	15.5749	30.2288	17.9612	63.7649	1.19071	0.251818
TGME49_228690	22.3466	19.014	26.0203	67.3809	16.3946	10.0763	26.5513	53.0222	0.786903	-0.345743
TGME49_228720	11.4925	11.2047	14.0109	36.7081	11.4762	20.1525	10.9329	42.5616	1.15946	0.213454
TGME49_228750	31.2853	28.8605	28.0218	88.1676	16.3946	10.0763	24.2086	50.6794	0.574808	-0.798849
TGME49_228760	198.566	224.093	210.164	632.823	170.504	151.144	136.661	458.309	0.72423	-0.465481
TGME49_228770	26.1775	25.8047	33.3593	85.3415	13.1157	10.0763	21.0849	44.2768	0.518819	-0.946696
TGME49_228780	71.5092	68.9256	72.0562	212.491	36.8878	20.1525	37.4842	94.5246	0.44484	-1.16864
TGME49_228990	21.0697	21.3907	24.0187	66.4791	64.7586	50.3813	58.5691	173.709	2.61299	1.3857
TGME49_229000	230.489	226.809	194.819	652.117	185.259	130.992	160.089	476.339	0.73045	-0.453143
TGME49_229010	199.204	219	209.497	627.701	271.33	362.746	258.485	892.561	1.42195	0.507873
TGME49_229020	35.7546	30.5582	37.3625	103.675	32.7892	30.2288	30.4559	93.4739	0.901603	-0.149435
TGME49_229030	17.8773	14.6	20.6828	53.1601	40.1667	60.4576	35.1415	135.766	2.5539	1.3527
TGME49_229140	115.564	90.9954	90.0702	296.63	107.385	50.3813	80.4349	238.201	0.803024	-0.316484
TGME49_229180	65.1244	87.6001	75.3921	228.117	104.106	110.839	96.0533	310.998	1.36333	0.447133
TGME49_229210	47.2471	47.8745	35.3609	130.482	81.9729	90.6864	90.5869	263.246	2.01748	1.01256
TGME49_229220	35.1161	33.614	28.0218	96.7519	21.313	40.3051	31.2368	92.8549	0.959721	-0.0593127
TGME49_229250	562.496	529.335	520.406	1612.24	845.141	947.169	828.557	2620.87	1.62561	0.70098
TGME49_229260	23.6236	26.8233	23.3515	73.7984	27.0511	10.0763	30.4559	67.5833	0.915782	-0.126923
TGME49_229280	60.0166	66.8884	69.3874	196.292	23.7722	40.3051	32.0178	96.095	0.48955	-1.03047
TGME49_229310	12.7695	15.9582	20.0156	48.7433	13.1157	10.0763	16.3993	39.5913	0.812241	-0.30002
TGME49_229350	10.8541	11.2047	7.33905	29.3978	17.2143	40.3051	15.6184	73.1378	2.48787	1.31491
TGME49_229360	99.6021	94.7303	88.7358	283.068	99.1873	40.3051	78.0921	217.584	0.768664	-0.379574
TGME49_229380	16.6003	14.6	17.3469	48.5472	13.9354	10.0763	12.4947	36.5064	0.751977	-0.411239
TGME49_229420	81.7248	69.9442	67.3859	219.055	87.7111	70.5339	80.4349	238.68	1.08959	0.123784
TGME49_229440	7.6617	12.2233	13.3437	33.2287	18.034	30.2288	17.9612	66.224	1.99298	0.994925
TGME49_229450	56.1858	44.8186	60.714	161.718	27.0511	30.2288	34.3605	91.6404	0.566666	-0.819428
TGME49_229470	41.5009	42.1024	44.7015	128.305	48.364	50.3813	39.827	138.572	1.08003	0.111065
TGME49_229480	287.314	289.284	272.212	848.81	467.246	473.585	457.62	1398.45	1.64754	0.720316
TGME49_229490	43.4163	35.9907	35.3609	114.768	42.6259	20.1525	28.8941	91.6726	0.798765	-0.324158
TGME49_229500	11.4925	14.6	10.675	36.7675	23.7722	10.0763	23.4276	57.2761	1.55779	0.639499
TGME49_229620	12.131	12.9023	9.34062	34.374	9.01702	10.0763	10.152	29.2453	0.850797	-0.233113
TGME49_229630	73.4246	80.8094	88.0687	242.303	50.0035	100.763	89.8059	240.572	0.992858	-0.0103406
TGME49_229640	61.9321	69.9442	63.3827	195.259	92.6294	40.3051	116.357	249.292	1.27672	0.352446
TGME49_229650	49.1626	46.1768	42.7	138.039	145.912	130.992	172.584	449.487	3.25622	1.7032
TGME49_229670	317.96	296.414	304.237	918.612	859.076	705.339	779.359	2343.77	2.55143	1.35131
TGME49_229680	10.8541	14.2605	11.3422	36.4567	25.4116	20.1525	21.8658	67.4299	1.84959	0.887204
TGME49_229690	9.57712	13.5814	12.6765	35.8351	17.2143	20.1525	15.6184	52.9853	1.47859	0.564219
TGME49_229710	22.9851	27.1628	28.0218	78.1698	17.2143	10.0763	14.8375	42.1281	0.538931	-0.891828
TGME49_229740	10.2156	8.14884	6.00468	24.3691	28.6905	10.0763	26.5513	65.3181	2.68036	1.42243
TGME49_229780	12.131	14.6	14.0109	40.742	13.9354	10.0763	18.7421	42.7538	1.04938	0.0695367
TGME49_229790	14.0464	22.4093	27.3547	63.8104	14.7551	10.0763	11.7138	36.5452	0.572715	-0.80411
TGME49_229900	12.131	7.13024	5.33749	24.5988	9.01702	10.0763	6.24737	25.3407	1.03016	0.042869
TGME49_229920	112.372	113.405	116.758	342.534	173.783	161.22	171.022	506.025	1.4773	0.562961
TGME49_229930	91.9404	95.7489	88.0687	275.758	103.286	100.763	86.6822	290.731	1.0543	0.0762818
TGME49_229940	20.4312	22.4093	16.6797	59.5202	18.8538	30.2288	17.9612	67.0438	1.1264	0.171724
TGME49_229950	52.9934	58.7396	55.3765	167.109	90.1702	80.6102	79.654	250.434	1.49862	0.583639
TGME49_229990	166.003	156.865	137.44	460.309	204.932	211.602	176.488	593.022	1.28831	0.365483
TGME49_230000	17.8773	22.4093	30.0234	70.31	14.7551	10.0763	22.6467	47.4781	0.675268	-0.566468
TGME49_230010	23.6236	23.7675	23.3515	70.7426	14.7551	20.1525	14.0566	48.9643	0.692147	-0.53085
TGME49_230050	14.6849	15.9582	17.3469	47.9899	14.7551	10.0763	14.0566	38.888	0.810336	-0.303407
TGME49_230060	61.2936	52.9675	49.3718	163.633	54.1021	60.4576	51.5408	166.101	1.01508	0.0215942
TGME49_230070	33.2007	27.8419	24.0187	85.0613	31.1497	40.3051	32.0178	103.473	1.21645	0.282674
TGME49_230110	12.131	14.2605	15.3453	41.7368	9.83675	40.3051	10.9329	61.0747	1.46333	0.549256
TGME49_230140	8.30017	10.5256	8.67343	27.4992	18.034	10.0763	14.0566	42.1669	1.53339	0.616722
TGME49_230150	20.4312	22.7489	14.0109	57.191	11.4762	10.0763	7.02829	28.5808	0.499743	-1.00074
TGME49_230160	339.03	293.698	282.22	914.948	254.116	201.525	206.163	661.805	0.723325	-0.467284
TGME49_230170	97.6866	90.9954	93.4062	282.088	17.2143	20.1525	27.3322	64.6991	0.229358	-2.12433
TGME49_230180	305.829	264.158	236.851	806.839	233.623	211.602	227.248	672.473	0.833466	-0.262805
TGME49_230190	92.5788	84.5443	84.0655	261.189	107.385	40.3051	112.453	260.142	0.995994	-0.00579123
TGME49_230210	500.564	528.317	533.749	1562.63	787.76	654.958	672.373	2115.09	1.35355	0.436743
TGME49_230220	9.57712	14.6	8.67343	32.8506	20.4932	30.2288	17.9612	68.6832	2.09078	1.06404
TGME49_230230	22.9851	12.5628	15.3453	50.8932	17.2143	20.1525	13.2757	50.6425	0.995075	-0.0071235
TGME49_230340	98.3251	84.5443	96.0749	278.944	89.3505	80.6102	110.891	280.851	1.00684	0.00983043
TGME49_230350	68.9553	71.9815	62.7156	203.652	107.385	70.5339	110.891	288.809	1.41815	0.504009
TGME49_230380	232.405	242.428	278.217	753.05	145.092	221.678	148.375	515.145	0.684078	-0.547767
TGME49_230400	43.4163	43.4605	48.0374	134.914	44.2654	60.4576	46.8553	151.578	1.12352	0.16802
TGME49_230410	181.327	142.605	166.13	490.061	232.803	141.068	224.124	597.995	1.22025	0.287172
TGME49_230420	50.4395	51.9489	46.7031	149.091	91.8097	70.5339	117.919	280.263	1.8798	0.910582
TGME49_230430	13.408	8.48838	11.3422	33.2385	40.1667	60.4576	51.5408	152.165	4.57798	2.19471
TGME49_230440	22.9851	30.5582	33.3593	86.9026	16.3946	10.0763	19.523	45.9939	0.529258	-0.917957
TGME49_230450	77.8939	79.4512	70.0546	227.4	108.204	90.6864	109.329	308.22	1.35541	0.438728
TGME49_230480	117.479	101.861	100.078	319.418	259.035	292.212	363.909	915.156	2.86507	1.51857
TGME49_230490	27.4544	24.4465	24.0187	75.9197	25.4116	40.3051	31.2368	96.9535	1.27705	0.35282
TGME49_230510	21.0697	18.6744	14.0109	53.755	36.0681	40.3051	33.5796	109.953	2.04544	1.03241
TGME49_230520	158.98	123.591	127.433	410.004	198.375	241.83	222.563	662.768	1.61649	0.692866
TGME49_230570	32.5622	31.5768	28.689	92.828	30.33	10.0763	34.3605	74.7668	0.805433	-0.312163
TGME49_230580	27.4544	29.8791	28.0218	85.3554	18.034	10.0763	12.4947	40.6051	0.475718	-1.07182
TGME49_230590	12.131	20.7116	16.0125	48.8551	13.9354	10.0763	14.8375	38.8492	0.795191	-0.330627
TGME49_230610	16.6003	20.0326	16.6797	53.3126	25.4116	20.1525	31.2368	76.801	1.44058	0.526649
TGME49_230690	54.9088	51.6093	44.0343	150.553	36.0681	20.1525	26.5513	82.772	0.549788	-0.863053
TGME49_230700	14.6849	13.2419	16.6797	44.6065	13.9354	30.2288	9.37105	53.5353	1.20017	0.263237
TGME49_230705	29.3698	31.2372	26.6875	87.2945	32.7892	20.1525	30.4559	83.3976	0.955359	-0.0658849
TGME49_230710	24.9005	25.8047	15.3453	66.0505	14.7551	20.1525	14.8375	49.7452	0.753139	-0.409013
TGME49_230820	175.581	158.223	145.447	479.251	36.0681	20.1525	39.827	96.0476	0.200412	-2.31896
TGME49_230840	12.7695	15.9582	16.0125	44.7401	10.6565	20.1525	12.4947	43.3038	0.967895	-0.0470772
TGME49_230850	122.587	120.535	120.094	363.216	184.439	181.373	160.089	525.901	1.4479	0.533964
TGME49_230905	37.67	30.2186	31.3578	99.2464	20.4932	10.0763	13.2757	43.8452	0.441781	-1.1786
TGME49_230920	5.74627	7.80931	6.67187	20.2274	10.6565	10.0763	13.2757	34.0084	1.6813	0.749577
TGME49_230940	266.244	302.526	278.217	846.987	177.062	221.678	220.22	618.959	0.730778	-0.452495
TGME49_230960	45.9702	44.8186	55.3765	146.165	77.8743	30.2288	77.3112	185.414	1.26852	0.343151
TGME49_230970	33.2007	35.9907	38.6968	107.888	45.0851	30.2288	61.6928	137.007	1.26989	0.344709
TGME49_230980	113.649	120.195	117.425	351.269	147.551	100.763	114.014	362.328	1.03148	0.0447226
TGME49_230990	17.8773	16.6372	18.014	52.5286	8.19729	10.0763	9.37105	27.6446	0.526278	-0.926103
TGME49_231000	20.4312	18.3349	22.0172	60.7833	17.2143	10.0763	28.8941	56.1847	0.924345	-0.113497
TGME49_231020	24.262	23.0884	24.0187	71.3692	46.7246	60.4576	34.3605	141.543	1.98325	0.987865
TGME49_231040	12.131	13.9209	11.3422	37.3941	10.6565	20.1525	5.46645	36.2755	0.970084	-0.0438178
TGME49_231070	42.1393	55.0047	64.0499	161.194	46.7246	10.0763	35.1415	91.9423	0.570383	-0.809997
TGME49_231080	454.594	420.005	431.003	1305.6	763.988	614.652	779.359	2158	1.65288	0.72498
TGME49_231100	57.4627	60.7768	49.3718	167.611	94.2689	50.3813	120.262	264.912	1.58051	0.660394
TGME49_231120	47.8856	53.9861	54.7093	156.581	36.8878	30.2288	39.0461	106.163	0.678005	-0.560632
TGME49_231130	10.2156	10.8651	6.00468	27.0854	45.0851	20.1525	39.0461	104.284	3.85018	1.94493
TGME49_231140	377.339	353.456	300.234	1031.03	300.841	282.136	251.457	834.433	0.809321	-0.305217
TGME49_231160	125.78	101.861	142.111	369.751	192.636	120.915	148.375	461.927	1.24929	0.32111
TGME49_231170	19.7927	14.6	13.3437	47.7365	19.6735	10.0763	8.59013	38.3399	0.803158	-0.316245
TGME49_231175	9.57712	10.8651	6.00468	26.4469	42.6259	30.2288	30.4559	103.311	3.90634	1.96582
TGME49_231180	63.8475	67.228	64.7171	195.793	17.2143	10.0763	14.0566	41.3472	0.211178	-2.24347
TGME49_231190	28.0929	24.4465	24.6859	77.2253	34.4286	50.3813	32.7987	117.609	1.52293	0.606848
TGME49_231200	19.7927	22.4093	18.6812	60.8833	11.4762	20.1525	13.2757	44.9044	0.737549	-0.439189
TGME49_231210	27.4544	32.5954	35.3609	95.4107	63.9389	60.4576	66.3783	190.775	1.99951	0.999648
TGME49_231220	7.6617	7.46977	10.0078	25.1393	16.3946	30.2288	14.8375	61.4609	2.44482	1.28973
TGME49_231280	8.30017	10.5256	12.0094	30.8351	6.55784	20.1525	7.02829	33.7387	1.09416	0.129828
TGME49_231350	9.57712	7.80931	10.0078	27.3942	9.83675	10.0763	10.152	30.065	1.09749	0.134213
TGME49_231380	22.9851	17.3163	11.3422	51.6436	53.2824	60.4576	58.5691	172.309	3.33651	1.73834
TGME49_231410	77.2555	73.0001	73.3905	223.646	78.694	70.5339	84.3395	233.567	1.04436	0.0626216
TGME49_231430	28.0929	21.0512	28.0218	77.1659	37.7076	20.1525	31.2368	89.0969	1.15462	0.207412
TGME49_231440	76.617	81.4884	72.0562	230.162	41.8062	70.5339	48.4171	160.757	0.698454	-0.517764
TGME49_231460	12.7695	14.2605	9.34062	36.3706	9.83675	20.1525	11.7138	41.7031	1.14662	0.197383
TGME49_231480	42.1393	43.8	38.0296	123.969	81.9729	70.5339	103.082	255.588	2.06171	1.04384
TGME49_231600	36.3931	44.1396	42.7	123.233	62.2994	30.2288	61.6928	154.221	1.25146	0.323616
TGME49_231625	14.0464	11.2047	22.6844	47.9355	7.37757	10.0763	11.7138	29.1677	0.608478	-0.716724
TGME49_231630	1039.44	880.754	910.71	2830.9	1046.79	876.635	952.724	2876.15	1.01599	0.0228794
TGME49_231640	980.059	1106.88	1034.81	3121.75	1911.61	1672.66	1828.14	5412.41	1.73377	0.793915
TGME49_231750	31.9237	32.5954	30.6906	95.2097	9.83675	20.1525	13.2757	43.265	0.454417	-1.13791
TGME49_231790	45.3317	36.6698	31.3578	113.359	17.2143	20.1525	18.7421	56.109	0.494966	-1.0146
TGME49_231815	19.1542	12.9023	12.6765	44.7331	6.55784	40.3051	8.59013	55.453	1.23964	0.309923
TGME49_231850	419.478	368.735	363.617	1151.83	681.195	584.424	584.91	1850.53	1.6066	0.68401
TGME49_231890	15.3234	12.9023	11.3422	39.5679	28.6905	10.0763	21.8658	60.6326	1.53237	0.615763
TGME49_231910	66.4014	78.0931	76.7265	221.221	131.157	171.297	124.947	427.401	1.93201	0.950101
TGME49_231920	17.2388	14.9395	17.3469	49.5252	69.677	100.763	45.2934	215.733	4.35603	2.12301
TGME49_231930	8.93865	11.8837	15.3453	36.1677	8.19729	10.0763	15.6184	33.892	0.93708	-0.0937566
TGME49_231940	22.3466	25.4651	22.0172	69.8289	40.1667	40.3051	58.5691	139.041	1.99117	0.993613
TGME49_231950	35.1161	30.5582	34.6937	100.368	30.33	10.0763	24.2086	64.6148	0.643779	-0.635362
TGME49_231960	169.834	168.07	164.795	502.699	168.864	161.22	146.032	476.117	0.94712	-0.0783801
TGME49_231970	144.295	142.605	143.445	430.345	168.045	141.068	192.888	502	1.1665	0.222192
TGME49_232000	233.043	241.07	257.534	731.647	148.371	151.144	157.746	457.261	0.624975	-0.67813
TGME49_232010	44.0548	40.4047	41.3656	125.825	26.2313	40.3051	21.0849	87.6213	0.696374	-0.522065
TGME49_232020	26.8159	30.5582	42.7	100.074	27.0511	10.0763	36.7033	73.8306	0.73776	-0.438777
TGME49_232030	128.972	131.061	115.423	375.456	177.062	191.449	128.852	497.363	1.32469	0.405655
TGME49_232050	59.3782	58.7396	56.0437	174.161	81.1532	70.5339	86.6822	238.369	1.36867	0.452774
TGME49_232060	5.74627	8.14884	13.3437	27.2389	18.034	20.1525	16.3993	54.5859	2.00397	1.00286
TGME49_232080	162.173	192.856	191.483	546.511	104.925	80.6102	134.318	319.854	0.585265	-0.772838
TGME49_232120	26.1775	24.107	24.0187	74.3032	36.8878	60.4576	48.4171	145.763	1.96173	0.972124
TGME49_232130	204.95	174.182	191.483	570.615	157.388	60.4576	155.403	373.249	0.654118	-0.612378
TGME49_232150	61.9321	64.8512	62.0484	188.832	56.5613	60.4576	63.2546	180.274	0.954679	-0.0669127
TGME49_232160	44.0548	46.1768	48.0374	138.269	16.3946	10.0763	22.6467	49.1176	0.355232	-1.49317
TGME49_232180	37.0315	34.2931	34.6937	106.018	38.5273	40.3051	40.6079	119.44	1.1266	0.171976
TGME49_232190	21.7081	25.8047	29.3562	76.869	31.9694	20.1525	31.2368	83.3588	1.08443	0.116933
TGME49_232210	15.3234	17.3163	15.3453	47.985	13.9354	10.0763	16.3993	40.411	0.84216	-0.247834
TGME49_232230	467.364	490.289	483.043	1440.7	203.293	221.678	185.078	610.049	0.423441	-1.23977
TGME49_232250	545.896	545.633	513.734	1605.26	783.661	594.5	637.232	2015.39	1.25549	0.328252
TGME49_232260	22.3466	30.5582	34.0265	86.9313	140.174	171.297	145.251	456.722	5.25382	2.39337
TGME49_232270	42.1393	42.4419	46.7031	131.284	27.0511	30.2288	34.3605	91.6404	0.69803	-0.518639
TGME49_232280	75.34	55.0047	52.7078	183.052	90.99	90.6864	53.8836	235.56	1.28684	0.363837
TGME49_232300	934.089	907.577	837.987	2679.65	913.998	604.576	658.317	2176.89	0.812378	-0.299777
TGME49_232310	14.0464	16.6372	14.6781	45.3618	16.3946	30.2288	10.9329	57.5563	1.26883	0.343497
TGME49_232340	70.8707	70.9628	72.7234	214.557	113.942	80.6102	95.2724	289.825	1.35081	0.433821
TGME49_232350	676.783	699.442	621.151	1997.38	1231.23	1098.31	1127.65	3457.2	1.73087	0.791496
TGME49_232370	41.5009	43.4605	49.3718	134.333	22.9524	30.2288	28.1132	81.2944	0.60517	-0.724588
TGME49_232380	42.1393	42.4419	43.3671	127.948	45.0851	50.3813	35.9224	131.389	1.02689	0.038281
TGME49_232390	15.9619	15.6186	13.3437	44.9242	23.7722	20.1525	14.8375	58.7622	1.30803	0.387395
TGME49_232410	300.722	318.484	280.886	900.091	723.001	513.89	517.751	1754.64	1.9494	0.963033
TGME49_232430	35.1161	37.0093	28.0218	100.147	22.9524	10.0763	19.523	52.5517	0.524744	-0.930313
TGME49_232440	182.604	238.354	176.804	597.762	218.868	171.297	156.184	546.349	0.91399	-0.129749
TGME49_232450	12.7695	14.9395	10.675	38.384	16.3946	30.2288	14.8375	61.4609	1.60121	0.679163
TGME49_232500	49.1626	44.8186	48.7046	142.686	49.1838	30.2288	53.8836	133.296	0.934193	-0.0982072
TGME49_232520	54.2704	58.4	65.3843	178.055	64.7586	70.5339	81.2158	216.508	1.21597	0.282102
TGME49_232530	24.262	28.1814	24.0187	76.4622	8.19729	10.0763	6.24737	24.5209	0.320694	-1.64073
TGME49_232550	131.526	104.237	88.0687	323.832	112.303	50.3813	88.2441	250.928	0.774873	-0.367969
TGME49_232560	43.4163	38.707	46.7031	128.826	22.1327	10.0763	25.7704	57.9794	0.450058	-1.15182
TGME49_232600	54.2704	52.2884	54.0421	160.601	86.0716	100.763	76.5303	263.365	1.63987	0.713581
TGME49_232620	17.8773	15.6186	18.6812	52.1771	8.19729	10.0763	17.1803	35.4538	0.67949	-0.557476
TGME49_232630	222.828	194.893	184.811	602.532	205.752	221.678	192.107	619.537	1.02822	0.0401526
TGME49_232640	49.801	40.4047	47.3703	137.576	28.6905	40.3051	39.827	108.823	0.791	-0.338251
TGME49_232650	73.4246	67.907	61.3812	202.713	101.646	90.6864	85.9013	278.234	1.37255	0.456862
TGME49_232660	156.426	172.823	169.465	498.715	101.646	100.763	105.424	307.834	0.617253	-0.696066
TGME49_232670	162.811	191.498	159.458	513.767	45.9049	20.1525	52.3217	118.379	0.230414	-2.1177
TGME49_232680	21.7081	19.693	17.3469	58.748	11.4762	10.0763	14.0566	35.6091	0.606132	-0.722296
TGME49_232690	18.5158	17.9954	12.0094	48.5205	44.2654	60.4576	52.3217	157.045	3.23667	1.69451
TGME49_232710	1471.05	1391.75	1465.81	4328.61	1696.02	1511.44	1371.3	4578.76	1.05779	0.0810526
TGME49_232720	47.2471	54.3256	46.7031	148.276	85.2519	70.5339	99.9579	255.744	1.72478	0.786415
TGME49_232730	12.131	13.2419	8.00624	33.3791	27.8708	30.2288	14.8375	72.9371	2.18511	1.12771
TGME49_232760	40.8624	47.8745	54.7093	143.446	35.2484	30.2288	30.4559	95.9331	0.668774	-0.580409
TGME49_232780	44.0548	37.6884	38.0296	119.773	28.6905	30.2288	32.0178	90.9371	0.759247	-0.397359
TGME49_232800	55.5473	67.228	56.7109	179.486	17.2143	10.0763	12.4947	39.7853	0.221662	-2.17356
TGME49_232815	33.2007	37.0093	42.0328	112.243	28.6905	50.3813	31.2368	110.309	0.982769	-0.0250759
TGME49_232830	140.464	148.377	136.106	424.947	146.732	110.839	107.767	365.338	0.859724	-0.218054
TGME49_232940	199.843	180.633	169.465	549.941	79.5138	30.2288	71.8447	181.587	0.330194	-1.59861
TGME49_233000	21.7081	26.8233	22.0172	70.5486	19.6735	10.0763	26.5513	56.3011	0.798047	-0.325454
TGME49_233010	10.2156	10.5256	18.6812	39.4224	20.4932	10.0763	17.9612	48.5307	1.23104	0.299881
TGME49_233020	69.5938	72.6605	70.0546	212.309	59.8403	60.4576	51.5408	171.839	0.80938	-0.30511
TGME49_233030	116.841	120.875	109.419	347.134	29.5103	40.3051	27.3322	97.1476	0.279856	-1.83724
TGME49_233080	35.1161	30.5582	33.3593	99.0336	20.4932	30.2288	13.2757	63.9977	0.646222	-0.629898
TGME49_233100	51.7165	39.7256	42.0328	133.475	115.582	141.068	100.739	357.388	2.67757	1.42093
TGME49_233110	76.617	82.1675	68.7202	227.505	95.9083	191.449	116.357	403.715	1.77453	0.82744
TGME49_233120	18.5158	24.7861	24.6859	67.9877	9.01702	30.2288	21.0849	60.3307	0.887376	-0.172382
TGME49_233130	16.6003	20.7116	20.6828	57.9948	12.2959	40.3051	17.9612	70.5622	1.2167	0.282973
TGME49_233140	129.61	116.461	124.764	370.835	175.422	171.297	160.089	506.808	1.36667	0.450661
TGME49_233160	61.9321	70.2838	61.3812	193.597	33.6089	30.2288	33.5796	97.4173	0.503196	-0.990806
TGME49_233190	52.9934	55.6838	49.3718	158.049	51.643	80.6102	44.5125	176.766	1.11842	0.161466
TGME49_233200	18.5158	22.0698	17.3469	57.9324	16.3946	30.2288	32.7987	79.4221	1.37094	0.45517
TGME49_233220	82.3633	87.9396	73.3905	243.693	85.2519	40.3051	76.5303	202.087	0.829268	-0.270089
TGME49_233230	39.5854	29.5396	36.0281	105.153	52.4627	50.3813	46.8553	149.699	1.42363	0.509576
TGME49_233260	10.2156	10.1861	12.0094	32.411	24.5919	10.0763	26.5513	61.2195	1.88885	0.917506
TGME49_233300	21.0697	21.7303	24.0187	66.8186	31.1497	20.1525	26.5513	77.8536	1.16515	0.220513
TGME49_233310	8.93865	8.14884	8.00624	25.0937	15.5749	20.1525	9.37105	45.0985	1.7972	0.845751
TGME49_233340	45.3317	43.4605	50.7062	139.498	48.364	30.2288	27.3322	105.925	0.759328	-0.397204
TGME49_233350	130.887	115.781	128.1	374.769	203.293	282.136	244.428	729.857	1.94749	0.961613
TGME49_233380	558.665	579.247	503.059	1640.97	343.467	231.754	299.874	875.095	0.533278	-0.907039
TGME49_233400	87.4711	82.1675	73.3905	243.029	102.466	100.763	121.824	325.053	1.3375	0.419544
TGME49_233410	10.2156	17.3163	6.67187	34.2038	18.8538	40.3051	20.3039	79.4628	2.32322	1.21612
TGME49_233430	26.1775	18.6744	32.025	76.8769	27.0511	30.2288	38.2651	95.545	1.24283	0.313631
TGME49_233450	159.619	170.107	164.795	494.521	201.653	231.754	196.011	629.419	1.27279	0.347989
TGME49_233460	3772.11	3541.35	3393.31	10706.8	10268.8	9219.79	8771.31	28259.8	2.63944	1.40023
TGME49_233470	132.803	101.861	114.089	348.752	136.075	151.144	121.043	408.262	1.17064	0.227292
TGME49_233480	2032.9	2031.78	1882.8	5947.48	3937.98	3456.16	3261.13	10655.3	1.79156	0.841216
TGME49_233500	97.0482	79.7908	82.7312	259.57	113.123	90.6864	90.5869	294.396	1.13417	0.181634
TGME49_233520	22.9851	28.521	23.3515	74.8576	90.1702	80.6102	72.6257	243.406	3.25159	1.70114
TGME49_233540	5.74627	11.2047	11.3422	28.2931	25.4116	30.2288	25.7704	81.4108	2.87741	1.52477
TGME49_233680	13.408	10.8651	10.675	34.9481	26.2313	30.2288	32.0178	88.4779	2.5317	1.3401
TGME49_233695	12.7695	15.6186	14.0109	42.399	71.3165	50.3813	62.4737	184.172	4.34377	2.11895
TGME49_233710	15.3234	21.3907	18.6812	55.3953	12.2959	10.0763	6.24737	28.6196	0.516642	-0.952762
TGME49_233720	12.7695	11.5442	6.00468	30.3184	31.9694	20.1525	39.827	91.949	3.03278	1.60064
TGME49_233735	12.7695	13.9209	10.675	37.3654	10.6565	10.0763	11.7138	32.4466	0.868358	-0.203638
TGME49_233760	8.93865	6.7907	10.0078	25.7372	16.3946	10.0763	10.9329	37.4038	1.4533	0.539331
TGME49_233810	74.0631	85.9024	91.4046	251.37	50.0035	70.5339	58.5691	179.106	0.712521	-0.488995
TGME49_233870	64.486	58.4	41.3656	164.252	20.4932	20.1525	24.2086	64.8543	0.394848	-1.34063
TGME49_233890	8.30017	10.5256	14.6781	33.5039	13.1157	10.0763	23.4276	46.6196	1.39147	0.476608
TGME49_233905	9.57712	8.14884	5.33749	23.0635	18.034	10.0763	23.4276	51.538	2.23461	1.16003
TGME49_234180	37.67	31.5768	40.6984	109.945	31.9694	30.2288	26.5513	88.7496	0.807217	-0.308972
TGME49_234190	123.864	112.047	118.092	354.003	245.919	181.373	192.888	620.179	1.7519	0.808925
TGME49_234220	12.131	23.0884	21.35	56.5694	42.6259	30.2288	28.8941	101.749	1.79866	0.846919
TGME49_234230	52.3549	51.2698	48.7046	152.329	33.6089	70.5339	32.7987	136.941	0.898983	-0.153635
TGME49_234250	95.7712	106.954	100.078	302.803	100.007	100.763	106.205	306.975	1.01378	0.0197424
TGME49_234270	30.6468	31.9163	33.3593	95.9224	35.2484	30.2288	28.1132	93.5903	0.975688	-0.0355087
TGME49_234280	30.6468	28.8605	20.0156	79.5229	18.034	30.2288	34.3605	82.6234	1.03899	0.0551801
TGME49_234300	16.6003	21.3907	21.35	59.341	15.5749	30.2288	18.7421	64.5458	1.08771	0.121293
TGME49_234310	58.1012	53.6466	64.7171	176.465	19.6735	20.1525	18.7421	58.5682	0.331897	-1.59119
TGME49_234350	9.57712	13.2419	8.67343	31.4924	12.2959	20.1525	7.02829	39.4768	1.25353	0.325999
TGME49_234360	32.5622	41.4233	31.3578	105.343	35.2484	20.1525	38.2651	93.666	0.889151	-0.1695
TGME49_234370	12.7695	15.6186	10.675	39.0631	16.3946	10.0763	11.7138	38.1847	0.977513	-0.0328127
TGME49_234380	337.115	368.735	318.915	1024.77	537.743	523.966	469.334	1531.04	1.49404	0.579221
TGME49_234390	23.6236	23.7675	34.6937	82.0847	23.7722	10.0763	32.0178	65.8662	0.802417	-0.317576
TGME49_234410	81.0863	76.0559	82.7312	239.873	63.9389	10.0763	64.8165	138.832	0.578771	-0.788937
TGME49_234420	37.67	36.3303	36.6953	110.696	31.1497	30.2288	42.1697	103.548	0.935433	-0.0962938
TGME49_234450	722.115	737.131	741.912	2201.16	1269.76	1158.77	1326	3754.54	1.70571	0.770372
TGME49_234470	58.7397	49.5721	68.7202	177.032	58.2008	10.0763	49.198	117.475	0.663581	-0.591656
TGME49_234505	84.9172	82.1675	76.7265	243.811	146.732	90.6864	152.28	389.698	1.59836	0.676591
TGME49_234510	29.3698	34.2931	32.6922	96.355	35.2484	40.3051	36.7033	112.257	1.16503	0.22037
TGME49_234520	31.9237	27.1628	32.6922	91.7787	52.4627	60.4576	51.5408	164.461	1.79193	0.841515
TGME49_234530	28.7314	25.8047	28.0218	82.5579	17.2143	10.0763	9.37105	36.6616	0.444072	-1.17113
TGME49_234550	421.393	367.377	350.94	1139.71	275.429	312.364	194.449	782.243	0.686352	-0.542979
TGME49_234560	22.3466	27.8419	26.0203	76.2088	16.3946	10.0763	13.2757	39.7465	0.521548	-0.939129
TGME49_234610	52.9934	65.1908	70.0546	188.239	33.6089	30.2288	42.9507	106.788	0.567303	-0.817809
TGME49_234640	34.4776	43.4605	40.0312	117.969	22.1327	10.0763	22.6467	54.8557	0.464999	-1.1047
TGME49_234900	68.9553	69.6047	78.0609	216.621	63.1192	60.4576	63.2546	186.831	0.862481	-0.213435
TGME49_234930	8.93865	14.6	10.0078	33.5465	40.1667	30.2288	22.6467	93.0423	2.77353	1.47173
TGME49_234950	45.3317	38.3675	32.025	115.724	27.0511	10.0763	23.4276	60.555	0.52327	-0.934373
TGME49_234980	33.8392	37.6884	37.3625	108.89	16.3946	10.0763	7.80921	34.2801	0.314814	-1.66743
TGME49_234990	31.9237	37.0093	23.3515	92.2846	12.2959	30.2288	17.1803	59.705	0.646966	-0.628238
TGME49_235020	46.6087	42.7814	38.6968	128.087	67.2178	50.3813	57.0072	174.606	1.36319	0.446983
TGME49_235130	32.5622	34.9721	30.0234	97.5577	51.643	80.6102	47.6362	179.889	1.84393	0.882781
TGME49_235140	180.688	170.107	168.131	518.927	118.861	151.144	121.824	391.829	0.755075	-0.405308
TGME49_235150	233.682	222.396	226.176	682.254	172.143	171.297	161.651	505.09	0.740327	-0.433766
TGME49_235160	75.34	88.9582	83.3983	247.697	137.715	80.6102	141.347	359.671	1.45206	0.538106
TGME49_235170	92.5788	104.916	70.0546	267.55	77.0546	110.839	81.2158	269.109	1.00583	0.00838486
TGME49_235340	243.259	245.823	224.175	713.257	257.395	231.754	262.39	751.539	1.05367	0.0754253
TGME49_235350	25.539	29.5396	20.0156	75.0942	14.7551	20.1525	21.0849	55.9925	0.745631	-0.423466
TGME49_235360	9.57712	15.9582	16.6797	42.2149	23.7722	10.0763	36.7033	70.5517	1.67125	0.740927
TGME49_235370	233.043	213.907	216.836	663.786	252.477	171.297	221.001	644.774	0.971358	-0.0419251
TGME49_235380	49.801	50.5907	48.7046	149.096	68.8573	60.4576	63.2546	192.57	1.29158	0.369134
TGME49_235398	17.2388	22.4093	23.3515	62.9997	15.5749	20.1525	16.3993	52.1267	0.827413	-0.273321
TGME49_235420	57.4627	60.0977	51.3734	168.934	36.8878	50.3813	50.7599	138.029	0.81706	-0.291486
TGME49_235440	15.3234	11.8837	10.0078	37.2149	22.9524	30.2288	24.2086	77.3898	2.07954	1.05626
TGME49_235450	31.9237	41.4233	38.6968	112.044	64.7586	40.3051	53.1026	158.166	1.41165	0.497379
TGME49_235470	600.166	650.21	609.142	1859.52	968.92	927.017	1097.98	2993.91	1.61005	0.687103
TGME49_235490	37.67	27.5023	33.3593	98.5317	32.7892	40.3051	35.9224	109.017	1.10641	0.145888
TGME49_235500	26.1775	25.1256	32.6922	83.9952	21.313	20.1525	21.0849	62.5504	0.74469	-0.425289
TGME49_235540	151.957	146.34	151.451	449.748	100.827	110.839	60.9118	272.578	0.606067	-0.72245
TGME49_235560	14.0464	15.6186	12.6765	42.3416	14.7551	30.2288	13.2757	58.2596	1.37594	0.46042
TGME49_235610	8.30017	15.2791	10.675	34.2542	11.4762	40.3051	17.1803	68.9616	2.01323	1.00951
TGME49_235620	70.8707	72.6605	65.3843	208.916	34.4286	30.2288	34.3605	99.018	0.473962	-1.07716
TGME49_235680	47.2471	49.5721	57.3781	154.197	7.37757	40.3051	17.1803	64.8629	0.420649	-1.24931
TGME49_235690	286.037	236.996	222.84	745.873	267.232	231.754	228.029	727.015	0.974717	-0.0369442
TGME49_235700	24.9005	22.4093	22.6844	69.9942	18.034	20.1525	18.7421	56.9287	0.813335	-0.298079
TGME49_235710	22.3466	15.9582	16.6797	54.9844	5.73811	20.1525	9.37105	35.2617	0.641303	-0.640921
TGME49_235720	6.38475	8.82791	6.67187	21.8845	13.9354	30.2288	9.37105	53.5353	2.44626	1.29058
TGME49_235730	7.02322	7.80931	14.0109	28.8435	13.1157	40.3051	15.6184	69.0392	2.39358	1.25917
TGME49_235740	26.1775	23.4279	32.025	81.6304	33.6089	10.0763	26.5513	70.2365	0.860421	-0.216885
TGME49_235880	88.748	86.921	81.3968	257.066	76.2348	10.0763	77.3112	163.622	0.6365	-0.651768
TGME49_235920	31.2853	30.8977	32.025	94.2079	13.9354	20.1525	21.0849	55.1728	0.585649	-0.771891
TGME49_235930	494.818	514.396	509.731	1518.94	454.95	473.585	463.086	1391.62	0.916176	-0.126303
TGME49_235960	33.2007	29.5396	29.3562	92.0965	17.2143	10.0763	15.6184	42.909	0.465914	-1.10187
TGME49_235970	102.156	110.009	108.084	320.25	348.385	332.517	370.157	1051.06	3.282	1.71457
TGME49_235980	16.6003	14.6	17.3469	48.5472	25.4116	20.1525	16.3993	61.9635	1.27636	0.35203
TGME49_235990	29.3698	24.7861	24.6859	78.8418	12.2959	10.0763	12.4947	34.867	0.442239	-1.1771
TGME49_236010	113.01	111.368	112.755	337.132	50.8232	50.3813	61.6928	162.897	0.483185	-1.04935
TGME49_236040	581.651	569.061	521.74	1672.45	551.678	342.593	551.33	1445.6	0.864361	-0.210295
TGME49_236060	107.902	94.0512	99.4108	301.364	50.8232	70.5339	57.7882	179.145	0.594448	-0.750379
TGME49_236070	58.1012	51.6093	45.3687	155.079	115.582	171.297	119.481	406.359	2.62033	1.38975
TGME49_236080	21.7081	16.9768	21.35	60.0349	40.9865	40.3051	28.8941	110.186	1.83536	0.876063
TGME49_236110	19.1542	14.2605	14.0109	47.4256	47.5443	40.3051	46.8553	134.705	2.84033	1.50606
TGME49_236140	8.30017	9.50698	6.00468	23.8118	6.55784	40.3051	7.02829	53.8912	2.26321	1.17837
TGME49_236160	10.8541	8.82791	7.33905	27.021	13.9354	10.0763	19.523	43.5347	1.61114	0.688083
TGME49_236190	19.7927	18.6744	21.35	59.8171	34.4286	50.3813	19.523	104.333	1.7442	0.802565
TGME49_236210	77.8939	86.5815	99.4108	263.886	204.932	120.915	215.534	541.382	2.05157	1.03673
TGME49_236240	22.3466	23.7675	32.6922	78.8062	22.9524	40.3051	16.3993	79.6568	1.01079	0.0154887
TGME49_236250	6.38475	5.43256	8.67343	20.4907	10.6565	50.3813	7.80921	68.847	3.35991	1.74842
TGME49_236260	16.6003	22.0698	30.0234	68.6935	14.7551	10.0763	10.9329	35.7643	0.520636	-0.941654
TGME49_236270	9.57712	10.8651	12.6765	33.1188	14.7551	10.0763	14.8375	39.6689	1.19778	0.260358
TGME49_236530	20.4312	18.6744	14.0109	53.1166	22.9524	10.0763	24.9895	58.0182	1.09228	0.127343
TGME49_236540	274.544	270.949	274.214	819.707	281.167	302.288	295.969	879.424	1.07285	0.101451
TGME49_236550	118.756	115.781	112.087	346.625	143.453	80.6102	88.2441	312.307	0.900993	-0.150412
TGME49_236560	63.8475	57.0419	50.039	170.928	53.2824	60.4576	63.2546	176.995	1.03549	0.0503136
TGME49_236570	171.111	168.749	151.451	491.312	299.201	272.059	367.814	939.074	1.91136	0.934601
TGME49_236580	115.564	122.233	143.445	381.242	337.729	372.822	405.298	1115.85	2.92688	1.54936
TGME49_236620	21.0697	18.3349	14.0109	53.4155	25.4116	20.1525	26.5513	72.1155	1.35009	0.433051
TGME49_236630	179.411	157.205	142.778	479.394	82.7927	60.4576	72.6257	215.876	0.45031	-1.15101
TGME49_236640	36.3931	39.7256	38.6968	114.816	38.5273	20.1525	48.4171	107.097	0.932774	-0.1004
TGME49_236650	425.224	385.033	398.311	1208.57	310.677	332.517	329.549	972.743	0.804873	-0.313167
TGME49_236660	33.8392	41.4233	34.0265	109.289	18.034	20.1525	11.7138	49.9004	0.456591	-1.13102
TGME49_236670	23.6236	28.8605	33.3593	85.8434	18.034	10.0763	13.2757	41.386	0.48211	-1.05257
TGME49_236790	10.2156	10.5256	7.33905	28.0802	13.9354	20.1525	12.4947	46.5827	1.65891	0.730238
TGME49_236840	34.4776	35.9907	30.6906	101.159	31.1497	30.2288	18.7421	80.1206	0.792027	-0.336378
TGME49_236850	59.3782	66.2094	68.0531	193.641	40.1667	70.5339	69.502	180.203	0.930604	-0.103761
TGME49_236860	12.7695	14.2605	11.3422	38.3721	12.2959	10.0763	14.0566	36.4288	0.949355	-0.0749804
TGME49_236870	198.566	175.879	184.811	559.256	251.657	302.288	255.361	809.306	1.44711	0.533178
TGME49_236890	73.4246	62.1349	71.389	206.949	72.1362	100.763	58.5691	231.468	1.11848	0.161541
TGME49_236910	157.703	162.298	158.79	478.792	170.504	151.144	139.785	461.433	0.963744	-0.0532775
TGME49_236930	18.5158	22.4093	18.014	58.9391	8.19729	10.0763	15.6184	33.892	0.575034	-0.798282
TGME49_236950	494.818	499.456	465.696	1459.97	439.375	413.127	393.584	1246.09	0.853501	-0.228535
TGME49_236960	75.9785	76.7349	76.7265	229.44	78.694	70.5339	87.4632	236.691	1.0316	0.0448889
TGME49_236970	155.149	176.558	160.125	491.832	120.5	141.068	114.014	375.582	0.763639	-0.389037
TGME49_236980	35.1161	40.0651	30.6906	105.872	27.8708	10.0763	32.0178	69.9648	0.660845	-0.597617
TGME49_237000	43.4163	34.2931	42.0328	119.742	68.8573	80.6102	46.0743	195.542	1.63302	0.707546
TGME49_237010	51.078	46.1768	46.7031	143.958	38.5273	90.6864	31.2368	160.451	1.11457	0.156482
TGME49_237015	195.373	192.856	158.123	546.353	150.01	100.763	145.251	396.025	0.724852	-0.464242
TGME49_237090	99.6021	98.4652	106.083	304.15	77.8743	30.2288	121.824	229.927	0.755965	-0.403608
TGME49_237110	15.3234	11.2047	18.014	44.5421	22.1327	30.2288	13.2757	65.6372	1.4736	0.559343
TGME49_237140	37.0315	24.7861	26.6875	88.5051	26.2313	50.3813	15.6184	92.2311	1.0421	0.0594933
TGME49_237150	75.34	86.5815	104.081	266.003	139.354	171.297	185.078	495.729	1.86362	0.898111
TGME49_237160	8.30017	6.11163	10.0078	24.4196	9.83675	10.0763	7.02829	26.9413	1.10327	0.14178
TGME49_237170	10.8541	8.82791	15.3453	35.0273	20.4932	10.0763	11.7138	42.2833	1.20715	0.27161
TGME49_237180	77.2555	66.8884	62.0484	206.192	142.633	130.992	113.234	386.858	1.8762	0.907814
TGME49_237190	28.0929	23.0884	26.0203	77.2016	25.4116	30.2288	28.1132	83.7536	1.08487	0.117521
TGME49_237200	178.134	147.698	141.444	467.276	126.238	120.915	117.919	365.073	0.781279	-0.356091
TGME49_237210	68.3168	50.5907	52.0406	170.948	42.6259	50.3813	44.5125	137.52	0.804453	-0.313919
TGME49_237220	68.9553	56.7024	55.3765	181.034	105.745	141.068	95.2724	342.085	1.88962	0.918094
TGME49_237230	346.692	335.121	296.231	978.044	169.684	211.602	151.499	532.784	0.544745	-0.876348
TGME49_237240	33.8392	37.6884	33.3593	104.887	26.2313	20.1525	26.5513	72.9352	0.69537	-0.524147
TGME49_237250	61.9321	52.9675	58.7124	173.612	166.405	151.144	135.88	453.429	2.61174	1.38501
TGME49_237260	18.5158	23.7675	22.0172	64.3004	28.6905	30.2288	45.2934	104.213	1.62072	0.696633
TGME49_237280	84.9172	70.9628	76.7265	232.606	28.6905	50.3813	34.3605	113.432	0.487658	-1.03606
TGME49_237290	33.8392	46.5163	50.039	130.394	22.1327	10.0763	43.7316	75.9405	0.582391	-0.779941
TGME49_237410	22.9851	27.8419	25.3531	76.1801	16.3946	30.2288	25.7704	72.3938	0.950298	-0.0735476
TGME49_237500	54.2704	40.7442	44.0343	139.049	18.8538	10.0763	20.3039	49.234	0.354077	-1.49787
TGME49_237530	11.4925	10.5256	14.0109	36.0291	7.37757	20.1525	15.6184	43.1485	1.1976	0.26015
TGME49_237550	21.0697	16.6372	24.0187	61.7256	10.6565	20.1525	12.4947	43.3038	0.701553	-0.511377
TGME49_237560	166.003	152.112	175.47	493.585	259.035	221.678	228.81	709.522	1.43749	0.523549
TGME49_237570	19.1542	22.7489	18.6812	60.5843	42.6259	20.1525	33.5796	96.3581	1.59048	0.669461
TGME49_237600	19.1542	22.0698	18.014	59.2381	14.7551	20.1525	24.9895	59.8971	1.01113	0.0159626
TGME49_237820	31.2853	35.3117	34.0265	100.623	77.0546	100.763	82.7776	260.595	2.5898	1.37284
TGME49_237830	10.2156	8.14884	5.33749	23.7019	6.55784	10.0763	7.02829	23.6624	0.998332	-0.0024087
TGME49_237880	648.69	589.773	617.148	1855.61	693.491	554.195	682.525	1930.21	1.0402	0.0568645
TGME49_238000	56.1858	51.9489	45.3687	153.503	59.8403	10.0763	55.4454	125.362	0.816672	-0.292171
TGME49_238010	686.36	586.717	640.499	1913.58	425.44	332.517	294.407	1052.36	0.549946	-0.862638
TGME49_238020	18.5158	22.4093	25.3531	66.2782	8.19729	20.1525	10.152	38.5018	0.580912	-0.783608
TGME49_238040	7.02322	11.8837	12.0094	30.9163	16.3946	10.0763	24.2086	50.6794	1.63924	0.713031
TGME49_238050	77.8939	90.3164	79.3952	247.606	107.385	100.763	97.6151	305.762	1.23488	0.304368
TGME49_238070	12.131	16.2977	11.3422	39.7709	36.0681	30.2288	32.0178	98.3147	2.47203	1.30569
TGME49_238080	19.7927	16.6372	10.675	47.1049	12.2959	10.0763	17.1803	39.5525	0.839667	-0.25211
TGME49_238100	36.3931	34.6326	28.689	99.7147	68.0375	30.2288	61.6928	159.959	1.60417	0.681825
TGME49_238130	28.0929	22.7489	18.014	68.8558	14.7551	20.1525	22.6467	57.5544	0.835868	-0.258652
TGME49_238140	72.7861	70.6233	73.3905	216.8	71.3165	50.3813	79.654	201.352	0.928744	-0.106647
TGME49_238150	210.058	160.6	154.12	524.778	159.028	221.678	158.527	539.232	1.02754	0.0391987
TGME49_238170	14.6849	15.6186	16.0125	46.316	15.5749	20.1525	20.3039	56.0313	1.20976	0.274723
TGME49_238180	32.5622	42.4419	43.3671	118.371	72.9559	70.5339	65.5974	209.087	1.76637	0.820786
TGME49_238190	15.3234	15.2791	20.0156	50.6181	32.7892	10.0763	19.523	62.3885	1.23253	0.301627
TGME49_238240	813.417	783.647	906.04	2503.1	448.392	473.585	613.804	1535.78	0.613551	-0.704746
TGME49_238250	510.141	441.735	488.381	1440.26	735.297	544.119	652.85	1932.27	1.34161	0.423967
TGME49_238380	176.858	175.54	183.476	535.874	178.701	171.297	206.163	556.161	1.03786	0.0536094
TGME49_238390	100.241	103.898	102.747	306.885	84.4321	110.839	100.739	296.01	0.964563	-0.0520529
TGME49_238400	28.0929	25.8047	36.6953	90.5928	21.313	40.3051	39.0461	100.664	1.11117	0.15208
TGME49_238410	9.57712	11.2047	8.67343	29.4552	14.7551	10.0763	14.0566	38.888	1.32024	0.400801
TGME49_238420	23.6236	28.1814	29.3562	81.1612	19.6735	20.1525	28.8941	68.7201	0.846712	-0.240058
TGME49_238510	23.6236	20.0326	28.0218	71.678	16.3946	20.1525	17.9612	54.5083	0.760461	-0.395054
TGME49_238870	16.6003	20.7116	28.689	66.001	13.1157	30.2288	12.4947	55.8392	0.846036	-0.24121
TGME49_238895	72.7861	67.5675	64.0499	204.404	43.4457	50.3813	53.1026	146.93	0.718821	-0.476295
TGME49_238950	134.718	140.568	116.758	392.043	128.698	161.22	196.011	485.929	1.23948	0.309732
TGME49_238995	19.1542	18.6744	18.6812	56.5099	14.7551	30.2288	13.2757	58.2596	1.03096	0.0439919
TGME49_239010	121.31	145.321	146.781	413.412	144.272	80.6102	141.347	366.229	0.885869	-0.174834
TGME49_239020	62.5705	69.6047	62.7156	194.891	57.3811	20.1525	63.2546	140.788	0.722395	-0.469139
TGME49_239050	28.7314	20.3721	29.3562	78.4597	7.37757	10.0763	6.24737	23.7012	0.302081	-1.72699
TGME49_239070	21.7081	28.8605	34.6937	85.2623	29.5103	20.1525	21.0849	70.7477	0.829765	-0.269226
TGME49_239087	31.2853	22.4093	23.3515	77.0461	40.1667	20.1525	37.4842	97.8035	1.26941	0.344164
TGME49_239100	1041.99	1007.4	969.422	3018.81	1618.97	1541.67	1482.97	4643.6	1.53822	0.621263
TGME49_239130	32.5622	25.4651	42.0328	100.06	25.4116	30.2288	270.98	326.62	3.26424	1.70675
TGME49_239250	117.479	123.251	118.092	358.823	56.5613	80.6102	52.3217	189.493	0.528097	-0.921125
TGME49_239260	3970.67	3339.33	3283.89	10593.9	1456.66	1249.46	1865.62	4571.74	0.431544	-1.21242
TGME49_239270	37.0315	37.6884	37.3625	112.082	31.9694	30.2288	28.1132	90.3114	0.805759	-0.311579
TGME49_239300	22.9851	37.3489	25.3531	85.6871	16.3946	20.1525	13.2757	49.8228	0.581451	-0.782272
TGME49_239330	575.904	509.982	509.064	1594.95	134.436	110.839	151.499	396.773	0.248769	-2.00712
TGME49_239400	84.9172	100.163	97.4093	282.489	47.5443	60.4576	60.9118	168.914	0.597948	-0.741909
TGME49_239410	75.9785	88.2791	88.7358	252.993	40.1667	40.3051	53.1026	133.574	0.527976	-0.921456
TGME49_239420	213.251	225.791	221.506	660.547	131.976	60.4576	128.852	321.286	0.486394	-1.0398
TGME49_239440	33.2007	55.0047	40.6984	128.904	37.7076	80.6102	35.9224	154.24	1.19655	0.258883
TGME49_239480	15.3234	13.2419	12.0094	40.5746	17.2143	20.1525	15.6184	52.9853	1.30587	0.385014
TGME49_239490	56.1858	52.2884	67.3859	175.86	77.0546	70.5339	101.52	249.108	1.41651	0.502345
TGME49_239500	65.7629	59.4187	53.3749	178.557	157.388	201.525	157.746	516.66	2.89354	1.53283
TGME49_239530	74.0631	64.8512	55.3765	194.291	69.677	10.0763	50.7599	130.513	0.671741	-0.574022
TGME49_239540	35.7546	38.707	41.3656	115.827	27.0511	40.3051	16.3993	83.7555	0.723107	-0.467718
TGME49_239590	27.4544	29.5396	23.3515	80.3455	36.0681	50.3813	36.7033	123.153	1.53279	0.616159
TGME49_239610	30.0083	32.5954	31.3578	93.9615	16.3946	20.1525	22.6467	59.1938	0.62998	-0.666622
TGME49_239620	14.0464	12.5628	23.3515	49.9608	22.9524	30.2288	28.1132	81.2944	1.62716	0.70236
TGME49_239630	19.1542	25.1256	23.3515	67.6314	33.6089	50.3813	26.5513	110.542	1.63447	0.708824
TGME49_239680	20.4312	13.9209	13.3437	47.6959	37.7076	20.1525	32.0178	89.8779	1.8844	0.914101
TGME49_239700	41.5009	28.8605	35.3609	105.722	36.8878	10.0763	38.2651	85.2292	0.806162	-0.310859
TGME49_239710	22.3466	20.7116	21.35	64.4082	17.2143	30.2288	15.6184	63.0616	0.979091	-0.0304846
TGME49_239740	291.783	285.889	280.218	857.89	412.324	362.746	346.729	1121.8	1.30763	0.386949
TGME49_239748	39.5854	32.5954	45.3687	117.55	40.9865	20.1525	42.1697	103.309	0.878853	-0.186306
TGME49_239752	84.9172	82.8466	69.3874	237.151	99.1873	60.4576	99.9579	259.603	1.09467	0.130499
TGME49_239760	243.259	238.014	215.501	696.774	309.038	282.136	313.93	905.104	1.29899	0.377392
TGME49_239770	110.456	103.558	116.758	330.772	121.32	90.6864	85.9013	297.908	0.900644	-0.150972
TGME49_239780	63.209	51.9489	64.0499	179.208	60.66	100.763	59.35	220.773	1.23194	0.300928
TGME49_239790	97.0482	128.344	87.4015	312.794	90.99	120.915	89.8059	301.711	0.964568	-0.0520446
TGME49_239800	79.1709	69.6047	54.7093	203.485	117.221	161.22	128.071	406.513	1.99775	0.998379
TGME49_239810	20.4312	33.9535	26.6875	81.0722	6.55784	10.0763	9.37105	26.0052	0.320766	-1.64041
TGME49_239820	475.025	424.758	445.681	1345.46	417.242	362.746	406.079	1186.07	0.88153	-0.181919
TGME49_239830	113.01	113.405	122.095	348.51	83.6124	60.4576	85.1204	229.19	0.657629	-0.604653
TGME49_239870	30.0083	34.6326	30.0234	94.6643	22.1327	60.4576	30.4559	113.046	1.19418	0.256021
TGME49_239890	110.456	123.251	115.423	349.131	154.109	141.068	171.022	466.199	1.33531	0.417178
TGME49_239930	23.6236	24.107	22.0172	69.7477	21.313	20.1525	27.3322	68.7977	0.98638	-0.0197849
TGME49_240050	13.408	15.2791	13.3437	42.0308	12.2959	20.1525	17.9612	50.4097	1.19935	0.262254
TGME49_240060	207.504	205.079	184.144	596.727	363.96	231.754	310.026	905.74	1.51785	0.602025
TGME49_240080	25.539	24.107	22.0172	71.6632	10.6565	10.0763	7.80921	28.542	0.398279	-1.32815
TGME49_240090	199.204	207.796	197.487	604.487	104.925	120.915	95.2724	321.113	0.531216	-0.91263
TGME49_240210	22.3466	23.7675	24.0187	70.1328	22.9524	10.0763	17.9612	50.9899	0.727048	-0.459878
TGME49_240220	13.408	20.7116	20.0156	54.1352	15.5749	20.1525	17.1803	52.9077	0.977324	-0.0330908
TGME49_240250	102.794	102.879	98.7436	304.417	72.9559	20.1525	67.9401	161.049	0.529039	-0.918554
TGME49_240255	8.30017	11.2047	7.33905	26.8439	11.4762	10.0763	12.4947	34.0472	1.26834	0.342943
TGME49_240280	54.2704	52.6279	54.0421	160.94	122.14	60.4576	151.499	334.096	2.0759	1.05374
TGME49_240300	44.6932	54.6652	49.3718	148.73	18.8538	20.1525	27.3322	66.3386	0.446033	-1.16478
TGME49_240380	59.3782	73.0001	56.0437	188.422	27.0511	40.3051	51.5408	118.897	0.631014	-0.664255
TGME49_240410	6.38475	14.2605	17.3469	37.9921	18.8538	20.1525	10.9329	49.9392	1.31446	0.394474
TGME49_240430	12.7695	16.6372	11.3422	40.7489	12.2959	10.0763	8.59013	30.9623	0.759833	-0.396246
TGME49_240450	45.9702	41.7628	42.7	130.433	90.99	70.5339	82.7776	244.302	1.873	0.905354
TGME49_240490	15.3234	15.2791	10.0078	40.6103	18.8538	10.0763	9.37105	38.3011	0.943138	-0.0844591
TGME49_240500	33.2007	37.3489	31.3578	101.907	57.3811	50.3813	67.1592	174.922	1.71648	0.779451
TGME49_240510	47.2471	45.8372	40.6984	133.783	41.8062	30.2288	33.5796	105.615	0.789449	-0.341083
TGME49_240520	89.3865	96.428	90.0702	275.885	56.5613	80.6102	70.2829	207.454	0.751961	-0.411271
TGME49_240540	52.3549	42.1024	43.3671	137.824	37.7076	40.3051	28.8941	106.907	0.775673	-0.366479
TGME49_240550	15.9619	25.4651	22.0172	63.4442	39.347	40.3051	61.6928	141.345	2.22786	1.15566
TGME49_240560	57.4627	61.1163	62.0484	180.627	69.677	80.6102	65.5974	215.885	1.19519	0.257243
TGME49_240570	81.0863	88.6187	88.0687	257.774	93.4492	10.0763	71.8447	175.37	0.680326	-0.555701
TGME49_240590	157.065	150.754	140.776	448.595	120.5	60.4576	98.3961	279.354	0.622731	-0.683319
TGME49_240600	164.088	152.791	145.447	462.326	272.15	191.449	231.934	695.533	1.50442	0.58921
TGME49_240630	58.1012	61.4559	57.3781	176.935	47.5443	80.6102	52.3217	180.476	1.02001	0.0285879
TGME49_240640	97.6866	86.2419	88.0687	271.997	112.303	90.6864	104.643	307.633	1.13101	0.177617
TGME49_240650	45.9702	55.0047	60.0468	161.022	67.2178	50.3813	91.3678	208.967	1.29776	0.37602
TGME49_240660	19.7927	23.0884	21.35	64.2311	29.5103	20.1525	24.9895	74.6523	1.16225	0.216915
TGME49_240670	26.1775	24.4465	28.0218	78.6458	54.1021	40.3051	55.4454	149.853	1.90541	0.930102
TGME49_240690	152.595	163.656	156.122	472.373	175.422	171.297	133.538	480.256	1.01669	0.0238773
TGME49_240700	39.5854	39.3861	40.0312	119.003	34.4286	40.3051	37.4842	112.218	0.942986	-0.0846914
TGME49_240710	28.0929	24.7861	34.6937	87.5727	22.1327	40.3051	26.5513	88.9891	1.01617	0.0231478
TGME49_240730	9.57712	9.50698	10.0078	29.0919	6.55784	10.0763	10.9329	27.567	0.947583	-0.0776756
TGME49_240780	12.131	11.2047	17.3469	40.6825	22.9524	40.3051	18.7421	81.9996	2.0156	1.01121
TGME49_240810	87.4711	81.828	68.7202	238.019	156.568	40.3051	153.061	349.934	1.47019	0.556004
TGME49_240860	17.8773	18.3349	20.6828	56.895	50.0035	40.3051	71.0638	161.372	2.83632	1.50402
TGME49_240870	70.2322	56.0233	49.3718	175.627	70.4967	60.4576	78.0921	209.046	1.19028	0.251306
TGME49_240880	47.8856	45.1582	57.3781	150.422	45.9049	50.3813	69.502	165.788	1.10215	0.140327
TGME49_240890	45.9702	53.307	50.039	149.316	50.8232	50.3813	28.8941	130.099	0.871296	-0.198765
TGME49_240900	31.2853	36.6698	29.3562	97.3113	27.0511	40.3051	36.7033	104.059	1.06935	0.0967289
TGME49_240910	19.7927	18.3349	19.3484	57.476	13.9354	10.0763	13.2757	37.2873	0.648746	-0.624275
TGME49_240950	7.6617	5.7721	9.34062	22.7744	8.19729	10.0763	6.24737	24.5209	1.07669	0.1066
TGME49_240980	84.9172	85.9024	92.0718	262.891	61.4797	40.3051	67.1592	168.944	0.642638	-0.637921
TGME49_241000	88.1095	62.4745	68.0531	218.637	54.9219	40.3051	46.0743	141.301	0.646283	-0.629763
TGME49_241010	40.8624	34.2931	41.3656	116.521	29.5103	30.2288	43.7316	103.471	0.888	-0.171369
TGME49_241140	11.4925	12.2233	10.0078	33.7236	6.55784	10.0763	7.02829	23.6624	0.701657	-0.511163
TGME49_241155	51.7165	50.9303	52.7078	155.354	83.6124	70.5339	92.1487	246.295	1.58537	0.664823
TGME49_241170	82.3633	83.5256	92.0718	257.961	51.643	20.1525	53.8836	125.679	0.487202	-1.03741
TGME49_241180	81.7248	66.5489	65.3843	213.658	48.364	10.0763	28.8941	87.3344	0.408758	-1.29068
TGME49_241240	193.458	188.102	189.481	571.041	132.796	110.839	166.336	409.971	0.717936	-0.478072
TGME49_241300	21.0697	30.5582	36.0281	87.6559	9.83675	10.0763	8.59013	28.5032	0.325171	-1.62073
TGME49_241305	28.7314	28.521	25.3531	82.6054	11.4762	10.0763	15.6184	37.1709	0.449981	-1.15206
TGME49_241820	146.211	124.27	142.778	413.259	236.902	231.754	255.361	724.017	1.75197	0.808979
TGME49_241830	35.1161	35.3117	30.6906	101.118	8.19729	10.0763	19.523	37.7966	0.373786	-1.41972
TGME49_241840	43.4163	43.121	47.3703	133.908	18.034	30.2288	21.0849	69.3477	0.517878	-0.949316
TGME49_241860	12.131	9.50698	8.67343	30.3114	14.7551	10.0763	7.80921	32.6406	1.07684	0.106806
TGME49_241880	97.6866	112.386	110.753	320.826	49.1838	90.6864	48.4171	188.287	0.586883	-0.768854
TGME49_241890	26.8159	21.7303	23.3515	71.8977	33.6089	30.2288	24.9895	88.8272	1.23547	0.305055
TGME49_242000	58.7397	57.721	51.3734	167.834	31.9694	70.5339	23.4276	125.931	0.75033	-0.414402
TGME49_242010	14.6849	15.6186	19.3484	49.652	5.73811	10.0763	6.24737	22.0617	0.444328	-1.1703
TGME49_242020	11.4925	8.14884	11.3422	30.9836	16.3946	10.0763	28.1132	54.584	1.76171	0.816975
TGME49_242030	7.6617	6.45117	6.67187	20.7847	9.01702	10.0763	10.152	29.2453	1.40706	0.492679
TGME49_242055	14.6849	13.5814	14.0109	42.2772	9.83675	20.1525	14.8375	44.8268	1.06031	0.0844798
TGME49_242070	250.921	243.786	262.872	757.578	290.184	261.983	256.923	809.09	1.068	0.0949055
TGME49_242090	594.42	621.349	603.137	1818.91	375.436	352.669	466.991	1195.1	0.657041	-0.605944
TGME49_242260	22.3466	17.3163	15.3453	55.0082	17.2143	20.1525	17.1803	54.5471	0.991618	-0.0121438
TGME49_242270	19.1542	22.4093	25.3531	66.9167	21.313	10.0763	32.7987	64.1879	0.959222	-0.0600636
TGME49_242290	75.34	65.5303	63.3827	204.253	128.698	100.763	109.329	338.789	1.65867	0.73003
TGME49_242320	13.408	19.693	19.3484	52.4494	27.0511	20.1525	24.2086	71.4122	1.36154	0.445243
TGME49_242330	709.346	694.01	710.554	2113.91	1699.3	1491.29	1543.1	4733.69	2.2393	1.16305
TGME49_242340	645.498	599.619	655.177	1900.29	434.457	493.737	406.86	1335.05	0.702551	-0.509325
TGME49_242380	125.78	120.195	106.083	352.058	118.041	151.144	99.177	368.362	1.04631	0.0653127
TGME49_242415	25.539	29.5396	28.0218	83.1004	21.313	30.2288	22.6467	74.1885	0.892757	-0.16366
TGME49_242435	17.8773	22.7489	18.6812	59.3074	14.7551	10.0763	13.2757	38.1071	0.642535	-0.638153
TGME49_242460	25.539	16.6372	28.0218	70.1981	14.7551	50.3813	13.2757	78.4121	1.11701	0.159646
TGME49_242570	140.464	149.735	136.773	426.973	119.681	151.144	80.4349	351.259	0.822674	-0.281607
TGME49_242580	64.486	60.7768	41.3656	166.628	14.7551	10.0763	17.9612	42.7926	0.256815	-1.9612
TGME49_242610	23.6236	23.4279	26.6875	73.739	22.1327	30.2288	28.8941	81.2556	1.10194	0.14004
TGME49_242625	98.3251	86.5815	76.0593	260.966	36.8878	30.2288	36.7033	103.82	0.39783	-1.32978
TGME49_242640	50.4395	52.9675	44.7015	148.109	26.2313	20.1525	23.4276	69.8115	0.471354	-1.08512
TGME49_242650	13.408	14.9395	16.0125	44.36	27.0511	60.4576	47.6362	135.145	3.04655	1.60718
TGME49_242660	45.9702	43.4605	38.6968	128.128	82.7927	50.3813	49.979	183.153	1.42946	0.515469
TGME49_242680	61.9321	58.4	64.0499	184.382	53.2824	50.3813	81.2158	184.88	1.0027	0.00388765
TGME49_242730	26.8159	28.1814	26.6875	81.6848	10.6565	20.1525	7.80921	38.6182	0.472771	-1.08079
TGME49_242780	41.5009	43.8	48.7046	134.006	32.7892	40.3051	33.5796	106.674	0.796041	-0.329086
TGME49_242790	15.3234	19.014	14.6781	49.0155	13.9354	20.1525	17.1803	51.2682	1.04596	0.0648271
TGME49_242800	47.2471	48.214	51.3734	146.835	45.0851	90.6864	32.0178	167.789	1.14271	0.19246
TGME49_242820	219.635	169.428	191.483	580.546	162.306	141.068	182.736	486.11	0.837332	-0.256128
TGME49_242830	19.1542	26.8233	25.3531	71.3306	29.5103	80.6102	40.6079	150.728	2.11309	1.07936
TGME49_242840	81.0863	65.5303	56.7109	203.327	118.861	80.6102	124.166	323.637	1.59171	0.670573
TGME49_242860	26.8159	30.8977	26.6875	84.4011	35.2484	40.3051	34.3605	109.914	1.30228	0.381041
TGME49_242880	8.93865	9.50698	10.675	29.1206	14.7551	30.2288	24.9895	69.9734	2.40288	1.26477
TGME49_242890	31.9237	22.7489	22.6844	77.3569	29.5103	40.3051	29.675	99.4903	1.28612	0.363026
TGME49_243200	222.189	213.907	208.829	644.926	260.674	110.839	282.693	654.206	1.01439	0.0206126
TGME49_243210	54.2704	49.5721	37.3625	141.205	32.7892	10.0763	34.3605	77.226	0.546907	-0.870633
TGME49_243250	54.9088	55.0047	52.7078	162.621	72.1362	80.6102	91.3678	244.114	1.50112	0.58604
TGME49_243280	23.6236	21.0512	18.6812	63.356	29.5103	40.3051	28.1132	97.9285	1.54569	0.628248
TGME49_243290	21.7081	32.2558	24.6859	78.6499	39.347	60.4576	46.8553	146.66	1.86472	0.898958
TGME49_243298	8.30017	12.9023	16.6797	37.8822	5.73811	20.1525	14.8375	40.7281	1.07513	0.104507
TGME49_243310	35.7546	36.3303	34.0265	106.111	34.4286	40.3051	35.9224	110.656	1.04283	0.0605035
TGME49_243350	35.7546	27.1628	22.0172	84.9346	31.1497	90.6864	24.9895	146.826	1.72869	0.78968
TGME49_243390	21.7081	19.3535	30.6906	71.7522	43.4457	10.0763	44.5125	98.0344	1.36629	0.450265
TGME49_243410	24.9005	23.0884	20.6828	68.6717	8.19729	10.0763	10.9329	29.2065	0.425306	-1.23343
TGME49_243430	79.1709	80.1303	81.3968	240.698	36.8878	30.2288	24.2086	91.3252	0.379418	-1.39814
TGME49_243440	30.6468	35.6512	38.0296	104.328	30.33	40.3051	49.198	119.833	1.14862	0.199905
TGME49_243450	14.6849	14.2605	18.014	46.9594	32.7892	30.2288	21.0849	84.1029	1.79097	0.84074
TGME49_243460	386.916	427.814	392.973	1207.7	201.653	100.763	204.601	507.017	0.41982	-1.25216
TGME49_243465	37.0315	46.1768	40.0312	123.24	47.5443	40.3051	59.35	147.199	1.19442	0.256307
TGME49_243510	17.8773	12.5628	18.014	48.4541	8.19729	40.3051	10.152	58.6543	1.21051	0.275618
TGME49_243540	42.1393	51.2698	48.7046	142.114	32.7892	50.3813	38.2651	121.436	0.854496	-0.226854
TGME49_243545	47.2471	65.8698	59.3796	172.497	136.075	151.144	156.184	443.403	2.57051	1.36205
TGME49_243570	551.004	501.154	473.035	1525.19	372.157	332.517	470.115	1174.79	0.770256	-0.376591
TGME49_243580	136.634	131.74	150.117	418.49	204.932	181.373	238.962	625.267	1.4941	0.579278
TGME49_243590	8.93865	7.46977	7.33905	23.7475	20.4932	10.0763	14.8375	45.407	1.91208	0.935141
TGME49_243600	114.287	105.256	115.423	334.966	68.8573	130.992	94.4915	294.34	0.878716	-0.186531
TGME49_243610	20.4312	15.6186	18.6812	54.731	13.1157	20.1525	13.2757	46.5439	0.850411	-0.233768
TGME49_243620	19.1542	14.9395	16.6797	50.7735	50.8232	50.3813	45.2934	146.498	2.88533	1.52873
TGME49_243635	12.7695	20.3721	12.6765	45.8182	5.73811	20.1525	10.152	36.0426	0.786645	-0.346215
TGME49_243690	137.911	118.158	128.767	384.836	113.942	120.915	95.2724	330.13	0.857846	-0.221209
TGME49_243710	125.78	106.614	120.761	353.154	187.718	211.602	197.573	596.893	1.69018	0.757173
TGME49_243730	515.888	481.461	428.334	1425.68	559.056	423.203	451.372	1433.63	1.00558	0.00802134
TGME49_243760	12.131	19.693	16.0125	47.8365	20.4932	10.0763	19.523	50.0925	1.04716	0.0664825
TGME49_243780	34.4776	33.9535	35.3609	103.792	21.313	40.3051	35.1415	96.7595	0.932244	-0.101221
TGME49_243790	75.34	74.0187	75.3921	224.751	40.1667	30.2288	47.6362	118.032	0.525167	-0.929151
TGME49_243800	106.625	106.275	104.081	316.981	136.895	90.6864	142.909	370.49	1.16881	0.225038
TGME49_243910	33.2007	33.614	32.025	98.8396	56.5613	20.1525	42.1697	118.884	1.20279	0.266388
TGME49_243920	59.3782	58.7396	55.3765	173.494	125.419	130.992	127.29	383.7	2.2116	1.14509
TGME49_243930	164.088	160.6	148.115	472.804	345.926	403.051	384.213	1133.19	2.39675	1.26108
TGME49_243940	24.9005	21.3907	30.0234	76.3146	13.9354	30.2288	25.7704	69.9346	0.916398	-0.125953
TGME49_243950	101.517	99.4838	106.75	307.751	160.667	120.915	127.29	408.872	1.32858	0.409886
TGME49_243960	109.818	116.121	112.087	338.026	94.2689	70.5339	89.025	253.828	0.750912	-0.413285
TGME49_244000	44.6932	33.2744	38.6968	116.665	30.33	30.2288	34.3605	94.9193	0.813609	-0.297592
TGME49_244010	19.7927	18.3349	20.0156	58.1432	35.2484	30.2288	37.4842	102.961	1.77082	0.824421
TGME49_244020	31.2853	28.521	20.0156	79.8218	28.6905	30.2288	28.1132	87.0325	1.09033	0.124771
TGME49_244060	46.6087	48.8931	38.6968	134.199	22.1327	30.2288	28.8941	81.2556	0.605488	-0.72383
TGME49_244070	11.4925	9.16745	7.33905	27.9991	30.33	50.3813	20.3039	101.015	3.60781	1.85112
TGME49_244100	16.6003	21.0512	19.3484	56.9999	36.8878	10.0763	31.2368	78.2009	1.37195	0.456226
TGME49_244110	162.811	138.53	130.769	432.11	248.378	171.297	215.534	635.209	1.47002	0.555832
TGME49_244120	21.7081	28.521	21.35	71.5791	13.9354	20.1525	10.152	44.2399	0.618057	-0.694189
TGME49_244130	15.9619	16.6372	18.6812	51.2803	22.1327	30.2288	27.3322	79.6937	1.55408	0.636061
TGME49_244170	7.6617	7.13024	14.6781	29.47	13.1157	10.0763	11.7138	34.9058	1.18445	0.244216
TGME49_244180	15.3234	10.5256	13.3437	39.1927	20.4932	30.2288	14.8375	65.5595	1.67275	0.74222
TGME49_244190	187.712	221.037	215.501	624.25	62.2994	60.4576	79.654	202.411	0.324247	-1.62484
TGME49_244200	30.0083	38.0279	32.6922	100.728	51.643	70.5339	53.1026	175.279	1.74012	0.799187
TGME49_244210	28.0929	21.0512	27.3547	76.4987	14.7551	20.1525	9.37105	44.2787	0.578816	-0.788822
TGME49_244250	166.642	143.963	172.134	482.739	115.582	90.6864	95.2724	301.541	0.624645	-0.678891
TGME49_244260	12.131	8.48838	10.0078	30.6272	13.1157	10.0763	13.2757	36.4676	1.19069	0.251802
TGME49_244270	16.6003	16.2977	23.3515	56.2496	18.8538	10.0763	13.2757	42.2057	0.750329	-0.414404
TGME49_244280	337.753	289.963	327.589	955.305	736.117	654.958	601.309	1992.38	2.0856	1.06046
TGME49_244290	22.3466	19.693	21.35	63.3896	30.33	10.0763	30.4559	70.8622	1.11788	0.160769
TGME49_244300	10.8541	12.5628	13.3437	36.7606	5.73811	30.2288	8.59013	44.557	1.21209	0.277493
TGME49_244310	27.4544	35.3117	30.6906	93.4567	51.643	50.3813	39.827	141.851	1.51783	0.60201
TGME49_244320	445.655	410.498	400.312	1256.47	1336.16	977.398	1550.91	3864.47	3.07566	1.6209
TGME49_244370	72.7861	73.0001	66.7187	212.505	63.1192	30.2288	51.5408	144.889	0.681814	-0.55255
TGME49_244380	487.795	454.638	465.029	1407.46	113.123	120.915	121.043	355.081	0.252284	-1.98688
TGME49_244390	45.9702	50.2512	49.3718	145.593	65.5784	50.3813	53.1026	169.062	1.1612	0.215612
TGME49_244412	53.6319	55.3442	70.7218	179.698	18.8538	40.3051	15.6184	74.7773	0.416128	-1.2649
TGME49_244420	22.9851	26.4837	23.3515	72.8204	32.7892	20.1525	26.5513	79.493	1.09163	0.126486
TGME49_244430	7.6617	6.45117	5.33749	19.4504	6.55784	10.0763	7.02829	23.6624	1.21655	0.282799
TGME49_244440	263.052	266.875	276.883	806.809	280.347	191.449	327.987	799.783	0.991292	-0.0126173
TGME49_244450	7.6617	11.8837	8.67343	28.2189	9.83675	20.1525	14.8375	44.8268	1.58854	0.667702
TGME49_244460	129.61	139.549	137.44	406.6	84.4321	120.915	71.8447	277.192	0.681732	-0.552723
TGME49_244470	77.8939	104.237	94.7405	276.872	50.8232	80.6102	62.4737	193.907	0.70035	-0.513852
TGME49_244500	51.078	64.1721	60.0468	175.297	78.694	80.6102	90.5869	249.891	1.42553	0.511498
TGME49_244520	10.2156	10.1861	14.6781	35.0798	30.33	40.3051	27.3322	97.9673	2.7927	1.48166
TGME49_244530	203.673	229.865	207.495	641.034	105.745	90.6864	77.3112	273.743	0.427033	-1.22758
TGME49_244540	45.9702	46.5163	32.6922	125.179	28.6905	30.2288	14.0566	72.9759	0.582974	-0.778496
TGME49_244550	15.9619	19.014	12.6765	47.6524	18.034	10.0763	27.3322	55.4426	1.16348	0.218445
TGME49_244560	589.951	610.824	546.426	1747.2	929.573	927.017	859.794	2716.38	1.55471	0.636642
TGME49_244570	10.2156	12.9023	9.34062	32.4585	10.6565	20.1525	10.152	40.961	1.26195	0.335652
TGME49_244600	8.93865	9.84652	10.0078	28.793	14.7551	10.0763	14.8375	39.6689	1.37773	0.462292
TGME49_244640	37.67	33.2744	30.0234	100.968	40.1667	50.3813	49.198	139.746	1.38407	0.468912
TGME49_244645	8.30017	11.5442	8.67343	28.5178	45.9049	60.4576	51.5408	157.903	5.53701	2.46911
TGME49_244650	40.2239	56.3628	44.0343	140.621	72.9559	40.3051	55.4454	168.706	1.19972	0.262702
TGME49_244660	29.3698	31.9163	28.689	89.9752	18.034	10.0763	25.7704	53.8807	0.59884	-0.739758
TGME49_244670	95.1327	82.507	92.739	270.379	57.3811	20.1525	40.6079	118.142	0.436948	-1.19447
TGME49_244680	5.1078	8.14884	12.0094	25.266	9.01702	10.0763	12.4947	31.588	1.25022	0.322181
TGME49_244690	80.4478	82.8466	74.0577	237.352	51.643	20.1525	57.7882	129.584	0.545955	-0.873145
TGME49_244700	300.083	334.442	314.245	948.77	131.976	211.602	121.824	465.402	0.490532	-1.02758
TGME49_244840	17.2388	11.8837	17.3469	46.4694	13.1157	10.0763	12.4947	35.6867	0.767961	-0.380896
TGME49_244860	8.30017	9.50698	10.0078	27.815	9.01702	20.1525	7.80921	36.9788	1.32946	0.410836
TGME49_244870	7.6617	7.80931	18.014	33.485	31.1497	80.6102	38.2651	150.025	4.48036	2.16361
TGME49_244880	45.9702	51.9489	47.3703	145.289	50.0035	50.3813	62.4737	162.859	1.12093	0.164691
TGME49_244910	50.4395	47.1954	46.0359	143.671	31.9694	20.1525	42.1697	94.2917	0.656304	-0.607564
TGME49_245432	243.897	218.661	213.5	676.058	104.106	80.6102	70.2829	254.999	0.377185	-1.40666
TGME49_245450	50.4395	53.9861	41.3656	145.791	149.191	141.068	153.841	444.1	3.04614	1.60698
TGME49_245460	515.888	520.507	453.687	1490.08	844.321	564.271	802.006	2210.6	1.48354	0.569045
TGME49_245470	58.7397	57.0419	65.3843	181.166	73.7757	90.6864	82.7776	247.24	1.36471	0.448599
TGME49_245480	20.4312	16.2977	17.3469	54.0757	49.1838	10.0763	36.7033	95.9633	1.77461	0.827502
TGME49_245485	78.5324	74.0187	86.7343	239.285	81.9729	70.5339	99.9579	252.465	1.05508	0.0773498
TGME49_245490	430.971	422.721	379.629	1233.32	302.48	261.983	300.655	865.118	0.701454	-0.51158
TGME49_245500	24.9005	22.4093	20.6828	67.9926	17.2143	10.0763	14.8375	42.1281	0.619598	-0.690596
TGME49_245510	76.617	80.4698	67.3859	224.473	61.4797	60.4576	64.0355	185.973	0.828488	-0.271448
TGME49_245520	21.0697	20.3721	14.0109	55.4527	23.7722	20.1525	15.6184	59.5431	1.07376	0.102677
TGME49_245550	7.6617	5.43256	9.34062	22.4349	18.8538	40.3051	32.0178	91.1766	4.06406	2.02292
TGME49_245560	79.1709	69.9442	69.3874	218.503	51.643	30.2288	64.0355	145.907	0.66776	-0.582598
TGME49_245570	12.131	19.014	12.6765	43.8215	11.4762	10.0763	11.7138	33.2663	0.759131	-0.397579
TGME49_245580	10.8541	15.6186	10.675	37.1477	13.1157	20.1525	14.0566	47.3248	1.27396	0.349324
TGME49_245610	36.3931	42.7814	46.0359	125.21	48.364	20.1525	33.5796	102.096	0.815397	-0.294425
TGME49_245620	529.934	481.8	503.726	1515.46	677.097	665.034	798.101	2140.23	1.41226	0.498011
TGME49_245630	40.8624	35.3117	34.0265	110.201	57.3811	60.4576	56.2263	174.065	1.57953	0.659494
TGME49_245640	88.748	70.9628	73.3905	233.101	127.878	100.763	172.584	401.224	1.72124	0.783451
TGME49_245650	24.262	20.3721	22.0172	66.6513	24.5919	20.1525	30.4559	75.2003	1.12827	0.174106
TGME49_245660	26.1775	20.7116	31.3578	78.2469	22.1327	30.2288	21.8658	74.2273	0.948629	-0.0760836
TGME49_245670	54.9088	48.5535	37.3625	140.825	117.221	90.6864	106.986	314.894	2.23607	1.16096
TGME49_245680	691.468	666.168	695.209	2052.84	1312.39	1027.78	1325.22	3665.39	1.78552	0.836342
TGME49_245710	52.9934	58.4	54.0421	165.436	17.2143	30.2288	23.4276	70.8708	0.428389	-1.22301
TGME49_245720	37.0315	39.7256	44.0343	120.791	39.347	20.1525	49.979	109.479	0.906343	-0.141871
TGME49_245730	47.2471	45.1582	39.364	131.769	34.4286	20.1525	21.0849	75.666	0.574231	-0.800297
TGME49_246020	15.9619	11.8837	8.00624	35.8518	22.1327	20.1525	31.2368	73.5221	2.05072	1.03613
TGME49_246030	14.6849	13.2419	13.3437	41.2705	13.9354	20.1525	10.152	44.2399	1.07195	0.100237
TGME49_246040	35.1161	39.7256	42.0328	116.874	49.1838	40.3051	46.8553	136.344	1.16659	0.222292
TGME49_246090	22.3466	32.9349	22.0172	77.2987	17.2143	10.0763	18.7421	46.0327	0.595517	-0.747785
TGME49_246100	55.5473	58.0605	48.7046	162.312	54.9219	50.3813	53.8836	159.187	0.980743	-0.0280532
TGME49_246120	21.7081	26.8233	26.0203	74.5517	13.9354	10.0763	24.2086	48.2202	0.646802	-0.628603
TGME49_246130	267.521	271.628	286.223	825.372	300.021	231.754	319.397	851.172	1.03126	0.0444057
TGME49_246170	44.6932	65.8698	55.3765	165.94	40.1667	90.6864	65.5974	196.451	1.18387	0.243508
TGME49_246178	19.1542	19.693	21.35	60.1973	14.7551	20.1525	9.37105	44.2787	0.73556	-0.443084
TGME49_246190	16.6003	20.7116	23.3515	60.6635	16.3946	40.3051	14.8375	71.5372	1.17925	0.237864
TGME49_246200	11.4925	9.16745	9.34062	30.0006	6.55784	10.0763	6.24737	22.8815	0.7627	-0.390812
TGME49_246220	17.8773	27.5023	22.0172	67.3968	31.1497	50.3813	24.2086	105.74	1.56891	0.649764
TGME49_246230	12.131	10.5256	5.33749	27.9941	33.6089	20.1525	32.7987	86.5601	3.09208	1.62858
TGME49_246330	29.3698	25.1256	28.689	83.1845	23.7722	30.2288	28.1132	82.1141	0.987133	-0.0186839
TGME49_246340	207.504	209.833	202.158	619.495	109.844	70.5339	114.795	295.173	0.476474	-1.06953
TGME49_246450	63.8475	43.8	40.6984	148.346	25.4116	40.3051	21.0849	86.8016	0.585129	-0.773172
TGME49_246460	25.539	21.7303	24.0187	71.288	45.0851	20.1525	39.827	105.065	1.47381	0.559547
TGME49_246490	68.9553	77.0745	80.0624	226.092	31.1497	10.0763	15.6184	56.8444	0.251421	-1.99182
TGME49_246500	40.8624	39.7256	49.3718	129.96	45.0851	70.5339	64.8165	180.435	1.38839	0.473417
TGME49_246510	27.4544	25.4651	20.0156	72.9352	49.1838	50.3813	41.3888	140.954	1.93259	0.950537
TGME49_246520	17.2388	20.3721	20.0156	57.6265	19.6735	30.2288	14.8375	64.7398	1.12344	0.16792
TGME49_246530	10.8541	16.2977	18.6812	45.833	13.1157	10.0763	21.8658	45.0577	0.983085	-0.0246117
TGME49_246540	191.542	160.6	166.797	518.939	167.225	191.449	206.163	564.837	1.08845	0.122269
TGME49_246550	192.819	171.465	165.462	529.747	233.623	151.144	211.63	596.397	1.12581	0.170969
TGME49_246560	52.3549	42.4419	47.3703	142.167	54.1021	50.3813	68.7211	173.205	1.21832	0.284889
TGME49_246570	32.5622	37.6884	38.0296	108.28	40.9865	10.0763	37.4842	88.547	0.817757	-0.290256
TGME49_246580	61.9321	75.3768	65.3843	202.693	91.8097	80.6102	74.1875	246.607	1.21665	0.282918
TGME49_246600	38.947	40.4047	54.7093	134.061	31.1497	20.1525	39.827	91.1292	0.67976	-0.556903
TGME49_246610	7.02322	7.46977	9.34062	23.8336	6.55784	20.1525	10.9329	37.6433	1.57942	0.659394
TGME49_246620	16.6003	21.0512	24.6859	62.3374	35.2484	30.2288	44.5125	109.99	1.76442	0.819197
TGME49_246630	40.2239	47.8745	41.3656	129.464	24.5919	20.1525	32.0178	76.7622	0.592923	-0.754083
TGME49_246690	10.2156	11.8837	18.014	40.1134	15.5749	10.0763	16.3993	42.0505	1.04829	0.0680388
TGME49_246720	84.2787	57.3814	63.3827	205.043	81.1532	60.4576	78.873	220.484	1.07531	0.104748
TGME49_246730	54.9088	47.5349	40.6984	143.142	50.8232	10.0763	52.3217	113.221	0.79097	-0.338304
TGME49_246740	16.6003	14.9395	14.0109	45.5508	22.9524	30.2288	25.7704	78.9516	1.73326	0.793492
TGME49_246770	70.2322	78.7722	60.714	209.718	63.1192	30.2288	71.0638	164.412	0.783965	-0.351139
TGME49_246780	25.539	27.8419	27.3547	80.7355	22.9524	10.0763	19.523	52.5517	0.650912	-0.619466
TGME49_246800	30.0083	32.2558	32.025	94.2891	38.5273	30.2288	43.7316	112.488	1.19301	0.254604
TGME49_246910	12.7695	13.5814	9.34062	35.6915	9.01702	20.1525	6.24737	35.4169	0.992307	-0.011142
TGME49_246920	28.7314	24.7861	23.3515	76.869	38.5273	80.6102	42.1697	161.307	2.09847	1.06934
TGME49_246930	102.156	91.6745	94.7405	288.571	79.5138	80.6102	66.3783	226.502	0.78491	-0.349401
TGME49_246940	293.06	259.065	272.212	824.337	127.058	161.22	92.1487	380.427	0.461494	-1.11562
TGME49_246950	54.2704	42.7814	43.3671	140.419	45.9049	30.2288	51.5408	127.674	0.90924	-0.137268
TGME49_246960	7.02322	8.14884	6.00468	21.1767	9.01702	10.0763	7.80921	26.9025	1.27038	0.345259
TGME49_246970	26.1775	32.9349	20.6828	79.7952	23.7722	50.3813	32.0178	106.171	1.33055	0.41202
TGME49_246982	45.9702	47.1954	46.0359	139.201	26.2313	30.2288	26.5513	83.0115	0.596341	-0.745792
TGME49_246990	13.408	16.9768	14.0109	44.3957	6.55784	20.1525	10.9329	37.6433	0.847904	-0.238026
TGME49_247000	91.9404	111.028	100.745	303.714	42.6259	40.3051	63.2546	146.186	0.481327	-1.05491
TGME49_247015	21.0697	14.9395	16.6797	52.6889	9.83675	30.2288	10.152	50.2175	0.953095	-0.0693074
TGME49_247020	46.6087	40.4047	40.0312	127.045	56.5613	20.1525	37.4842	114.198	0.898882	-0.153796
TGME49_247030	561.858	574.154	567.776	1703.79	117.221	110.839	160.87	388.93	0.228274	-2.13116
TGME49_247195	129.61	139.209	133.437	402.257	132.796	110.839	151.499	395.134	0.982292	-0.0257767
TGME49_247220	315.407	306.94	284.889	907.235	277.888	241.83	242.086	761.804	0.839699	-0.252056
TGME49_247230	77.2555	68.9256	76.7265	222.908	37.7076	20.1525	43.7316	101.592	0.455757	-1.13366
TGME49_247240	42.7778	42.7814	44.7015	130.261	40.1667	50.3813	42.1697	132.718	1.01886	0.0269597
TGME49_247250	24.262	30.2186	30.0234	84.5041	31.1497	40.3051	35.1415	106.596	1.26143	0.335064
TGME49_247280	9.57712	9.84652	10.0078	29.4314	8.19729	10.0763	8.59013	26.8637	0.912755	-0.1317
TGME49_247290	11.4925	10.5256	8.67343	30.6916	7.37757	30.2288	7.02829	44.6347	1.4543	0.540322
TGME49_247300	77.2555	75.0373	76.0593	228.352	33.6089	30.2288	39.827	103.665	0.453969	-1.13933
TGME49_247320	21.7081	21.0512	18.014	60.7734	20.4932	20.1525	18.7421	59.3879	0.977202	-0.0332706
TGME49_247350	201.12	184.028	221.506	606.654	609.879	292.212	534.15	1436.24	2.36748	1.24335
TGME49_247360	99.6021	102.2	85.3999	287.202	73.7757	50.3813	94.4915	218.648	0.761305	-0.393453
TGME49_247390	21.7081	20.0326	14.6781	56.4188	17.2143	20.1525	17.1803	54.5471	0.966825	-0.0486736
TGME49_247400	171.111	169.089	174.803	515.003	127.058	110.839	99.9579	337.855	0.656026	-0.608176
TGME49_247410	22.9851	29.5396	18.6812	71.2059	34.4286	30.2288	24.2086	88.866	1.24801	0.319635
TGME49_247420	56.1858	59.4187	68.7202	184.325	49.1838	20.1525	46.8553	116.192	0.630364	-0.665744
TGME49_247440	538.234	505.568	459.692	1503.49	464.787	382.898	346.729	1194.41	0.794426	-0.332016
TGME49_247450	139.188	157.205	156.789	453.181	124.599	90.6864	133.538	348.823	0.76972	-0.377594
TGME49_247460	230.489	223.414	228.178	682.081	285.266	272.059	294.407	851.732	1.24873	0.320456
TGME49_247470	116.202	113.065	120.761	350.028	127.878	90.6864	151.499	370.063	1.05724	0.0802985
TGME49_247510	215.166	195.572	198.822	609.56	350.844	322.441	317.835	991.12	1.62596	0.701291
TGME49_247520	620.598	461.089	449.017	1530.7	654.144	594.5	557.578	1806.22	1.17999	0.238781
TGME49_247530	114.287	71.6419	90.0702	275.999	59.8403	70.5339	41.3888	171.763	0.622332	-0.684245
TGME49_247550	246.451	254.312	256.2	756.963	231.164	251.907	274.884	757.955	1.00131	0.00188914
TGME49_247580	29.3698	38.3675	37.3625	105.1	52.4627	30.2288	39.0461	121.738	1.1583	0.212015
TGME49_247590	12.131	15.6186	9.34062	37.0903	9.83675	40.3051	7.02829	57.1701	1.54138	0.624221
TGME49_247600	56.1858	51.2698	51.3734	158.829	61.4797	80.6102	58.5691	200.659	1.26336	0.337271
TGME49_247610	23.6236	29.2	28.0218	80.8454	23.7722	50.3813	25.7704	99.9239	1.23599	0.305663
TGME49_247630	15.9619	19.3535	25.3531	60.6685	10.6565	40.3051	21.0849	72.0464	1.18754	0.24798
TGME49_247640	24.9005	34.6326	16.6797	76.2128	26.2313	30.2288	25.7704	82.2306	1.07896	0.109642
TGME49_247690	63.8475	69.9442	60.0468	193.839	40.1667	40.3051	45.2934	125.765	0.648814	-0.624122
TGME49_247700	127.695	129.363	126.765	383.823	60.66	50.3813	65.5974	176.639	0.460208	-1.11964
TGME49_247710	28.0929	27.1628	19.3484	74.6041	25.4116	10.0763	38.2651	73.753	0.988592	-0.0165532
TGME49_247730	51.7165	43.8	38.6968	134.213	27.8708	30.2288	28.8941	86.9937	0.648175	-0.625545
TGME49_247760	43.4163	38.0279	34.6937	116.138	56.5613	50.3813	37.4842	144.427	1.24358	0.3145
TGME49_247770	124.503	133.777	151.451	409.731	145.912	141.068	149.156	436.136	1.06444	0.0901001
TGME49_247920	37.0315	36.6698	44.7015	118.403	29.5103	10.0763	26.5513	66.1378	0.558583	-0.840156
TGME49_247960	21.0697	13.2419	15.3453	49.6568	23.7722	10.0763	30.4559	64.3043	1.29497	0.372924
TGME49_247980	18.5158	15.9582	15.3453	49.8192	19.6735	10.0763	11.7138	41.4636	0.832281	-0.264857
[truncated: 2,457 more rows]

## Sheet: Table S1B
Table S1B. Ribosome density of genes identified from tachyzoites grown in subconfluent HFFs
	Normalized read counts
	RNA				RFP
GENE	RH1	RH2	RH3	SUM	RH1	RH2	RH3	SUM	RD	log2RD
TGME49_200250	195.347	158.343	149.365	503.055	167.726	168.489	172.526	508.741	1.0113	0.0162151
TGME49_200270	29.1959	27.9428	21.7163	78.8549	49.5555	44.9303	37.2114	131.697	1.67012	0.739953
TGME49_200280	85.4642	100.851	96.399	282.714	45.7436	46.535	38.9029	131.181	0.464007	-1.10778
TGME49_200290	167.213	124.618	155.192	447.023	228.718	213.419	243.566	685.703	1.53393	0.617234
TGME49_200310	196.939	165.73	184.853	547.522	232.53	263.163	277.394	773.087	1.41197	0.497714
TGME49_200320	199.063	169.905	187.501	556.469	293.521	333.768	289.234	916.524	1.64703	0.71987
TGME49_200330	110.944	89.9308	66.7378	267.613	83.8632	93.0699	108.251	285.185	1.06566	0.0917484
TGME49_200360	634.346	516.46	599.58	1750.39	899.624	1023.77	989.486	2912.88	1.66413	0.734772
TGME49_200370	33.9734	25.3733	32.8392	92.1859	34.3077	22.4652	15.2229	71.9957	0.780984	-0.356636
TGME49_200385	433.16	386.703	329.451	1149.31	144.855	65.7908	79.4971	290.143	0.252448	-1.98594
TGME49_200400	57.8609	67.4481	73.6234	198.932	49.5555	62.5815	43.9771	156.114	0.78476	-0.349677
TGME49_200430	25.48	25.0522	27.0129	77.5451	34.3077	35.3024	23.68	93.2901	1.20304	0.266688
TGME49_200440	11.6783	26.9793	17.4789	56.1365	15.2479	19.2558	11.84	46.3437	0.825553	-0.276567
TGME49_200450	30.2575	28.9063	27.5426	86.7064	11.4359	14.4419	13.5314	39.4092	0.454513	-1.13761
TGME49_200460	82.2792	73.8718	72.5641	228.715	95.2991	104.302	67.6571	267.259	1.16852	0.224686
TGME49_200470	70.0701	73.8718	75.7421	219.684	64.8034	69.0001	42.2857	176.089	0.801557	-0.319122
TGME49_200590	35.5659	30.8334	33.8985	100.298	15.2479	49.7443	59.2	124.192	1.23823	0.308283
TGME49_201110	23.3567	16.7014	30.1909	70.249	26.6838	17.6512	15.2229	59.5578	0.84781	-0.238188
TGME49_201120	105.105	123.976	137.183	366.264	110.547	72.2094	86.2628	269.019	0.734495	-0.445176
TGME49_201130	179.422	197.206	198.095	574.722	228.718	232.675	236.8	698.193	1.21484	0.280761
TGME49_201140	66.8851	73.5506	83.1574	223.593	26.6838	35.3024	23.68	85.6661	0.383134	-1.38408
TGME49_201150	115.191	135.217	136.654	387.062	68.6154	80.2327	77.8057	226.654	0.585575	-0.772074
TGME49_201160	9.55501	10.9202	6.88564	27.3608	11.4359	20.8605	25.3714	57.6678	2.10768	1.07565
TGME49_201170	468.726	440.982	477.228	1386.94	522.239	405.977	475.291	1403.51	1.01195	0.0171355
TGME49_201180	16.4558	17.665	18.5383	52.6591	30.4957	20.8605	25.3714	76.7276	1.45706	0.543064
TGME49_201200	27.0725	24.0886	41.8435	93.0047	26.6838	38.5117	28.7543	93.9497	1.01016	0.014586
TGME49_201210	20.1717	25.0522	19.5976	64.8214	15.2479	17.6512	15.2229	48.1219	0.742376	-0.429777
TGME49_201220	22.8259	20.5556	24.8942	68.2757	30.4957	40.1163	32.1371	102.749	1.50492	0.589683
TGME49_201230	42.4667	52.3526	47.6698	142.489	53.3675	38.5117	50.7428	142.622	1.00093	0.00134517
TGME49_201240	73.2551	72.587	62.5004	208.343	49.5555	40.1163	57.5086	147.18	0.706435	-0.501371
TGME49_201250	138.548	200.738	180.616	519.902	179.162	128.372	133.623	441.157	0.84854	-0.236945
TGME49_201260	309.476	319.576	295.023	924.075	141.043	170.093	150.537	461.673	0.499606	-1.00114
TGME49_201270	155.003	132.969	157.31	445.283	167.726	162.07	197.897	527.694	1.18507	0.244978
TGME49_201380	493.675	472.458	558.796	1524.93	571.795	680.373	701.943	1954.11	1.28144	0.357769
TGME49_201390	1651.42	1347.68	1533.38	4532.48	1216.02	1237.19	1287.18	3740.38	0.825239	-0.277116
TGME49_201400	73.7859	72.2659	76.8014	222.853	110.547	128.372	104.869	343.788	1.54267	0.625425
TGME49_201520	66.8851	57.4915	47.1402	171.517	26.6838	46.535	28.7543	101.973	0.594537	-0.750162
TGME49_201630	85.9951	87.6826	80.509	254.187	49.5555	59.3722	42.2857	151.213	0.594891	-0.749302
TGME49_201670	94.4884	98.2816	105.403	298.173	41.9316	40.1163	54.1257	136.174	0.456693	-1.1307
TGME49_201680	382.731	420.106	391.952	1194.79	487.932	592.117	487.131	1567.18	1.31168	0.391416
TGME49_201690	12.74	10.599	13.2416	36.5806	11.4359	17.6512	8.45714	37.5442	1.02634	0.0375115
TGME49_201700	87.0567	94.1062	96.9286	278.092	167.726	186.14	189.44	543.306	1.9537	0.966206
TGME49_201710	43.5284	55.8856	56.6741	156.088	64.8034	59.3722	38.9029	163.078	1.04478	0.0632056
TGME49_201720	37.6892	40.1477	40.7842	118.621	30.4957	59.3722	86.2628	176.131	1.48482	0.570286
TGME49_201740	30.2575	21.8403	22.2459	74.3438	11.4359	8.02327	5.07428	24.5334	0.33	-1.59946
TGME49_201760	207.556	191.424	196.506	595.486	179.162	232.675	186.057	597.894	1.00404	0.0058231
TGME49_201770	44.0592	66.8058	60.9114	171.776	45.7436	44.9303	59.2	149.874	0.872494	-0.196783
TGME49_201780	1027.16	882.286	909.434	2818.88	2584.51	2660.52	2528.69	7773.71	2.75773	1.46348
TGME49_201790	62.6384	56.8491	55.6148	175.102	38.1197	44.9303	27.0629	110.113	0.628848	-0.669216
TGME49_201800	133.239	125.582	113.348	372.17	213.47	221.442	221.577	656.489	1.76395	0.818812
TGME49_201810	83.3409	71.9447	73.6234	228.909	41.9316	69.0001	67.6571	178.589	0.780174	-0.358132
TGME49_201820	92.8959	107.275	121.823	321.993	49.5555	57.7675	42.2857	149.609	0.464633	-1.10584
TGME49_201830	59.4534	50.7467	55.0851	165.285	68.6154	65.7908	96.4114	230.818	1.39648	0.481796
TGME49_201840	66.8851	49.1408	48.1995	164.225	83.8632	80.2327	62.5828	226.679	1.38029	0.464973
TGME49_201860	1593.56	1236.87	1264.84	4095.27	2843.73	2766.42	2526.99	8137.14	1.98696	0.990563
TGME49_201870	80.1559	83.5072	75.7421	239.405	49.5555	28.8838	42.2857	120.725	0.504271	-0.98773
TGME49_201880	373.707	299.662	327.862	1001.23	560.359	667.536	634.286	1862.18	1.85989	0.895217
TGME49_201900	79.6251	84.4708	72.0344	236.13	45.7436	48.1396	43.9771	137.86	0.583832	-0.776375
TGME49_202010	124.215	167.014	224.578	515.807	95.2991	131.582	148.846	375.726	0.728424	-0.45715
TGME49_202030	106.167	105.99	112.819	324.975	64.8034	93.0699	89.6457	247.519	0.761655	-0.392791
TGME49_202040	79.0942	71.9447	56.1445	207.183	68.6154	52.9536	62.5828	184.152	0.888835	-0.170013
TGME49_202070	53.0834	70.9811	61.9708	186.035	11.4359	25.6745	20.2971	57.4075	0.308584	-1.69627
TGME49_202080	19.6409	25.0522	19.5976	64.2906	26.6838	30.4884	25.3714	82.5436	1.28391	0.360548
TGME49_202120	132.178	120.764	104.874	357.816	144.855	110.721	103.177	358.753	1.00262	0.00377458
TGME49_202160	30.7884	39.5053	40.7842	111.078	11.4359	35.3024	23.68	70.4183	0.633954	-0.65755
TGME49_202170	18.5792	23.1251	22.2459	63.9502	41.9316	43.3257	38.9029	124.16	1.94151	0.957182
TGME49_202180	75.3784	60.061	60.9114	196.351	87.6752	91.4653	87.9543	267.095	1.36029	0.443918
TGME49_202190	69.0084	65.8422	66.2081	201.059	19.0598	36.907	33.8286	89.7954	0.446613	-1.1629
TGME49_202200	245.776	212.301	179.556	637.633	240.154	211.814	228.343	680.311	1.06693	0.093467
TGME49_202220	89.1801	117.874	136.654	343.707	57.1795	72.2094	59.2	188.589	0.54869	-0.865936
TGME49_202230	79.0942	109.844	103.814	292.753	87.6752	70.6048	84.5714	242.851	0.829545	-0.269608
TGME49_202240	39.8125	47.8561	42.3732	130.042	22.8718	16.0465	15.2229	54.1412	0.416337	-1.26418
TGME49_202250	55.2067	63.2728	63.0301	181.51	72.4273	77.0234	77.8057	227.256	1.25204	0.324275
TGME49_202280	39.8125	38.2206	39.1952	117.228	30.4957	49.7443	35.52	115.76	0.987474	-0.0181847
TGME49_202290	75.9092	67.4481	66.7378	210.095	80.0513	56.1629	87.9543	224.168	1.06699	0.0935403
TGME49_202300	47.2442	45.6078	46.0808	138.933	49.5555	85.0466	79.4971	214.099	1.54103	0.623893
TGME49_202310	66.8851	61.3457	59.3225	187.553	99.1111	99.4885	109.943	308.542	1.64509	0.718169
TGME49_202350	56.7992	56.528	61.4411	174.768	64.8034	56.1629	32.1371	153.103	0.876037	-0.190937
TGME49_202360	39.2817	37.8994	42.3732	119.554	38.1197	64.1862	40.5943	142.9	1.19527	0.257341
TGME49_202370	356.72	324.072	300.85	981.642	529.863	651.489	620.754	1802.11	1.83581	0.876415
TGME49_202375	29.1959	23.4463	22.2459	74.888	15.2479	19.2558	23.68	58.1837	0.776943	-0.36412
TGME49_202380	448.024	335.635	315.68	1099.34	274.461	325.745	307.84	908.046	0.825993	-0.275798
TGME49_202390	91.8342	94.7486	98.5176	285.1	171.538	179.721	219.886	571.145	2.00331	1.00239
TGME49_202410	79.0942	102.457	88.9837	270.535	41.9316	59.3722	42.2857	143.59	0.530762	-0.913864
TGME49_202420	62.1076	54.9221	62.5004	179.53	95.2991	48.1396	55.8171	199.256	1.10987	0.150397
TGME49_202440	35.5659	36.2935	40.7842	112.644	38.1197	28.8838	23.68	90.6834	0.805047	-0.312854
TGME49_202450	53.6142	46.2502	53.4961	153.361	76.2393	62.5815	82.88	221.701	1.44562	0.531687
TGME49_202460	89.1801	88.3249	75.2124	252.717	83.8632	96.2792	109.943	290.085	1.14786	0.198952
TGME49_202470	59.9842	67.127	67.2674	194.379	30.4957	38.5117	59.2	128.207	0.659576	-0.60039
TGME49_202480	33.4425	31.1546	40.7842	105.381	80.0513	60.9768	67.6571	208.685	1.98029	0.985709
TGME49_202490	102.982	122.691	115.997	341.67	53.3675	54.5582	55.8171	163.743	0.479243	-1.06117
TGME49_202500	1100.42	1008.19	993.651	3102.26	3190.61	2354.03	2378.15	7922.79	2.55388	1.35269
TGME49_202510	110.413	104.384	100.636	315.434	205.846	165.279	148.846	519.971	1.64843	0.721095
TGME49_202520	101.389	113.056	126.59	341.035	53.3675	70.6048	49.0514	173.024	0.507349	-0.97895
TGME49_202530	154.473	168.62	163.666	486.759	304.957	295.256	236.8	837.013	1.71956	0.782042
TGME49_202540	171.459	194.636	203.391	569.487	137.231	60.9768	87.9543	286.162	0.502491	-0.992831
TGME49_202550	84.4026	104.063	121.823	310.288	68.6154	72.2094	55.8171	196.642	0.633739	-0.658038
TGME49_202568	26.0109	32.1182	24.8942	83.0233	22.8718	19.2558	11.84	53.9676	0.65003	-0.621421
TGME49_202572	50.4292	43.6807	43.4325	137.542	26.6838	43.3257	30.4457	100.455	0.730357	-0.453326
TGME49_202590	42.4667	36.9359	37.0765	116.479	41.9316	28.8838	38.9029	109.718	0.941956	-0.0862681
TGME49_202610	283.996	218.082	218.222	720.3	125.795	176.512	202.971	505.278	0.701483	-0.511521
TGME49_202620	422.013	339.81	397.778	1159.6	648.034	654.699	735.771	2038.5	1.75794	0.813882
TGME49_202630	127.4	135.539	126.06	388.999	171.538	197.372	204.663	573.574	1.47449	0.560213
TGME49_202640	20.1717	26.9793	31.2502	78.4012	26.6838	20.8605	8.45714	56.0014	0.714293	-0.485412
TGME49_202650	28.1342	30.5123	35.4875	94.134	45.7436	28.8838	42.2857	116.913	1.24199	0.312649
TGME49_202680	271.787	270.114	287.608	829.509	423.128	503.861	454.994	1381.98	1.66603	0.736412
TGME49_202690	62.6384	55.8856	50.3182	168.842	80.0513	60.9768	74.4228	215.451	1.27605	0.351684
TGME49_202700	23.8875	17.3438	27.0129	68.2442	11.4359	8.02327	10.1486	29.6077	0.43385	-1.20473
TGME49_202720	22.8259	28.5852	22.2459	73.6569	11.4359	9.62792	8.45714	29.521	0.40079	-1.31908
TGME49_202730	49.3675	56.2068	48.7292	154.303	11.4359	28.8838	27.0629	67.3825	0.436688	-1.19532
TGME49_202740	26.0109	26.3369	31.7799	84.1276	19.0598	33.6977	32.1371	84.8947	1.00912	0.0130946
TGME49_202750	45.6517	48.8196	45.5512	140.022	41.9316	36.907	45.6686	124.507	0.889194	-0.169429
TGME49_202760	39.8125	37.5782	36.5469	113.938	49.5555	69.0001	57.5086	176.064	1.54527	0.627857
TGME49_202770	479.343	564.316	551.911	1595.57	594.667	521.512	504.046	1620.22	1.01545	0.0221223
TGME49_202780	131.647	166.372	143.009	441.028	83.8632	52.9536	59.2	196.017	0.444454	-1.16989
TGME49_202790	30.7884	30.5123	22.2459	83.5465	7.62393	24.0698	23.68	55.3737	0.662789	-0.593378
TGME49_202800	19.11	30.5123	31.2502	80.8725	38.1197	32.0931	27.0629	97.2756	1.20283	0.266429
TGME49_202810	41.405	42.396	42.9028	126.704	72.4273	40.1163	49.0514	161.595	1.27538	0.350923
TGME49_202820	314.254	258.551	266.951	839.756	487.932	516.699	581.851	1586.48	1.88922	0.917789
TGME49_202830	338.672	287.458	322.036	948.166	411.692	345.001	292.617	1049.31	1.10667	0.14623
TGME49_202840	367.868	475.67	465.575	1309.11	301.145	298.466	358.583	958.194	0.731941	-0.450201
TGME49_202850	27.6034	34.3664	45.5512	107.521	30.4957	17.6512	21.9886	70.1355	0.652296	-0.616402
TGME49_202870	39.8125	42.396	41.3139	123.522	45.7436	81.8373	74.4228	202.004	1.63536	0.70961
TGME49_202880	22.295	23.4463	32.8392	78.5805	22.8718	19.2558	30.4457	72.5733	0.923554	-0.114731
TGME49_202890	147.041	141.32	134.535	422.896	106.735	158.861	104.869	370.464	0.876018	-0.190967
TGME49_202900	1182.17	974.144	1024.9	3181.21	156.291	149.233	162.377	467.9	0.147082	-2.7653
TGME49_202920	137.486	124.297	137.183	398.966	53.3675	67.3955	69.3486	190.112	0.47651	-1.06942
TGME49_202930	20.1717	26.9793	36.5469	83.6978	41.9316	35.3024	50.7428	127.977	1.52903	0.612621
TGME49_202940	162.435	141.32	159.429	463.184	106.735	110.721	87.9543	305.41	0.659371	-0.600837
TGME49_202950	84.9334	116.268	111.759	312.96	91.4872	88.256	72.7314	252.475	0.80673	-0.309842
TGME49_202960	26.5417	23.7674	23.8349	74.144	60.9914	48.1396	45.6686	154.8	2.08782	1.062
TGME49_202980	113.598	166.051	154.662	434.311	240.154	231.07	196.206	667.43	1.53675	0.619886
TGME49_203010	207.025	186.928	140.891	534.844	160.103	125.163	109.943	395.208	0.738923	-0.436504
TGME49_203020	58.3917	46.8925	50.8478	156.132	34.3077	24.0698	33.8286	92.2061	0.590565	-0.759833
TGME49_203030	176.237	158.664	176.908	511.809	365.949	333.768	326.446	1026.16	2.00497	1.00358
TGME49_203040	99.2659	75.4777	95.8693	270.613	64.8034	43.3257	35.52	143.649	0.530829	-0.913682
TGME49_203050	101.389	98.6028	94.2803	294.272	60.9914	43.3257	40.5943	144.911	0.49244	-1.02198
TGME49_203060	157.127	146.138	161.548	464.812	76.2393	44.9303	71.04	192.21	0.413521	-1.27397
TGME49_203080	69.0084	60.3821	76.8014	206.192	72.4273	97.8839	87.9543	258.265	1.25255	0.324867
TGME49_203120	29.7267	29.2275	45.5512	104.505	26.6838	30.4884	38.9029	96.075	0.919331	-0.121344
TGME49_203150	72.7242	82.5437	92.1617	247.43	87.6752	89.8606	94.72	272.256	1.10034	0.137945
TGME49_203160	94.4884	73.2294	78.92	246.638	60.9914	80.2327	74.4228	215.647	0.874347	-0.193723
TGME49_203170	198.001	158.343	152.014	508.357	243.966	348.21	314.606	906.781	1.78375	0.834912
TGME49_203220	42.4667	63.9151	65.1488	171.531	53.3675	54.5582	45.6686	153.594	0.895434	-0.159341
TGME49_203240	153.411	149.992	139.831	443.234	129.607	115.535	115.017	360.159	0.81257	-0.299435
TGME49_203260	40.8742	45.2866	38.6655	124.826	45.7436	24.0698	52.4343	122.248	0.979342	-0.0301154
TGME49_203270	17.5175	29.2275	21.1866	67.9316	34.3077	36.907	30.4457	101.66	1.49651	0.581603
TGME49_203280	61.5767	46.2502	59.8521	167.679	80.0513	65.7908	71.04	216.882	1.29344	0.371209
TGME49_203290	79.6251	60.3821	63.5598	203.567	99.1111	83.442	77.8057	260.359	1.27898	0.354998
TGME49_203300	93.4267	77.0836	59.8521	230.362	19.0598	12.8372	15.2229	47.1199	0.204547	-2.2895
TGME49_203310	3042.74	2570.42	2861.25	8474.4	6186.82	5924.38	5774.54	17885.7	2.11056	1.07763
TGME49_203320	65.2926	77.7259	72.0344	215.053	38.1197	32.0931	47.36	117.573	0.546715	-0.871138
TGME49_203350	57.8609	52.6738	59.3225	169.857	60.9914	60.9768	35.52	157.488	0.927181	-0.109077
TGME49_203358	40.8742	55.5644	47.6698	144.108	38.1197	40.1163	30.4457	108.682	0.754166	-0.407046
TGME49_203362	63.1692	59.4186	64.6191	187.207	72.4273	65.7908	116.709	254.927	1.36174	0.445449
TGME49_203370	267.009	281.676	338.985	887.671	175.35	298.466	257.097	730.913	0.823405	-0.280325
TGME49_203380	72.1934	69.6964	72.5641	214.454	53.3675	60.9768	60.8914	175.236	0.817126	-0.29137
TGME49_203390	186.323	173.438	167.904	527.664	102.923	146.023	147.154	396.101	0.750668	-0.413753
TGME49_203400	74.3167	82.2225	98.5176	255.057	121.983	141.21	145.463	408.655	1.60221	0.680065
TGME49_203420	22.8259	30.8334	30.7206	84.3798	15.2479	32.0931	35.52	82.8609	0.981999	-0.0262064
TGME49_203440	8.49334	10.9202	9.53397	28.9475	15.2479	11.2326	6.76571	33.2461	1.1485	0.199749
TGME49_203450	63.1692	62.3092	47.1402	172.619	137.231	121.954	109.943	369.127	2.1384	1.09653
TGME49_203480	50.4292	53.3161	65.6784	169.424	64.8034	38.5117	45.6686	148.984	0.879355	-0.185482
TGME49_203490	56.7992	62.9516	64.0894	183.84	110.547	104.302	79.4971	294.347	1.6011	0.679063
TGME49_203510	108.821	131.684	143.539	384.045	41.9316	85.0466	76.1143	203.093	0.528825	-0.919136
TGME49_203520	35.035	51.3891	49.2588	135.683	22.8718	22.4652	33.8286	79.1655	0.58346	-0.777295
TGME49_203540	195.878	200.417	179.027	575.322	160.103	152.442	152.229	464.773	0.807849	-0.307842
TGME49_203600	460.233	440.661	426.91	1327.8	388.82	356.233	421.166	1166.22	0.878307	-0.187203
TGME49_203610	56.7992	51.3891	45.0215	153.21	91.4872	93.0699	91.3371	275.894	1.80076	0.848607
TGME49_203620	61.5767	57.8127	56.1445	175.534	64.8034	32.0931	43.9771	140.874	0.802544	-0.317348
TGME49_203630	353.004	335.956	353.816	1042.78	1238.89	1445.79	1187.38	3872.06	3.71323	1.89267
TGME49_203665	64.2309	92.8215	75.2124	232.265	45.7436	30.4884	40.5943	116.826	0.502988	-0.991405
TGME49_203690	121.03	151.598	146.717	419.345	68.6154	93.0699	103.177	264.862	0.63161	-0.662894
TGME49_203700	80.6867	82.2225	89.5133	252.423	129.607	112.326	153.92	395.853	1.56821	0.649122
TGME49_203705	10.0858	11.8837	10.5933	32.5629	80.0513	64.1862	76.1143	220.352	6.76696	2.75851
TGME49_203710	353.004	499.759	457.63	1310.39	304.957	263.163	274.011	842.132	0.642656	-0.637882
TGME49_203730	54.145	62.9516	50.8478	167.944	57.1795	43.3257	25.3714	125.877	0.749513	-0.415975
TGME49_203740	90.2417	71.9447	81.0387	243.225	87.6752	81.8373	71.04	240.553	0.989012	-0.0159403
TGME49_203750	31.3192	45.929	39.7249	116.973	34.3077	51.3489	57.5086	143.165	1.22392	0.291505
TGME49_203760	44.59	71.3023	72.5641	188.456	68.6154	67.3955	67.6571	203.668	1.08072	0.111988
TGME49_203780	143.325	192.067	187.501	522.893	156.291	123.558	116.709	396.557	0.758391	-0.398986
TGME49_203790	63.1692	73.5506	57.7335	194.453	76.2393	56.1629	76.1143	208.516	1.07232	0.100738
TGME49_203810	132.178	117.231	105.403	354.812	118.171	115.535	143.771	377.477	1.06388	0.0893347
TGME49_203820	367.337	344.628	280.722	992.687	243.966	304.884	304.457	853.307	0.859593	-0.218274
TGME49_203830	124.215	151.919	130.827	406.961	38.1197	20.8605	27.0629	86.043	0.211428	-2.24176
TGME49_203840	52.5525	68.0905	63.0301	183.673	7.62393	16.0465	11.84	35.5105	0.193335	-2.37082
TGME49_203860	18.0483	22.8039	22.7756	63.6278	22.8718	32.0931	47.36	102.325	1.60818	0.685427
TGME49_203870	66.3542	52.6738	59.8521	178.88	34.3077	38.5117	60.8914	133.711	0.747488	-0.419877
TGME49_203875	18.0483	6.74481	7.41531	32.2085	34.3077	35.3024	54.1257	123.736	3.84172	1.94175
TGME49_203880	155.534	145.174	103.814	404.523	129.607	144.419	86.2628	360.288	0.890651	-0.167068
TGME49_203910	133.77	154.488	140.361	428.62	118.171	75.4187	94.72	288.31	0.672647	-0.572079
TGME49_203930	150.226	134.896	116.526	401.648	167.726	144.419	170.834	482.98	1.20249	0.266029
TGME49_203940	24.4184	31.1546	25.4239	80.9969	26.6838	22.4652	23.68	72.8289	0.899157	-0.153355
TGME49_203950	53.0834	66.1634	68.8564	188.103	76.2393	38.5117	65.9657	180.717	0.960732	-0.0577946
TGME49_203960	59.9842	65.521	67.7971	193.302	53.3675	51.3489	37.2114	141.928	0.734227	-0.445701
TGME49_203970	21.7642	15.4167	10.0636	47.2445	53.3675	28.8838	33.8286	116.08	2.457	1.2969
TGME49_203980	171.459	188.212	204.451	564.122	91.4872	121.954	96.4114	309.852	0.549264	-0.864428
TGME49_203990	266.479	229.324	225.108	720.91	602.29	616.187	592	1810.48	2.51138	1.32848
TGME49_204020	1787.32	1527.22	1690.16	5004.7	2828.48	3260.66	2878.81	8967.95	1.79191	0.841495
TGME49_204040	24.9492	29.5487	25.9536	80.4515	11.4359	16.0465	15.2229	42.7053	0.53082	-0.913704
TGME49_204050	599.842	520.635	465.046	1585.52	933.931	990.071	862.628	2786.63	1.75755	0.813563
TGME49_204060	38.7509	34.3664	38.1359	111.253	34.3077	33.6977	35.52	103.525	0.930539	-0.103861
TGME49_204070	24.9492	27.6216	23.8349	76.4057	19.0598	20.8605	27.0629	66.9832	0.876678	-0.189882
TGME49_204080	54.6759	49.1408	60.9114	164.728	45.7436	40.1163	21.9886	107.848	0.654706	-0.611081
TGME49_204100	53.0834	59.7398	62.5004	175.324	49.5555	33.6977	23.68	106.933	0.609919	-0.713309
TGME49_204120	21.7642	27.9428	27.0129	76.7199	11.4359	14.4419	15.2229	41.1006	0.535723	-0.90044
TGME49_204130	692.207	598.682	485.703	1776.59	556.547	587.303	553.097	1696.95	0.95517	-0.066171
TGME49_204140	30.2575	38.863	31.2502	100.371	15.2479	17.6512	25.3714	58.2705	0.580553	-0.784501
TGME49_204150	18.0483	23.1251	28.0722	69.2457	11.4359	12.8372	33.8286	58.1017	0.839066	-0.253143
TGME49_204160	93.4267	106.632	112.819	312.878	87.6752	69.0001	77.8057	234.481	0.749434	-0.416127
TGME49_204270	112.006	106.632	109.111	327.749	114.359	52.9536	76.1143	243.427	0.742723	-0.429104
TGME49_204280	164.558	160.912	146.187	471.658	83.8632	80.2327	67.6571	231.753	0.491358	-1.02515
TGME49_204310	112.006	137.787	129.768	379.561	224.906	239.093	231.726	695.725	1.83297	0.874187
TGME49_204315	13.8017	10.9202	12.1823	36.9041	19.0598	11.2326	23.68	53.9724	1.4625	0.548439
TGME49_204320	63.7001	61.6669	66.7378	192.105	60.9914	52.9536	42.2857	156.231	0.813258	-0.298214
TGME49_204340	562.684	497.51	507.948	1568.14	682.342	728.513	832.183	2243.04	1.43038	0.516397
TGME49_204350	63.1692	60.3821	48.7292	172.281	49.5555	78.628	64.2743	192.458	1.11712	0.159783
TGME49_204360	22.295	27.3004	16.4196	66.0151	26.6838	27.2791	16.9143	70.8772	1.07365	0.102525
TGME49_204370	137.486	114.983	126.59	379.059	163.914	149.233	153.92	467.067	1.23218	0.301209
TGME49_204380	56.7992	80.9378	77.3311	215.068	80.0513	54.5582	38.9029	173.512	0.806779	-0.309755
TGME49_204390	27.6034	22.8039	19.0679	69.4752	19.0598	19.2558	38.9029	77.2185	1.11145	0.152449
TGME49_204400	520.217	461.859	439.622	1421.7	1067.35	991.676	945.508	3004.53	2.11334	1.07953
TGME49_204410	60.5151	82.2225	77.8607	220.598	76.2393	57.7675	86.2628	220.27	0.998511	-0.00215049
TGME49_204480	210.741	172.153	158.899	541.794	259.214	327.349	267.246	853.809	1.57589	0.656169
TGME49_204490	18.0483	15.4167	19.5976	53.0627	57.1795	20.8605	64.2743	142.314	2.682	1.42331
TGME49_204500	45.6517	30.8334	47.6698	124.155	11.4359	25.6745	33.8286	70.9389	0.571374	-0.807493
TGME49_204510	95.0192	88.0038	77.8607	260.884	30.4957	33.6977	35.52	99.7134	0.382214	-1.38755
TGME49_204530	1815.98	1465.23	1590.58	4871.8	3613.74	3685.89	3775.27	11074.9	2.27327	1.18477
TGME49_204540	30.2575	27.9428	32.3095	90.5099	19.0598	24.0698	37.2114	80.3411	0.88765	-0.171938
TGME49_204550	97.6734	95.7121	90.5727	283.958	87.6752	94.6746	99.7943	282.144	0.993611	-0.00924674
TGME49_204880	116.783	105.99	108.052	330.825	121.983	107.512	99.7943	329.289	0.995357	-0.00671402
TGME49_205000	99.2659	103.742	101.696	304.703	60.9914	88.256	89.6457	238.893	0.784019	-0.35104
TGME49_205010	166.682	247.631	228.815	643.128	171.538	263.163	263.863	698.564	1.0862	0.119287
TGME49_205030	60.5151	54.6009	56.6741	171.79	72.4273	62.5815	87.9543	222.963	1.29788	0.376158
TGME49_205040	143.856	188.855	172.671	505.381	205.846	157.256	118.4	481.502	0.95275	-0.0698304
TGME49_205060	45.6517	36.6147	44.4918	126.758	19.0598	44.9303	30.4457	94.4358	0.745007	-0.424673
TGME49_205100	38.22	35.0088	32.8392	106.068	57.1795	46.535	43.9771	147.692	1.39242	0.477597
TGME49_205130	193.224	187.57	202.332	583.125	182.974	223.047	199.589	605.61	1.03856	0.054582
TGME49_205150	42.4667	49.1408	48.7292	140.337	19.0598	33.6977	15.2229	67.9804	0.48441	-1.0457
TGME49_205160	37.6892	56.2068	57.7335	151.629	19.0598	19.2558	18.6057	56.9214	0.375398	-1.41351
TGME49_205170	208.618	187.57	228.286	624.473	198.222	240.698	383.954	822.874	1.31771	0.398033
TGME49_205180	281.873	240.565	287.078	809.516	224.906	293.652	252.023	770.58	0.951903	-0.0711142
TGME49_205190	95.0192	106.953	119.175	321.147	41.9316	51.3489	30.4457	123.726	0.385263	-1.37608
TGME49_205200	70.0701	80.2954	56.6741	207.04	41.9316	67.3955	91.3371	200.664	0.969207	-0.0451234
TGME49_205210	32.3809	29.2275	36.5469	98.1553	30.4957	30.4884	35.52	96.5041	0.983179	-0.0244747
TGME49_205220	93.4267	105.669	99.577	298.672	102.923	110.721	77.8057	291.45	0.975818	-0.0353165
TGME49_205240	82.8101	76.7624	77.3311	236.904	171.538	155.651	131.931	459.121	1.93801	0.954576
TGME49_205250	910.911	765.055	666.848	2342.81	2001.28	1915.96	1897.78	5815.02	2.48207	1.31154
TGME49_205280	293.551	260.478	240.468	794.497	255.402	277.605	213.12	746.127	0.939118	-0.0906214
TGME49_205290	133.77	129.436	132.416	395.622	60.9914	73.8141	67.6571	202.463	0.511757	-0.966469
TGME49_205300	71.6626	77.0836	80.509	229.255	60.9914	48.1396	37.2114	146.342	0.638339	-0.647606
TGME49_205320	512.255	418.821	424.791	1355.87	484.12	471.768	536.183	1492.07	1.10046	0.138101
TGME49_205330	255.862	233.499	271.188	760.549	324.017	351.419	380.571	1056.01	1.38848	0.473507
TGME49_205340	1470.41	1340.61	1483.06	4294.08	2321.49	2909.24	2711.36	7942.08	1.84954	0.887167
TGME49_205350	403.965	338.204	297.142	1039.31	857.692	738.141	659.657	2255.49	2.17018	1.11781
TGME49_205360	178.36	133.29	127.649	439.3	121.983	99.4885	98.1028	319.574	0.727463	-0.459054
TGME49_205370	101.92	98.6028	88.454	288.977	76.2393	70.6048	67.6571	214.501	0.742278	-0.429968
TGME49_205380	220.827	194.636	189.09	604.553	236.342	256.745	257.097	750.184	1.24089	0.311374
TGME49_205390	54.145	45.6078	50.8478	150.601	83.8632	102.698	111.634	298.195	1.98004	0.98553
TGME49_205410	32.3809	23.7674	21.1866	77.3349	15.2479	14.4419	21.9886	51.6783	0.668241	-0.58156
TGME49_205440	290.366	249.558	226.167	766.091	472.684	410.791	407.634	1291.11	1.68532	0.753023
TGME49_205460	74.8476	66.8058	90.5727	232.226	114.359	78.628	84.5714	277.558	1.19521	0.257262
TGME49_205470	2053.27	1867.67	1788.68	5709.61	4562.92	5157.36	4817.19	14537.5	2.54614	1.34831
TGME49_205480	23.3567	23.7674	35.4875	82.6117	15.2479	30.4884	25.3714	71.1077	0.860747	-0.21634
TGME49_205490	242.591	231.251	232.523	706.365	373.573	258.349	204.663	836.585	1.18435	0.244098
TGME49_205500	105.636	112.735	134.535	352.906	99.1111	86.6513	86.2628	272.025	0.770816	-0.375541
TGME49_205510	366.806	355.548	343.752	1066.11	487.932	466.954	509.12	1464.01	1.37323	0.457569
TGME49_205540	57.33	69.054	75.2124	201.596	34.3077	41.721	35.52	111.549	0.553326	-0.853797
TGME49_205550	46.1825	64.8787	63.5598	174.621	19.0598	38.5117	52.4343	110.006	0.629969	-0.666648
TGME49_205558	493.145	405.652	458.16	1356.96	1177.9	1526.03	1459.7	4163.63	3.06835	1.61747
TGME49_205562	65.2926	64.8787	58.7928	188.964	41.9316	19.2558	21.9886	83.176	0.440169	-1.18387
TGME49_205570	72.1934	68.0905	68.3268	208.611	57.1795	77.0234	54.1257	188.329	0.902775	-0.147561
TGME49_205580	128.993	131.042	149.365	409.4	80.0513	176.512	120.091	376.655	0.920016	-0.12027
TGME49_205600	44.0592	48.1772	50.8478	143.084	45.7436	24.0698	40.5943	110.408	0.771627	-0.374025
TGME49_205615	36.0967	33.0817	27.5426	96.721	15.2479	11.2326	13.5314	40.0119	0.413683	-1.2734
TGME49_205625	12.2092	14.132	21.1866	47.5278	30.4957	17.6512	21.9886	70.1355	1.47567	0.561374
TGME49_205640	79.6251	113.698	116.526	309.85	102.923	72.2094	65.9657	241.098	0.778114	-0.361947
TGME49_205650	549.944	495.262	440.681	1485.89	419.316	479.791	446.537	1345.64	0.905617	-0.143027
TGME49_205670	94.4884	79.653	91.632	265.773	156.291	138	93.0286	387.319	1.45733	0.543327
TGME49_205680	90.7726	114.662	126.06	331.495	121.983	120.349	115.017	357.349	1.07799	0.108348
TGME49_205690	109.352	93.1427	93.7507	296.245	240.154	218.233	169.143	627.53	2.11828	1.08289
TGME49_205700	1375.92	1093.62	1284.97	3754.51	2893.28	3422.73	3281.37	9597.38	2.55623	1.35402
TGME49_205710	237.814	206.841	203.921	648.575	446	532.745	475.291	1454.04	2.24189	1.16472
TGME49_205730	89.7109	62.9516	87.3947	240.057	83.8632	72.2094	104.869	260.941	1.087	0.120347
TGME49_205740	133.77	142.283	136.654	412.707	152.479	202.186	167.451	522.116	1.2651	0.339253
TGME49_205750	78.5634	61.0245	64.0894	203.677	26.6838	62.5815	49.0514	138.317	0.679097	-0.55831
TGME49_206300	68.4776	75.1565	86.865	230.499	38.1197	64.1862	55.8171	158.123	0.686002	-0.543714
TGME49_206310	81.7484	76.7624	74.6827	233.194	83.8632	85.0466	103.177	272.087	1.16679	0.22254
TGME49_206320	216.049	189.497	181.145	586.692	232.53	187.744	174.217	594.491	1.01329	0.0190532
TGME49_206330	99.2659	120.443	118.115	337.824	22.8718	38.5117	42.2857	103.669	0.306873	-1.70429
TGME49_206340	368.929	322.145	369.176	1060.25	426.94	458.931	497.28	1383.15	1.30455	0.383553
TGME49_206350	177.829	146.78	145.128	469.737	186.786	176.512	165.76	529.058	1.12628	0.171572
TGME49_206360	75.3784	65.521	76.2717	217.171	30.4957	60.9768	72.7314	164.204	0.756104	-0.403343
TGME49_206380	81.7484	92.8215	96.9286	271.499	80.0513	77.0234	67.6571	224.732	0.827746	-0.27274
TGME49_206390	46.1825	36.6147	39.7249	122.522	41.9316	52.9536	59.2	154.085	1.25761	0.330686
TGME49_206415	81.2176	94.4274	83.1574	258.802	80.0513	56.1629	62.5828	198.797	0.768142	-0.380555
TGME49_206430	53.0834	76.7624	56.1445	185.99	64.8034	57.7675	74.4228	196.994	1.05916	0.0829232
TGME49_206450	235.69	284.246	274.896	794.832	156.291	120.349	164.069	440.708	0.554467	-0.850826
TGME49_206470	303.106	268.829	261.125	833.06	278.273	340.187	252.023	870.483	1.04492	0.0633958
TGME49_206480	171.459	130.079	134.535	436.073	182.974	216.628	218.194	617.797	1.41673	0.502564
TGME49_206490	70.0701	78.0471	73.0937	221.211	83.8632	70.6048	71.04	225.508	1.01943	0.0277559
TGME49_206500	27.0725	33.0817	37.0765	97.2308	26.6838	24.0698	27.0629	77.8164	0.800327	-0.321338
TGME49_206510	370.522	453.83	450.745	1275.1	335.453	320.931	341.669	998.052	0.782727	-0.353419
TGME49_206540	80.6867	102.778	81.5684	265.033	118.171	118.744	104.869	341.784	1.28959	0.366911
TGME49_206580	85.4642	107.596	109.641	302.701	45.7436	36.907	37.2114	119.862	0.395975	-1.33652
TGME49_206590	180.483	177.292	188.561	546.336	102.923	166.884	162.377	432.184	0.791059	-0.338143
TGME49_206600	74.8476	64.5575	61.9708	201.376	38.1197	38.5117	43.9771	120.608	0.598922	-0.739559
TGME49_206610	67.4159	72.9082	65.1488	205.473	137.231	173.303	99.7943	410.328	1.99699	0.997828
TGME49_206630	98.2043	84.4708	97.988	280.663	106.735	133.186	169.143	409.064	1.45749	0.543488
TGME49_206640	72.7242	80.6166	67.7971	221.138	72.4273	60.9768	43.9771	177.381	0.80213	-0.318092
TGME49_206670	138.548	195.921	150.954	485.423	190.598	165.279	142.08	497.958	1.02582	0.0367808
TGME49_206680	50.96	58.1339	58.7928	167.887	57.1795	65.7908	47.36	170.33	1.01455	0.0208469
TGME49_206690	278.157	227.397	254.239	759.793	446	463.745	439.771	1349.52	1.77616	0.828765
TGME49_206695	49.3675	45.6078	47.1402	142.115	167.726	117.14	123.474	408.34	2.8733	1.52271
TGME49_206700	31.3192	32.7605	27.5426	91.6223	76.2393	43.3257	52.4343	171.999	1.87726	0.908632
TGME49_206710	51.4909	47.8561	56.1445	155.491	19.0598	40.1163	40.5943	99.7704	0.641646	-0.64015
TGME49_207020	12.74	8.99308	15.8899	37.623	34.3077	40.1163	30.4457	104.87	2.78738	1.47891
TGME49_207040	24.9492	28.264	30.1909	83.4041	15.2479	24.0698	11.84	51.1577	0.613371	-0.705167
TGME49_207060	550.475	422.354	425.321	1398.15	602.29	723.699	551.406	1877.39	1.34277	0.425214
TGME49_207065	7.96251	5.13891	9.0043	22.1057	11.4359	8.02327	5.07428	24.5334	1.10982	0.150331
TGME49_207070	31.3192	26.9793	29.6612	87.9597	15.2479	12.8372	20.2971	48.3822	0.55005	-0.862365
TGME49_207080	50.4292	38.2206	47.6698	136.32	19.0598	16.0465	11.84	46.9464	0.344384	-1.53791
TGME49_207100	80.1559	83.8284	73.6234	237.608	53.3675	30.4884	32.1371	115.993	0.488171	-1.03454
TGME49_207120	28.665	35.0088	33.3689	97.0427	11.4359	9.62792	8.45714	29.521	0.304206	-1.71688
TGME49_207170	157.658	136.502	143.009	437.169	339.265	328.954	339.977	1008.2	2.30619	1.20551
TGME49_207180	32.9117	37.2571	36.0172	106.186	26.6838	19.2558	20.2971	66.2367	0.623781	-0.680889
TGME49_207200	56.2684	59.7398	55.6148	171.623	22.8718	25.6745	52.4343	100.981	0.588386	-0.765165
TGME49_207230	118.907	96.9968	121.293	337.197	49.5555	85.0466	113.326	247.928	0.735262	-0.44367
TGME49_207240	335.487	273.647	282.311	891.445	362.137	303.28	343.36	1008.78	1.13162	0.178388
TGME49_207370	1013.36	747.39	527.546	2288.3	160.103	219.838	255.406	635.346	0.27765	-1.84866
TGME49_207390	61.5767	55.2432	47.1402	163.96	80.0513	56.1629	60.8914	197.106	1.20216	0.265624
TGME49_207400	40.3434	27.6216	32.8392	100.804	45.7436	43.3257	77.8057	166.875	1.65544	0.727212
TGME49_207420	86.5259	69.6964	77.3311	233.553	209.658	160.465	208.046	578.169	2.47553	1.30774
TGME49_207430	52.0217	49.1408	44.4918	145.654	76.2393	89.8606	55.8171	221.917	1.52359	0.607472
TGME49_207440	1317	1129.92	1186.45	3633.36	3118.19	3364.96	2980.3	9463.44	2.60459	1.38106
TGME49_207450	55.7375	53.6373	45.5512	154.926	68.6154	60.9768	35.52	165.112	1.06575	0.0918671
TGME49_207460	59.9842	55.2432	66.7378	181.965	76.2393	46.535	47.36	170.134	0.934982	-0.096989
TGME49_207480	37.1584	45.2866	50.8478	133.293	7.62393	8.02327	11.84	27.4872	0.206217	-2.27777
TGME49_207590	99.2659	72.587	77.8607	249.714	106.735	86.6513	84.5714	277.958	1.11311	0.154591
TGME49_207620	179.953	169.584	138.243	487.779	335.453	309.698	351.817	996.968	2.04389	1.03132
TGME49_207630	23.3567	19.5921	21.1866	64.1354	11.4359	11.2326	8.45714	31.1256	0.485311	-1.04302
TGME49_207640	163.497	158.664	140.361	462.522	270.65	300.07	331.52	902.24	1.9507	0.96399
TGME49_207680	145.448	104.705	113.878	364.032	156.291	166.884	167.451	490.626	1.34776	0.43056
TGME49_207690	58.9226	54.9221	41.3139	155.158	167.726	160.465	99.7943	427.986	2.75838	1.46382
TGME49_207710	60.5151	52.0314	58.2631	170.81	110.547	86.6513	82.88	280.078	1.63971	0.713441
TGME49_207720	91.8342	123.655	129.238	344.727	87.6752	73.8141	67.6571	229.146	0.664718	-0.589186
TGME49_207750	345.573	324.072	328.392	998.037	358.325	284.024	339.977	982.326	0.984257	-0.0228924
TGME49_207760	158.719	210.053	226.697	595.469	156.291	134.791	180.983	472.064	0.792761	-0.335042
TGME49_207770	261.701	219.367	248.413	729.481	381.197	457.326	387.337	1225.86	1.68046	0.748852
TGME49_207800	54.145	50.7467	50.3182	155.21	83.8632	64.1862	65.9657	214.015	1.37888	0.463492
TGME49_207820	370.522	335.635	322.566	1028.72	114.359	200.582	206.354	521.295	0.50674	-0.980682
TGME49_207830	65.2926	53.9585	45.5512	164.802	64.8034	57.7675	64.2743	186.845	1.13375	0.181108
TGME49_207840	965.056	833.787	908.905	2707.75	1494.29	1824.49	1759.09	5077.87	1.87531	0.907129
TGME49_207880	26.0109	20.5556	15.3603	61.9268	19.0598	11.2326	11.84	42.1324	0.680359	-0.555633
TGME49_207900	87.0567	92.5003	107.522	287.079	49.5555	49.7443	72.7314	172.031	0.599247	-0.738777
TGME49_207910	45.1209	40.7901	36.0172	121.928	30.4957	33.6977	33.8286	98.022	0.803933	-0.314853
TGME49_207920	38.22	31.1546	29.6612	99.0359	22.8718	35.3024	28.7543	86.9285	0.877747	-0.188123
TGME49_207930	102.451	85.4343	93.221	281.106	125.795	138	138.697	402.492	1.43182	0.517845
TGME49_207940	38.7509	46.8925	50.3182	135.962	49.5555	60.9768	72.7314	183.264	1.34791	0.430723
TGME49_207950	72.7242	54.9221	69.9157	197.562	156.291	165.279	199.589	521.158	2.63795	1.39942
TGME49_207960	58.3917	61.0245	52.9665	172.383	57.1795	65.7908	106.56	229.53	1.33152	0.413069
TGME49_207980	15.3942	21.8403	14.8306	52.0651	26.6838	14.4419	11.84	52.9656	1.0173	0.0247389
TGME49_207990	79.6251	104.705	103.285	287.615	64.8034	91.4653	108.251	264.52	0.919702	-0.120761
TGME49_208010	76.9709	81.9013	72.5641	231.436	64.8034	70.6048	86.2628	221.671	0.957806	-0.0621949
TGME49_208030	1383.35	1241.05	1276.49	3900.89	2843.73	3496.54	3247.54	9587.81	2.45785	1.2974
TGME49_208040	24.4184	35.33	35.4875	95.2359	38.1197	16.0465	13.5314	67.6976	0.710842	-0.4924
TGME49_208050	33.4425	35.9723	43.9622	113.377	26.6838	12.8372	18.6057	58.1267	0.512685	-0.963856
TGME49_208070	67.9467	82.2225	97.988	248.157	49.5555	40.1163	37.2114	126.883	0.511302	-0.967752
TGME49_208090	13.8017	19.5921	16.9493	50.343	15.2479	11.2326	13.5314	40.0119	0.794785	-0.331364
TGME49_208200	72.1934	80.9378	85.8057	238.937	60.9914	46.535	65.9657	173.492	0.7261	-0.461759
TGME49_208300	144.387	130.4	145.658	420.444	186.786	190.954	201.28	579.02	1.37716	0.461699
TGME49_208310	66.3542	58.7762	71.5047	196.635	26.6838	77.0234	60.8914	164.599	0.837076	-0.25657
TGME49_208320	50.4292	48.4984	46.6105	145.538	60.9914	73.8141	82.88	217.686	1.49573	0.580848
TGME49_208340	105.105	103.742	83.687	292.534	83.8632	60.9768	62.5828	207.423	0.709056	-0.496028
TGME49_208350	72.7242	69.054	70.9751	212.753	87.6752	85.0466	86.2628	258.985	1.2173	0.283685
TGME49_208360	57.8609	51.3891	44.4918	153.742	45.7436	36.907	35.52	118.171	0.76863	-0.379638
TGME49_208370	367.337	274.61	259.536	901.483	285.897	320.931	324.754	931.582	1.03339	0.0473831
TGME49_208390	53.0834	44.9654	47.6698	145.719	49.5555	44.9303	52.4343	146.92	1.00825	0.0118467
TGME49_208400	76.9709	97.6392	79.4497	254.06	133.419	78.628	74.4228	286.47	1.12757	0.173214
TGME49_208410	38.7509	38.2206	42.3732	119.345	11.4359	19.2558	13.5314	44.2232	0.37055	-1.43226
TGME49_208420	117.845	144.532	147.776	410.153	186.786	144.419	145.463	476.668	1.16217	0.216821
TGME49_208430	66.3542	49.1408	49.2588	164.754	72.4273	97.8839	147.154	317.465	1.92691	0.946288
TGME49_208440	182.607	151.598	165.785	499.99	198.222	248.721	260.48	707.423	1.41488	0.500676
TGME49_208450	150.226	147.422	136.654	434.302	385.008	397.954	387.337	1170.3	2.69467	1.43011
TGME49_208490	49.3675	42.396	55.0851	146.849	72.4273	129.977	126.857	329.261	2.24218	1.1649
TGME49_208500	91.8342	82.5437	76.8014	251.179	76.2393	75.4187	98.1028	249.761	0.994353	-0.00817015
TGME49_208510	43.5284	49.1408	56.6741	149.343	22.8718	40.1163	43.9771	106.965	0.716238	-0.48149
TGME49_208530	114.129	116.91	105.933	336.972	205.846	190.954	180.983	577.783	1.71463	0.777897
TGME49_208540	70.6009	78.3683	73.6234	222.593	72.4273	81.8373	81.1886	235.453	1.05778	0.0810349
TGME49_208550	102.982	88.6461	104.344	295.972	137.231	105.907	135.314	378.452	1.27868	0.354651
TGME49_208560	120.499	93.1427	106.992	320.634	125.795	170.093	145.463	441.351	1.37649	0.460998
TGME49_208570	142.263	122.691	118.115	383.07	95.2991	146.023	137.006	378.328	0.987622	-0.0179696
TGME49_208580	101.92	102.136	79.9794	284.035	91.4872	52.9536	35.52	179.961	0.633586	-0.658388
TGME49_208590	234.098	191.424	198.624	624.146	266.838	288.838	219.886	775.561	1.24259	0.313356
TGME49_208710	19.11	22.8039	15.3603	57.2742	11.4359	17.6512	5.07428	34.1614	0.596453	-0.745519
TGME49_208718	121.03	124.94	145.658	391.628	45.7436	60.9768	54.1257	160.846	0.410712	-1.2838
TGME49_208722	85.9951	82.2225	92.6913	260.909	7.62393	14.4419	13.5314	35.5972	0.136436	-2.87371
TGME49_208730	78.5634	69.054	63.5598	211.177	41.9316	28.8838	45.6686	116.484	0.551593	-0.858323
TGME49_208740	31.85	28.5852	28.6019	89.0371	26.6838	35.3024	28.7543	90.7404	1.01913	0.0273389
TGME49_208750	99.2659	89.6097	99.577	288.453	121.983	125.163	120.091	367.237	1.27313	0.348378
TGME49_208780	73.7859	59.0974	57.7335	190.617	68.6154	86.6513	69.3486	224.615	1.17836	0.236781
TGME49_208790	120.499	136.502	116.526	373.528	179.162	186.14	199.589	564.891	1.51231	0.596757
TGME49_208800	108.29	96.9968	106.992	312.279	68.6154	118.744	142.08	329.44	1.05495	0.077178
TGME49_208820	34.5042	49.1408	41.3139	124.959	26.6838	28.8838	21.9886	77.5561	0.620653	-0.688141
TGME49_208830	1304.79	1212.14	1350.12	3867.04	1658.2	1954.47	2129.51	5742.18	1.4849	0.570368
TGME49_208842	203.309	198.811	150.425	552.546	125.795	113.93	96.4114	336.137	0.608342	-0.717045
TGME49_208850	59.4534	51.3891	45.0215	155.864	163.914	152.442	145.463	461.819	2.96297	1.56704
TGME49_208910	65.2926	81.2589	48.1995	194.751	45.7436	43.3257	43.9771	133.046	0.683161	-0.549702
TGME49_208970	227.197	215.834	216.633	659.664	144.855	123.558	155.611	424.024	0.642789	-0.637584
TGME49_208980	42.9975	40.4689	46.6105	130.077	26.6838	46.535	52.4343	125.653	0.96599	-0.0499199
TGME49_208990	42.9975	35.33	31.7799	110.107	30.4957	49.7443	37.2114	117.451	1.0667	0.0931526
TGME49_209000	73.2551	111.45	124.471	309.176	80.0513	78.628	59.2	217.879	0.704709	-0.504901
TGME49_209010	31.85	27.9428	32.8392	92.632	38.1197	16.0465	33.8286	87.9948	0.949939	-0.0740938
TGME49_209020	28.1342	29.2275	29.6612	87.0229	7.62393	16.0465	6.76571	30.4362	0.349749	-1.51561
TGME49_209030	4118.74	3478.08	3579.47	11176.3	7906.02	8339.39	7587.75	23833.1	2.13247	1.09253
TGME49_209050	149.164	173.438	171.082	493.684	64.8034	86.6513	103.177	254.632	0.515779	-0.955175
TGME49_209060	70.6009	84.4708	72.0344	227.106	99.1111	70.6048	59.2	228.916	1.00797	0.0114511
TGME49_209080	82.8101	64.2363	73.0937	220.14	125.795	81.8373	67.6571	275.289	1.25052	0.322527
TGME49_209090	104.574	81.9013	84.7464	271.222	308.769	393.14	316.297	1018.21	3.75414	1.90848
TGME49_209100	71.6626	60.3821	60.3818	192.426	57.1795	56.1629	69.3486	182.691	0.949406	-0.0749025
TGME49_209108	20.7025	20.2344	18.5383	59.4752	19.0598	25.6745	20.2971	65.0314	1.09342	0.128848
TGME49_209120	72.1934	45.929	42.9028	161.025	83.8632	46.535	69.3486	199.747	1.24047	0.310885
TGME49_209130	14.8633	24.0886	24.8942	63.8462	11.4359	20.8605	15.2229	47.5192	0.744277	-0.426089
TGME49_209140	115.191	102.778	96.9286	314.898	133.419	125.163	106.56	365.142	1.15956	0.213573
TGME49_209150	127.931	142.605	147.776	418.312	194.41	179.721	158.994	533.126	1.27447	0.349896
TGME49_209160	168.805	131.042	124.471	424.318	228.718	309.698	296	834.416	1.96649	0.975619
TGME49_209170	143.325	125.903	121.293	390.522	83.8632	73.8141	87.9543	245.632	0.628983	-0.668906
TGME49_209180	8.49334	7.38718	5.82631	21.7068	11.4359	8.02327	11.84	31.2992	1.4419	0.527975
TGME49_209190	46.7134	50.1043	47.1402	143.958	60.9914	46.535	45.6686	153.195	1.06417	0.0897223
TGME49_209200	79.6251	99.5663	81.5684	260.76	53.3675	67.3955	89.6457	210.409	0.806906	-0.309527
TGME49_209210	80.1559	108.238	89.5133	277.907	118.171	107.512	109.943	335.626	1.20769	0.272248
TGME49_209240	63.7001	53.9585	53.4961	171.155	64.8034	70.6048	50.7428	186.151	1.08762	0.121173
TGME49_209250	389.632	419.463	389.833	1198.93	308.769	306.489	311.223	926.481	0.772757	-0.371912
TGME49_209260	414.05	334.029	379.77	1127.85	609.914	670.745	613.988	1894.65	1.67988	0.748356
TGME49_209270	45.6517	54.9221	43.9622	144.536	11.4359	11.2326	25.3714	48.0399	0.332373	-1.58912
TGME49_209280	39.8125	59.7398	54.0258	153.578	41.9316	56.1629	59.2	157.294	1.0242	0.0344955
TGME49_209290	1637.09	1330.66	1452.87	4420.62	495.555	547.187	597.074	1639.82	0.370947	-1.43071
TGME49_209420	173.583	137.466	147.247	458.295	263.026	312.907	348.434	924.367	2.01697	1.01219
TGME49_209430	92.3651	73.8718	82.098	248.335	156.291	163.675	150.537	470.502	1.89463	0.921915
TGME49_209440	154.473	228.681	229.875	613.028	53.3675	48.1396	45.6686	147.176	0.24008	-2.05841
TGME49_209450	102.451	120.443	117.056	339.95	64.8034	80.2327	79.4971	224.533	0.660489	-0.598393
TGME49_209460	48.8367	37.2571	38.6655	124.759	22.8718	20.8605	37.2114	80.9437	0.648799	-0.624156
TGME49_209490	81.2176	59.4186	75.2124	215.849	83.8632	97.8839	60.8914	242.639	1.12411	0.168789
TGME49_209500	148.103	189.818	167.904	505.825	129.607	96.2792	115.017	340.903	0.673955	-0.569275
TGME49_209520	36.6275	45.929	45.5512	128.108	15.2479	35.3024	25.3714	75.9217	0.59264	-0.754773
TGME49_209530	18.5792	17.665	18.5383	54.7824	15.2479	24.0698	40.5943	79.9119	1.45871	0.544698
TGME49_209540	16.4558	24.4098	28.6019	69.4675	26.6838	36.907	25.3714	88.9622	1.28063	0.356854
TGME49_209550	25.48	29.8699	25.4239	80.7738	15.2479	14.4419	11.84	41.5297	0.514149	-0.959743
TGME49_209570	68.4776	53.3161	68.8564	190.65	57.1795	102.698	96.4114	256.289	1.34429	0.426843
TGME49_209580	69.0084	77.4048	57.2038	203.617	41.9316	51.3489	59.2	152.481	0.74886	-0.417233
TGME49_209600	391.755	342.058	332.1	1065.91	590.855	680.373	766.217	2037.44	1.91145	0.934671
TGME49_209630	41.405	29.8699	33.8985	105.173	34.3077	43.3257	67.6571	145.29	1.38144	0.466169
TGME49_209640	16.9867	16.7014	15.3603	49.0484	26.6838	27.2791	28.7543	82.7172	1.68644	0.75398
TGME49_209650	25.48	36.2935	31.2502	93.0238	7.62393	11.2326	11.84	30.6965	0.329986	-1.59952
TGME49_209670	9.02417	13.8108	9.0043	31.8393	22.8718	30.4884	35.52	88.8802	2.79153	1.48105
TGME49_209680	50.4292	35.33	42.9028	128.662	19.0598	32.0931	33.8286	84.9815	0.660502	-0.598366
TGME49_209690	108.29	99.5663	91.1023	298.959	179.162	139.605	164.069	482.836	1.61506	0.691586
TGME49_209700	84.9334	75.1565	89.5133	249.603	141.043	138	199.589	478.631	1.91757	0.939279
TGME49_209710	84.4026	59.0974	72.5641	216.064	83.8632	62.5815	93.0286	239.473	1.10834	0.148406
TGME49_209720	184.73	149.992	167.904	502.626	396.444	441.28	439.771	1277.5	2.54164	1.34576
TGME49_209730	47.775	55.5644	57.7335	161.073	49.5555	46.535	42.2857	138.376	0.859091	-0.219118
TGME49_209740	48.8367	54.6009	56.6741	160.112	26.6838	22.4652	8.45714	57.606	0.359787	-1.47479
TGME49_209770	14.8633	22.8039	25.4239	63.0911	19.0598	14.4419	21.9886	55.4903	0.879526	-0.185203
TGME49_209790	28.1342	28.5852	20.1273	76.8466	41.9316	27.2791	16.9143	86.125	1.12074	0.164451
TGME49_209800	267.009	251.164	272.248	790.421	335.453	247.117	241.874	824.444	1.04304	0.0607998
TGME49_209820	40.3434	21.8403	24.8942	87.078	49.5555	35.3024	25.3714	110.229	1.26587	0.340129
TGME49_209830	6.90084	5.46009	10.0636	22.4246	7.62393	8.02327	6.76571	22.4129	0.999481	-0.000749358
TGME49_209850	100.858	114.019	86.3354	301.213	179.162	165.279	155.611	500.053	1.66013	0.731296
TGME49_209860	28.1342	24.731	34.9579	87.823	57.1795	33.6977	57.5086	148.386	1.6896	0.756681
TGME49_209870	42.9975	33.7241	29.1316	105.853	19.0598	67.3955	52.4343	138.89	1.3121	0.391874
TGME49_209880	122.623	122.691	125.001	370.315	110.547	67.3955	43.9771	221.92	0.599273	-0.738715
TGME49_209890	374.769	311.867	334.218	1020.85	423.128	404.373	348.434	1175.94	1.15191	0.204031
TGME49_209900	48.8367	51.0679	41.8435	141.748	53.3675	35.3024	21.9886	110.658	0.78067	-0.357216
TGME49_209910	1177.39	993.094	986.236	3156.72	2195.69	1834.12	1671.13	5700.94	1.80597	0.852775
TGME49_209940	40.8742	26.9793	30.7206	98.574	15.2479	20.8605	20.2971	56.4055	0.572215	-0.805372
TGME49_209945	45.1209	44.0019	53.4961	142.619	49.5555	77.0234	94.72	221.299	1.55168	0.633831
TGME49_209950	441.123	350.409	323.625	1115.16	937.743	1116.84	969.188	3023.77	2.71152	1.4391
TGME49_209960	108.29	121.085	121.293	350.669	72.4273	102.698	103.177	278.302	0.793633	-0.333456
TGME49_209970	64.7617	55.5644	56.1445	176.471	45.7436	46.535	35.52	127.799	0.724192	-0.465557
TGME49_209985	13.8017	16.7014	17.4789	47.9821	26.6838	48.1396	42.2857	117.109	2.44068	1.28729
TGME49_210220	14.8633	15.7379	18.0086	48.6098	45.7436	89.8606	98.1028	233.707	4.80781	2.26538
TGME49_210230	79.0942	87.3614	109.111	275.567	34.3077	35.3024	43.9771	113.587	0.412195	-1.2786
TGME49_210245	16.9867	14.132	13.2416	44.3603	11.4359	8.02327	11.84	31.2992	0.705567	-0.503145
TGME49_210255	245.776	233.82	243.646	723.242	236.342	207	252.023	695.365	0.961455	-0.0567081
TGME49_210270	161.904	166.372	164.196	492.472	76.2393	85.0466	65.9657	227.252	0.46145	-1.11575
TGME49_210280	104.043	93.1427	85.8057	282.992	106.735	86.6513	93.0286	286.415	1.0121	0.0173463
TGME49_210300	106.167	161.876	152.014	420.056	106.735	78.628	72.7314	258.094	0.614429	-0.702683
TGME49_210310	59.9842	80.9378	75.7421	216.664	15.2479	20.8605	27.0629	63.1712	0.291563	-1.77812
TGME49_210345	37.6892	51.7102	51.9071	141.307	34.3077	24.0698	25.3714	83.7489	0.592675	-0.754686
TGME49_210360	55.7375	47.8561	62.5004	166.094	38.1197	33.6977	54.1257	125.943	0.758264	-0.399228
TGME49_210370	439	378.352	377.121	1194.47	293.521	365.861	372.114	1031.5	0.863558	-0.211635
TGME49_210380	74.3167	81.9013	61.9708	218.189	83.8632	33.6977	47.36	164.921	0.755863	-0.403802
TGME49_210390	32.3809	40.4689	41.3139	114.164	26.6838	56.1629	35.52	118.367	1.03682	0.0521598
TGME49_210408	1179.51	1003.69	966.109	3149.31	625.162	690.001	585.234	1900.4	0.603432	-0.728736
TGME49_210412	35.035	28.264	32.3095	95.6086	57.1795	41.721	79.4971	178.398	1.86592	0.899885
TGME49_210420	131.116	95.0698	105.403	331.589	121.983	121.954	131.931	375.868	1.13354	0.18083
TGME49_210430	96.6118	163.16	135.065	394.837	91.4872	121.954	84.5714	298.012	0.754774	-0.405884
TGME49_210440	52.5525	55.5644	56.1445	164.261	22.8718	33.6977	42.2857	98.8552	0.601816	-0.732605
TGME49_210450	28.665	26.3369	32.8392	87.8411	34.3077	24.0698	33.8286	92.2061	1.04969	0.0699649
TGME49_210490	76.4401	58.4551	66.7378	201.633	72.4273	49.7443	49.0514	171.223	0.849182	-0.235854
TGME49_210690	1213.49	1058.94	1122.89	3395.31	2298.61	2580.28	2346.01	7224.91	2.12791	1.08944
TGME49_210700	127.931	166.372	144.069	438.372	53.3675	41.721	52.4343	147.523	0.336524	-1.57122
TGME49_210715	10.0858	11.5625	11.6526	33.301	45.7436	20.8605	30.4457	97.0498	2.91432	1.54316
TGME49_210730	53.0834	45.929	47.1402	146.153	38.1197	43.3257	55.8171	137.262	0.939173	-0.0905378
TGME49_210750	64.2309	53.3161	52.9665	170.514	57.1795	70.6048	38.9029	166.687	0.977559	-0.0327437
TGME49_210760	97.6734	88.3249	111.759	297.758	49.5555	51.3489	67.6571	168.562	0.566103	-0.820863
TGME49_210778	71.6626	55.5644	66.7378	193.965	45.7436	44.9303	59.2	149.874	0.772686	-0.372045
TGME49_210781	79.0942	83.5072	99.0473	261.649	49.5555	40.1163	52.4343	142.106	0.543118	-0.880662
TGME49_210787	28.665	23.1251	39.7249	91.515	64.8034	56.1629	82.88	203.846	2.22746	1.1554
TGME49_210790	54.6759	50.4255	43.9622	149.064	41.9316	73.8141	104.869	220.614	1.48	0.565598
TGME49_210800	62.1076	60.061	58.2631	180.432	87.6752	121.954	87.9543	297.583	1.64928	0.721841
TGME49_210810	219.234	157.379	192.798	569.411	316.393	194.163	260.48	771.036	1.35409	0.437327
TGME49_210820	82.2792	115.304	132.416	330	76.2393	94.6746	94.72	265.634	0.804952	-0.313025
TGME49_210830	47.2442	50.7467	54.0258	152.017	22.8718	35.3024	33.8286	92.0027	0.605215	-0.724481
TGME49_210840	151.818	131.363	140.891	424.073	282.085	332.163	274.011	888.26	2.09459	1.06667
TGME49_210960	97.6734	79.9742	70.4454	248.093	156.291	157.256	170.834	484.381	1.95242	0.965261
TGME49_210980	132.708	136.823	120.234	389.766	99.1111	109.116	106.56	314.788	0.807633	-0.308229
TGME49_211010	49.8984	65.1999	49.2588	164.357	41.9316	64.1862	50.7428	156.861	0.954389	-0.0673503
TGME49_211015	31.3192	24.4098	21.1866	76.9156	19.0598	12.8372	11.84	43.7371	0.568637	-0.81442
TGME49_211020	87.0567	77.4048	65.1488	229.61	121.983	67.3955	94.72	284.098	1.23731	0.307203
TGME49_211030	342.388	264.011	287.608	894.007	819.572	803.932	713.783	2337.29	2.61439	1.38648
TGME49_211040	338.672	265.938	313.032	917.642	426.94	369.07	336.594	1132.6	1.23426	0.303641
TGME49_211060	20.7025	22.8039	16.9493	60.4557	102.923	133.186	120.091	356.201	5.89193	2.55874
TGME49_211070	68.4776	56.8491	58.7928	184.119	99.1111	41.721	59.2	200.032	1.08643	0.119589
TGME49_211090	81.2176	79.653	73.6234	234.494	72.4273	94.6746	59.2	226.302	0.965065	-0.0513024
TGME49_211150	102.982	110.165	112.819	325.966	38.1197	36.907	45.6686	120.695	0.37027	-1.43335
TGME49_211220	34.5042	52.3526	34.4282	121.285	53.3675	38.5117	69.3486	161.228	1.32933	0.410699
TGME49_211230	168.274	135.86	147.247	451.381	141.043	133.186	120.091	394.32	0.873587	-0.194977
TGME49_211240	51.4909	41.7536	41.3139	134.558	64.8034	69.0001	81.1886	214.992	1.59776	0.676052
TGME49_211250	169.336	152.882	163.666	485.885	137.231	160.465	96.4114	394.108	0.811113	-0.302025
TGME49_211260	439.53	327.926	298.731	1066.19	282.085	271.186	287.543	840.815	0.788618	-0.342602
TGME49_211270	53.0834	65.521	49.2588	167.863	15.2479	22.4652	15.2229	52.9359	0.315351	-1.66497
TGME49_211290	537.735	391.842	393.011	1322.59	518.427	587.303	537.874	1643.6	1.24272	0.3135
TGME49_211300	30.7884	26.0157	19.0679	75.872	34.3077	30.4884	33.8286	98.6247	1.29988	0.378381
TGME49_211310	53.0834	77.4048	61.4411	191.929	22.8718	33.6977	42.2857	98.8552	0.515061	-0.957185
TGME49_211330	53.6142	59.4186	64.0894	177.122	76.2393	41.721	50.7428	168.703	0.952467	-0.0702585
TGME49_211340	59.9842	55.2432	42.9028	158.13	60.9914	41.721	25.3714	128.084	0.809989	-0.304025
TGME49_211350	83.8717	98.2816	99.0473	281.201	72.4273	62.5815	45.6686	180.677	0.642521	-0.638184
TGME49_211390	24.4184	21.8403	25.9536	72.2123	22.8718	51.3489	42.2857	116.506	1.61339	0.690093
TGME49_211400	23.3567	34.3664	31.7799	89.503	19.0598	38.5117	23.68	81.2515	0.907808	-0.139541
TGME49_211410	82.2792	77.0836	72.0344	231.397	121.983	85.0466	77.8057	284.835	1.23094	0.299756
TGME49_211420	394.94	315.722	324.684	1035.35	426.94	377.094	377.189	1181.22	1.1409	0.190167
TGME49_211440	55.2067	76.7624	65.6784	197.648	34.3077	38.5117	35.52	108.339	0.548144	-0.867372
TGME49_211450	38.22	35.9723	39.7249	113.917	30.4957	49.7443	30.4457	110.686	0.971633	-0.0415172
TGME49_211460	427.321	383.491	396.189	1207	346.889	301.675	324.754	973.318	0.806393	-0.310444
TGME49_211470	48.3059	50.1043	48.1995	146.61	72.4273	70.6048	49.0514	192.084	1.31017	0.389753
TGME49_211480	55.7375	49.1408	49.7885	154.667	26.6838	30.4884	33.8286	91.0007	0.588366	-0.765214
TGME49_211600	109.883	128.794	117.056	355.732	91.4872	81.8373	77.8057	251.13	0.705953	-0.502357
TGME49_211610	70.0701	72.9082	75.2124	218.191	60.9914	60.9768	60.8914	182.86	0.838073	-0.254852
TGME49_211630	269.133	237.674	192.268	699.075	285.897	377.094	414.4	1077.39	1.54117	0.624022
TGME49_211640	55.7375	64.8787	61.4411	182.057	26.6838	41.721	33.8286	102.233	0.561545	-0.832527
TGME49_211650	87.0567	77.0836	87.3947	251.535	53.3675	69.0001	84.5714	206.939	0.822705	-0.281553
TGME49_211670	80.1559	66.4846	80.509	227.15	102.923	91.4653	123.474	317.863	1.39935	0.484761
TGME49_211680	2144.04	1676.89	1728.3	5549.22	4463.81	5048.24	4751.22	14263.3	2.57032	1.36195
TGME49_211690	116.783	125.261	112.819	354.863	118.171	115.535	118.4	352.106	0.992231	-0.0112519
TGME49_211695	8.49334	6.10245	5.82631	20.4221	22.8718	8.02327	8.45714	39.3522	1.92694	0.946313
TGME49_211700	64.2309	66.8058	70.9751	202.012	26.6838	32.0931	35.52	94.2968	0.466789	-1.09916
TGME49_211710	243.653	206.841	233.052	683.546	453.624	454.117	427.931	1335.67	1.95403	0.966455
TGME49_211720	860.482	844.708	736.234	2441.42	495.555	523.117	487.131	1505.8	0.616773	-0.697188
TGME49_211730	106.167	159.627	135.594	401.388	106.735	129.977	126.857	363.569	0.905779	-0.142769
TGME49_211850	144.918	135.539	152.543	433	304.957	215.024	263.863	783.844	1.81026	0.8562
TGME49_211860	89.1801	86.0767	91.632	266.889	95.2991	117.14	126.857	339.296	1.2713	0.346306
TGME49_211870	34.5042	20.5556	27.5426	82.6024	11.4359	24.0698	18.6057	54.1114	0.655083	-0.610251
TGME49_211880	10.0858	14.7744	16.4196	41.2798	49.5555	49.7443	45.6686	144.968	3.51185	1.81223
TGME49_211890	56.7992	52.6738	50.8478	160.321	26.6838	17.6512	25.3714	69.7064	0.434793	-1.2016
TGME49_212090	71.1317	65.521	67.2674	203.92	45.7436	60.9768	54.1257	160.846	0.78877	-0.342323
TGME49_212100	15.3942	22.1615	21.7163	59.272	15.2479	28.8838	28.7543	72.8859	1.22969	0.29829
TGME49_212110	14.3325	16.0591	19.0679	49.4595	15.2479	16.0465	18.6057	49.9001	1.00891	0.0127946
TGME49_212130	46.7134	63.9151	62.5004	173.129	72.4273	46.535	65.9657	184.928	1.06815	0.0951167
TGME49_212140	74.3167	87.0402	78.3904	239.747	49.5555	35.3024	30.4457	115.304	0.480938	-1.05608
TGME49_212150	49.8984	42.7172	40.2545	132.87	34.3077	35.3024	38.9029	108.513	0.816685	-0.292149
TGME49_212160	9.55501	9.95663	10.0636	29.5753	19.0598	24.0698	10.1486	53.2782	1.80144	0.849154
TGME49_212170	49.8984	49.7831	49.7885	149.47	22.8718	27.2791	23.68	73.8309	0.493951	-1.01756
TGME49_212190	497.922	511	572.568	1581.49	221.094	229.465	297.691	748.251	0.47313	-1.07969
TGME49_212200	59.4534	50.4255	57.7335	167.612	64.8034	60.9768	69.3486	195.129	1.16417	0.219298
TGME49_212210	116.783	96.3545	104.874	318.012	209.658	202.186	219.886	631.73	1.9865	0.990229
TGME49_212220	328.055	405.331	380.829	1114.22	240.154	219.838	197.897	657.888	0.59045	-0.760113
TGME49_212250	298.859	260.799	272.248	831.907	232.53	243.907	274.011	750.449	0.902083	-0.148668
TGME49_212260	160.843	127.188	136.124	424.154	186.786	150.837	167.451	505.075	1.19078	0.251909
TGME49_212270	358.313	309.298	346.93	1014.54	480.308	471.768	498.971	1451.05	1.43025	0.516267
TGME49_212290	1884.99	1580.21	1752.66	5217.86	2382.48	2880.35	2530.38	7793.21	1.49356	0.578758
TGME49_212300	443.246	368.395	371.825	1183.47	522.239	457.326	505.737	1485.3	1.25504	0.327738
TGME49_212310	481.997	421.39	436.444	1339.83	876.752	866.513	778.057	2521.32	1.88182	0.912129
TGME49_212410	23.3567	31.1546	30.1909	84.7022	110.547	94.6746	106.56	311.782	3.68091	1.88006
TGME49_212725	61.5767	42.7172	43.4325	147.726	64.8034	56.1629	40.5943	161.561	1.09365	0.129148
TGME49_212735	18.0483	19.5921	13.2416	50.882	34.3077	22.4652	21.9886	78.7614	1.54792	0.630332
TGME49_212760	30.7884	26.9793	24.8942	82.6619	95.2991	40.1163	54.1257	189.541	2.29297	1.19722
TGME49_212770	583.917	541.512	496.296	1621.73	522.239	552.001	585.234	1659.47	1.02328	0.0331969
TGME49_212780	188.446	171.19	146.717	506.353	141.043	94.6746	98.1028	333.82	0.659264	-0.601072
TGME49_212800	97.6734	108.238	97.988	303.9	137.231	102.698	115.017	354.946	1.16797	0.224004
TGME49_212820	81.2176	110.165	121.293	312.676	106.735	70.6048	52.4343	229.774	0.734863	-0.444453
TGME49_212840	40.8742	45.6078	43.4325	129.914	34.3077	44.9303	54.1257	133.364	1.02655	0.0378036
TGME49_212850	135.893	136.181	139.831	411.906	99.1111	93.0699	98.1028	290.284	0.704733	-0.504851
TGME49_212860	46.7134	64.5575	58.2631	169.534	76.2393	35.3024	47.36	158.902	0.937285	-0.0934403
TGME49_212880	156.596	205.556	147.247	509.399	60.9914	56.1629	54.1257	171.28	0.336239	-1.57244
TGME49_212900	181.545	194.315	194.917	570.777	118.171	113.93	164.069	396.17	0.694089	-0.526807
TGME49_212920	96.0809	70.0176	69.3861	235.485	106.735	72.2094	98.1028	277.047	1.1765	0.2345
TGME49_212930	39.8125	46.5713	37.0765	123.46	53.3675	83.442	84.5714	221.381	1.79313	0.842483
TGME49_212940	22.295	26.3369	34.4282	83.0601	30.4957	17.6512	10.1486	58.2955	0.701847	-0.510772
TGME49_212950	22.8259	32.4393	27.5426	82.8078	34.3077	52.9536	64.2743	151.536	1.82997	0.871818
TGME49_212955	9.55501	8.6719	5.29665	23.5236	7.62393	9.62792	5.07428	22.3261	0.949097	-0.0753727
TGME49_212960	53.0834	58.1339	55.0851	166.302	30.4957	51.3489	47.36	129.205	0.776926	-0.364151
TGME49_212980	752.191	662.276	659.433	2073.9	506.991	494.233	488.823	1490.05	0.718476	-0.476988
TGME49_212990	35.5659	45.929	47.1402	128.635	64.8034	81.8373	106.56	253.201	1.96837	0.976998
TGME49_213000	36.0967	35.0088	22.2459	93.3514	49.5555	67.3955	82.88	199.831	2.14063	1.09804
TGME49_213010	44.0592	51.7102	63.0301	158.8	57.1795	81.8373	74.4228	213.44	1.34408	0.426621
TGME49_213020	38.22	46.2502	57.7335	142.204	15.2479	20.8605	13.5314	49.6398	0.349075	-1.51839
TGME49_213030	187.384	177.935	185.383	550.702	179.162	242.303	224.96	646.425	1.17382	0.231212
TGME49_213040	76.4401	82.8649	86.865	246.17	83.8632	57.7675	69.3486	210.979	0.857047	-0.222553
TGME49_213050	410.865	347.197	363.88	1121.94	339.265	349.815	382.263	1071.34	0.9549	-0.0665792
TGME49_213060	71.1317	75.7989	79.9794	226.91	45.7436	51.3489	40.5943	137.687	0.60679	-0.72073
TGME49_213067	108.29	80.6166	89.5133	278.42	68.6154	73.8141	52.4343	194.864	0.699891	-0.514797
TGME49_213069	9.02417	7.066	10.0636	26.1538	7.62393	17.6512	11.84	37.1151	1.41911	0.504986
TGME49_213072	61.0459	50.1043	50.3182	161.468	72.4273	49.7443	50.7428	172.914	1.07089	0.0988069
TGME49_213100	21.2334	18.9497	14.3009	54.484	57.1795	24.0698	33.8286	115.078	2.11214	1.07871
TGME49_213240	35.035	34.3664	36.5469	105.948	30.4957	28.8838	38.9029	98.2823	0.927644	-0.108357
TGME49_213280	290.366	237.032	285.489	812.887	514.615	601.745	691.794	1808.15	2.22436	1.15339
TGME49_213300	58.9226	66.1634	65.1488	190.235	41.9316	35.3024	38.9029	116.137	0.610492	-0.711955
TGME49_213310	52.5525	60.3821	50.3182	163.253	26.6838	22.4652	25.3714	74.5203	0.456472	-1.1314
TGME49_213325	29.1959	36.6147	40.7842	106.595	26.6838	22.4652	20.2971	69.446	0.651496	-0.618172
TGME49_213350	1250.11	1041.59	1175.86	3467.56	1871.67	1813.26	1595.02	5279.95	1.52267	0.606603
TGME49_213370	66.8851	67.127	71.5047	205.517	26.6838	25.6745	25.3714	77.7296	0.378216	-1.40272
TGME49_213388	50.96	49.1408	58.7928	158.894	57.1795	36.907	27.0629	121.149	0.762456	-0.391274
TGME49_213392	106.698	145.174	139.302	391.174	72.4273	83.442	84.5714	240.441	0.614665	-0.702127
TGME49_213400	83.3409	91.5368	70.4454	245.323	53.3675	48.1396	47.36	148.867	0.606821	-0.720658
TGME49_213410	193.754	167.978	194.387	556.119	205.846	205.396	208.046	619.287	1.11359	0.155215
TGME49_213420	31.3192	27.9428	27.0129	86.2749	26.6838	16.0465	27.0629	69.7931	0.808962	-0.305855
TGME49_213445	157.127	134.896	136.124	428.147	45.7436	88.256	113.326	247.325	0.577664	-0.791696
TGME49_213490	70.6009	59.4186	58.7928	188.812	91.4872	75.4187	79.4971	246.403	1.30502	0.384067
TGME49_213520	47.2442	51.3891	34.9579	133.591	76.2393	69.0001	64.2743	209.514	1.56832	0.64922
TGME49_213550	65.8234	86.3978	82.6277	234.849	41.9316	35.3024	42.2857	119.52	0.508922	-0.974485
TGME49_213570	571.177	565.922	651.488	1788.59	522.239	592.117	876.16	1990.52	1.1129	0.154323
TGME49_213580	765.993	724.265	734.115	2224.37	1036.85	1057.47	1219.52	3313.84	1.48979	0.575106
TGME49_213590	130.054	99.5663	109.111	338.732	49.5555	62.5815	52.4343	164.571	0.485846	-1.04143
TGME49_213600	29.7267	35.0088	37.0765	101.812	64.8034	51.3489	47.36	163.512	1.60602	0.683491
TGME49_213610	186.853	154.167	145.128	486.149	121.983	163.675	118.4	404.058	0.83114	-0.266837
TGME49_213635	13.2708	14.7744	14.3009	42.3461	7.62393	8.02327	15.2229	30.8701	0.728993	-0.456023
TGME49_213650	151.288	150.634	154.132	456.054	198.222	267.977	270.629	736.828	1.61566	0.692122
TGME49_213660	918.873	846.314	750.535	2515.72	415.504	415.605	390.72	1221.83	0.485677	-1.04193
TGME49_213670	107.228	92.1791	100.107	299.514	114.359	62.5815	77.8057	254.746	0.850531	-0.233564
TGME49_213680	32.9117	18.6285	26.4832	78.0235	53.3675	33.6977	30.4457	117.511	1.5061	0.590815
TGME49_213690	105.105	79.3319	82.6277	267.065	91.4872	102.698	91.3371	285.522	1.06911	0.0964136
TGME49_213710	95.5501	94.7486	87.3947	277.693	53.3675	46.535	54.1257	154.028	0.55467	-0.850298
TGME49_213730	176.237	169.584	243.646	589.466	202.034	186.14	279.086	667.26	1.13197	0.178838
TGME49_213740	65.8234	82.8649	92.6913	241.38	95.2991	85.0466	98.1028	278.449	1.15357	0.206108
TGME49_213746	12.74	17.665	17.4789	47.8839	19.0598	19.2558	10.1486	48.4642	1.01212	0.0173789
TGME49_213752	24.9492	20.5556	30.7206	76.2254	26.6838	32.0931	32.1371	90.914	1.1927	0.254231
TGME49_213770	84.4026	89.9308	97.4583	271.792	80.0513	117.14	125.166	322.357	1.18604	0.246156
TGME49_213780	6.37001	9.31427	7.41531	23.0996	7.62393	8.02327	15.2229	30.8701	1.33639	0.418341
TGME49_213790	37.6892	39.5053	46.6105	123.805	26.6838	52.9536	32.1371	111.774	0.902827	-0.147479
TGME49_213800	192.162	189.818	156.251	538.231	251.59	240.698	246.949	739.236	1.37345	0.457809
TGME49_213810	35.5659	42.396	23.8349	101.797	26.6838	33.6977	21.9886	82.3701	0.809162	-0.3055
TGME49_213820	166.151	140.035	132.946	439.132	110.547	102.698	140.389	353.633	0.805301	-0.3124
TGME49_213830	84.9334	79.3319	76.8014	241.067	106.735	112.326	121.783	340.844	1.4139	0.499678
TGME49_213870	132.708	110.165	107.522	350.396	152.479	157.256	128.549	438.283	1.25082	0.322878
TGME49_213880	18.5792	22.8039	32.8392	74.2223	41.9316	25.6745	28.7543	96.3604	1.29827	0.376587
TGME49_213885	5.30834	10.599	8.47464	24.382	7.62393	9.62792	8.45714	25.709	1.05443	0.0764587
TGME49_213890	23.3567	27.9428	27.5426	78.8421	11.4359	16.0465	25.3714	52.8539	0.670376	-0.576957
TGME49_213900	106.698	113.377	114.408	334.482	80.0513	121.954	111.634	313.639	0.937686	-0.0928238
TGME49_213910	65.2926	52.6738	53.4961	171.462	95.2991	75.4187	86.2628	256.981	1.49876	0.583767
TGME49_213920	120.499	137.787	140.361	398.647	83.8632	85.0466	77.8057	246.716	0.618882	-0.692264
TGME49_213930	50.96	46.2502	50.8478	148.058	41.9316	43.3257	25.3714	110.629	0.747198	-0.420437
TGME49_213940	437.407	343.985	380.299	1161.69	468.872	450.908	339.977	1259.76	1.08442	0.116917
TGME49_213950	96.6118	102.457	96.399	295.468	49.5555	38.5117	59.2	147.267	0.498421	-1.00456
TGME49_213970	71.1317	91.5368	82.6277	245.296	60.9914	91.4653	99.7943	252.251	1.02835	0.040335
TGME49_214080	1019.2	799.742	804.031	2622.97	1879.3	1843.75	1826.74	5549.79	2.11584	1.08123
TGME49_214090	75.9092	130.721	126.59	333.22	160.103	131.582	96.4114	388.096	1.16468	0.219937
TGME49_214110	47.2442	50.4255	47.1402	144.81	99.1111	85.0466	74.4228	258.581	1.78566	0.836454
TGME49_214120	27.6034	34.3664	35.4875	97.4573	26.6838	16.0465	25.3714	68.1017	0.698785	-0.517079
TGME49_214130	78.5634	94.1062	65.6784	238.348	53.3675	32.0931	47.36	132.821	0.557255	-0.843591
TGME49_214140	319.562	380.6	393.011	1093.17	297.333	232.675	240.183	770.191	0.704546	-0.505234
TGME49_214150	84.4026	65.521	68.3268	218.25	80.0513	93.0699	120.091	293.213	1.34347	0.425963
TGME49_214170	60.5151	63.9151	57.7335	182.164	53.3675	57.7675	43.9771	155.112	0.851499	-0.231923
TGME49_214180	175.706	209.089	191.739	576.534	186.786	189.349	199.589	575.724	0.998595	-0.00202802
TGME49_214190	36.6275	23.4463	21.1866	81.2604	45.7436	43.3257	52.4343	141.504	1.74136	0.800214
TGME49_214200	116.783	151.598	151.484	419.865	102.923	133.186	113.326	349.435	0.832255	-0.264902
TGME49_214210	368.399	323.751	335.807	1027.96	495.555	494.233	475.291	1465.08	1.42523	0.511199
TGME49_214220	355.128	300.305	328.922	984.354	529.863	449.303	424.549	1403.71	1.42603	0.512
TGME49_214230	30.7884	41.4324	37.6062	109.827	30.4957	32.0931	28.7543	91.3431	0.8317	-0.265865
TGME49_214240	89.7109	100.53	92.6913	282.932	64.8034	48.1396	65.9657	178.909	0.632338	-0.661232
TGME49_214250	279.219	215.834	247.353	742.406	209.658	235.884	206.354	651.896	0.878086	-0.187566
TGME49_214260	36.0967	47.8561	51.3775	135.33	26.6838	33.6977	28.7543	89.1358	0.658654	-0.602408
TGME49_214270	480.935	491.729	476.169	1448.83	358.325	327.349	299.383	985.057	0.679897	-0.556612
TGME49_214280	48.8367	45.2866	47.6698	141.793	49.5555	48.1396	47.36	145.055	1.02301	0.0328138
TGME49_214290	201.186	172.475	176.908	550.569	388.82	491.024	375.497	1255.34	2.28008	1.18909
TGME49_214300	58.9226	73.8718	66.7378	199.532	53.3675	41.721	20.2971	115.386	0.578281	-0.790157
TGME49_214310	83.3409	87.3614	92.6913	263.394	57.1795	27.2791	38.9029	123.361	0.468354	-1.09433
TGME49_214320	1071.22	1032.92	1210.81	3314.96	823.384	511.885	473.6	1808.87	0.545669	-0.873902
TGME49_214330	20.1717	17.0226	16.4196	53.6139	19.0598	24.0698	20.2971	63.4268	1.18303	0.242484
TGME49_214340	38.22	44.3231	38.6655	121.209	57.1795	107.512	104.869	269.56	2.22393	1.15311
TGME49_214350	270.725	210.695	207.099	688.519	468.872	489.419	488.823	1447.11	2.10178	1.07161
TGME49_214370	104.574	92.8215	93.221	290.617	76.2393	65.7908	84.5714	226.602	0.779726	-0.35896
TGME49_214390	8.49334	6.42363	12.1823	27.0993	19.0598	28.8838	27.0629	75.0064	2.76784	1.46876
TGME49_214400	20.1717	20.2344	21.1866	61.5927	38.1197	36.907	49.0514	124.078	2.01449	1.01042
TGME49_214410	87.0567	65.521	92.6913	245.269	30.4957	54.5582	82.88	167.934	0.684693	-0.546472
TGME49_214430	36.0967	45.6078	56.1445	137.849	19.0598	16.0465	8.45714	43.5635	0.316023	-1.6619
TGME49_214440	595.596	517.102	524.898	1637.6	743.333	829.606	813.577	2386.52	1.45733	0.543327
TGME49_214470	61.0459	64.5575	67.7971	193.4	60.9914	49.7443	37.2114	147.947	0.764978	-0.38651
TGME49_214480	109.352	92.8215	96.9286	299.102	144.855	131.582	111.634	388.071	1.29745	0.375682
TGME49_214490	45.6517	58.7762	57.7335	162.161	64.8034	93.0699	60.8914	218.765	1.34906	0.43195
TGME49_214500	32.3809	28.5852	31.2502	92.2162	15.2479	32.0931	38.9029	86.2438	0.935234	-0.0966004
TGME49_214520	44.59	43.6807	56.1445	144.415	64.8034	78.628	52.4343	195.866	1.35627	0.439642
TGME49_214530	46.7134	45.6078	43.4325	135.754	68.6154	64.1862	69.3486	202.15	1.48909	0.574436
TGME49_214540	158.719	157.379	167.904	484.002	34.3077	85.0466	91.3371	210.691	0.435311	-1.19988
TGME49_214560	152.88	170.226	147.776	470.883	114.359	93.0699	106.56	313.989	0.666809	-0.584655
TGME49_214575	127.931	109.523	114.937	352.391	179.162	174.907	196.206	550.275	1.56155	0.642976
TGME49_214580	36.6275	32.4393	26.4832	95.5501	22.8718	43.3257	32.1371	98.3346	1.02914	0.0414413
TGME49_214590	75.9092	74.1929	75.7421	225.844	91.4872	86.6513	72.7314	250.87	1.11081	0.151611
TGME49_214600	95.0192	112.414	107.522	314.955	83.8632	70.6048	79.4971	233.965	0.742853	-0.428851
TGME49_214610	38.22	42.0748	38.1359	118.431	34.3077	16.0465	16.9143	67.2685	0.567999	-0.81604
TGME49_214620	42.4667	39.8265	45.5512	127.844	72.4273	49.7443	47.36	169.532	1.32608	0.407165
TGME49_214630	41.405	42.396	41.3139	125.115	22.8718	27.2791	38.9029	89.0538	0.711776	-0.490505
TGME49_214740	29.1959	35.33	38.1359	102.662	30.4957	6.41862	21.9886	58.9029	0.573757	-0.801487
TGME49_214750	105.636	132.006	121.293	358.935	121.983	160.465	148.846	431.294	1.20159	0.26495
TGME49_214760	29.1959	22.4827	23.3052	74.9838	19.0598	38.5117	32.1371	89.7087	1.19637	0.258668
TGME49_214770	228.789	196.884	198.624	624.298	461.248	492.629	546.331	1500.21	2.40303	1.26486
TGME49_214780	50.4292	40.4689	36.0172	126.915	60.9914	77.0234	103.177	241.192	1.90042	0.926316
TGME49_214790	418.828	369.68	376.592	1165.1	1116.91	1383.21	1246.58	3746.7	3.21578	1.68517
TGME49_214800	32.3809	34.0452	32.3095	98.7357	22.8718	24.0698	28.7543	75.6959	0.766652	-0.383357
TGME49_214810	64.7617	49.462	49.7885	164.012	68.6154	73.8141	94.72	237.149	1.44593	0.531993
TGME49_214820	78.5634	84.7919	88.454	251.809	110.547	141.21	131.931	383.688	1.52372	0.607601
TGME49_214830	54.6759	75.1565	63.5598	193.392	72.4273	62.5815	59.2	194.209	1.00422	0.00607955
TGME49_214840	1142.35	1409.34	1527.02	4078.72	716.649	641.862	798.354	2156.87	0.528809	-0.919181
TGME49_214850	25.48	29.8699	28.0722	83.4221	22.8718	17.6512	27.0629	67.5858	0.810167	-0.303709
TGME49_214870	50.4292	45.6078	46.0808	142.118	45.7436	32.0931	27.0629	104.9	0.738116	-0.43808
TGME49_214880	378.484	435.201	419.494	1233.18	567.983	566.443	661.348	1795.77	1.45621	0.542222
TGME49_214900	133.77	150.634	154.662	439.066	49.5555	28.8838	40.5943	119.034	0.271106	-1.88307
TGME49_214910	16.9867	21.8403	17.4789	56.306	11.4359	20.8605	10.1486	42.445	0.753827	-0.407694
TGME49_214920	13.8017	15.0955	16.4196	45.3168	41.9316	12.8372	21.9886	76.7574	1.6938	0.760259
TGME49_214930	29.1959	22.4827	33.8985	85.5771	80.0513	88.256	65.9657	234.273	2.73757	1.45289
TGME49_214940	1486.33	1270.59	1234.65	3991.58	2393.91	2825.8	2543.91	7763.62	1.945	0.95977
TGME49_214950	337.61	312.831	320.447	970.888	331.641	316.117	238.491	886.249	0.912823	-0.131593
TGME49_214960	55.2067	56.8491	68.8564	180.912	22.8718	12.8372	18.6057	54.3147	0.300227	-1.73587
TGME49_214970	315.846	315.4	293.434	924.681	575.607	577.675	549.714	1703	1.84171	0.881048
TGME49_214980	96.0809	116.91	112.819	325.81	22.8718	43.3257	38.9029	105.1	0.322582	-1.63226
TGME49_214990	50.4292	70.66	65.6784	186.768	57.1795	43.3257	32.1371	132.642	0.7102	-0.493704
TGME49_215010	47.775	68.7329	55.0851	171.593	87.6752	62.5815	67.6571	217.914	1.26995	0.344767
TGME49_215020	31.85	33.0817	38.1359	103.068	19.0598	25.6745	28.7543	73.4886	0.713013	-0.487999
TGME49_215030	45.6517	57.4915	51.3775	154.521	11.4359	17.6512	10.1486	39.2357	0.253918	-1.97756
TGME49_215040	71.6626	79.0107	88.454	239.127	64.8034	49.7443	71.04	185.588	0.776104	-0.365678
TGME49_215050	10.6167	10.599	11.123	32.3386	7.62393	11.2326	8.45714	27.3136	0.844614	-0.243636
TGME49_215060	161.904	141.32	115.997	419.221	350.701	430.047	421.166	1201.91	2.86702	1.51955
TGME49_215070	92.8959	76.7624	80.509	250.167	102.923	77.0234	65.9657	245.912	0.982991	-0.0247506
TGME49_215080	40.3434	50.4255	42.3732	133.142	26.6838	28.8838	18.6057	74.1732	0.557098	-0.843996
TGME49_215090	45.6517	41.1112	32.8392	119.602	83.8632	102.698	91.3371	277.898	2.32352	1.21631
TGME49_215100	24.4184	34.6876	29.6612	88.7672	7.62393	16.0465	6.76571	30.4362	0.342876	-1.54424
TGME49_215130	82.2792	77.0836	77.8607	237.224	57.1795	94.6746	98.1028	249.957	1.05368	0.0754321
TGME49_215150	390.694	468.925	469.813	1329.43	240.154	309.698	280.777	830.629	0.6248	-0.678533
TGME49_215160	563.215	481.772	483.054	1528.04	426.94	481.396	453.303	1361.64	0.891101	-0.166339
TGME49_215170	225.074	167.336	180.086	572.495	148.667	216.628	216.503	581.798	1.01625	0.0232541
TGME49_215210	66.3542	47.5349	51.9071	165.796	38.1197	59.3722	42.2857	139.778	0.843068	-0.246279
TGME49_215220	501.107	442.588	388.244	1331.94	892	983.653	877.851	2753.5	2.06729	1.04774
TGME49_215230	64.2309	56.8491	61.9708	183.051	80.0513	97.8839	87.9543	265.889	1.45254	0.538582
TGME49_215250	29.1959	24.731	23.3052	77.2321	41.9316	38.5117	35.52	115.963	1.50149	0.586396
TGME49_215260	115.191	150.313	139.831	405.335	190.598	210.21	187.749	588.556	1.45202	0.538065
TGME49_215280	153.942	149.671	135.065	438.677	175.35	157.256	160.686	493.292	1.1245	0.169283
TGME49_215290	86.5259	75.4777	76.8014	238.805	53.3675	105.907	65.9657	225.24	0.943198	-0.0843675
TGME49_215300	31.85	36.2935	21.7163	89.8598	49.5555	51.3489	52.4343	153.339	1.70642	0.770974
TGME49_215350	273.379	233.82	263.773	770.973	255.402	259.954	272.32	787.676	1.02166	0.0309218
TGME49_215360	104.043	99.8875	94.81	298.741	129.607	96.2792	113.326	339.212	1.13547	0.183291
TGME49_215370	111.475	97.9604	90.043	299.478	80.0513	81.8373	82.88	244.769	0.817316	-0.291034
TGME49_215380	64.7617	59.7398	52.4368	176.938	72.4273	60.9768	82.88	216.284	1.22237	0.289682
TGME49_215390	12.74	11.8837	11.6526	36.2764	19.0598	20.8605	23.68	63.6003	1.75322	0.810005
TGME49_215400	87.0567	86.719	90.5727	264.348	121.983	117.14	135.314	374.437	1.41645	0.502282
TGME49_215420	65.2926	63.9151	54.0258	183.233	129.607	117.14	108.251	354.998	1.93741	0.954127
TGME49_215430	205.964	179.219	168.963	554.146	491.743	457.326	380.571	1329.64	2.39944	1.2627
TGME49_215440	103.513	114.341	117.586	335.439	91.4872	117.14	113.326	321.953	0.959795	-0.0592014
TGME49_215450	45.6517	47.5349	51.9071	145.094	53.3675	65.7908	57.5086	176.667	1.21761	0.284046
TGME49_215460	1592.5	1318.13	1492.6	4403.23	1589.59	1810.05	1879.18	5278.82	1.19885	0.261653
TGME49_215470	1618.51	1306.57	1490.48	4415.56	1764.94	2005.82	2006.03	5776.79	1.30828	0.387673
TGME49_215480	71.1317	72.2659	90.5727	233.97	83.8632	57.7675	81.1886	222.819	0.95234	-0.0704508
TGME49_215490	792.535	634.334	738.353	2165.22	720.461	535.954	657.966	1914.38	0.88415	-0.177636
TGME49_215510	73.7859	64.8787	75.2124	213.877	68.6154	83.442	79.4971	231.554	1.08265	0.114571
TGME49_215520	194.285	154.81	142.48	491.575	209.658	166.884	174.217	550.759	1.1204	0.164012
TGME49_215530	769.709	616.026	634.009	2019.74	1254.14	1163.37	1302.4	3719.91	1.84177	0.881095
TGME49_215550	48.3059	52.0314	37.0765	137.414	38.1197	40.1163	40.5943	118.83	0.864762	-0.209625
TGME49_215560	47.2442	64.5575	55.0851	166.887	41.9316	59.3722	45.6686	146.972	0.880671	-0.183325
TGME49_215570	95.5501	138.429	141.42	375.4	110.547	121.954	118.4	350.901	0.934738	-0.0973654
TGME49_215580	18.5792	22.1615	28.0722	68.8129	26.6838	20.8605	27.0629	74.6071	1.0842	0.116633
TGME49_215590	230.382	234.141	221.4	685.923	293.521	242.303	248.64	784.464	1.14366	0.19366
TGME49_215600	70.6009	64.8787	75.2124	210.692	99.1111	141.21	135.314	375.635	1.78286	0.834196
TGME49_215610	50.96	44.0019	41.3139	136.276	209.658	181.326	148.846	539.83	3.9613	1.98598
TGME49_215640	99.2659	139.714	130.298	369.277	64.8034	60.9768	60.8914	186.672	0.505505	-0.984202
TGME49_215660	55.7375	53.3161	51.3775	160.431	64.8034	70.6048	103.177	238.585	1.48715	0.572551
TGME49_215680	37.6892	23.7674	29.6612	91.1179	34.3077	41.721	32.1371	108.166	1.1871	0.247439
TGME49_215690	52.5525	55.5644	59.8521	167.969	34.3077	22.4652	30.4457	87.2185	0.519254	-0.945489
TGME49_215700	46.7134	57.8127	51.3775	155.904	53.3675	33.6977	23.68	110.745	0.710345	-0.493409
TGME49_215710	30.7884	36.2935	33.8985	100.98	7.62393	27.2791	28.7543	63.6573	0.630393	-0.665677
TGME49_215730	50.96	53.6373	61.9708	166.568	60.9914	89.8606	62.5828	213.435	1.28137	0.357684
TGME49_215740	53.0834	56.8491	55.6148	165.547	64.8034	57.7675	54.1257	176.697	1.06735	0.094031
TGME49_215750	15.925	21.8403	28.6019	66.3673	15.2479	20.8605	21.9886	58.0969	0.875385	-0.19201
TGME49_215775	107.759	96.0333	85.8057	289.598	110.547	129.977	137.006	377.53	1.30363	0.382537
TGME49_215890	32.9117	43.6807	37.0765	113.669	19.0598	25.6745	16.9143	61.6486	0.542352	-0.882699
TGME49_215895	70.0701	61.988	74.1531	206.211	87.6752	49.7443	49.0514	186.471	0.904271	-0.145172
TGME49_215910	234.098	285.53	329.451	849.08	263.026	187.744	201.28	652.05	0.767949	-0.380917
TGME49_215920	16.9867	17.665	15.8899	50.5416	19.0598	19.2558	18.6057	56.9214	1.12623	0.171499
TGME49_215930	19.11	12.8473	13.7713	45.7286	22.8718	20.8605	20.2971	64.0294	1.40021	0.48564
TGME49_215940	42.4667	44.3231	56.1445	142.934	102.923	48.1396	62.5828	213.646	1.49471	0.579868
TGME49_215950	94.4884	123.976	141.42	359.885	38.1197	35.3024	60.8914	134.313	0.373212	-1.42193
TGME49_215980	818.546	665.488	742.06	2226.09	4429.5	4298.87	4292.85	13021.2	5.84936	2.54828
TGME49_215990	32.3809	38.2206	42.3732	112.975	34.3077	25.6745	35.52	95.5021	0.845341	-0.242394
TGME49_216000	976.203	1031.31	1005.83	3013.35	1368.5	1635.14	1520.59	4524.23	1.5014	0.586304
TGME49_216010	32.3809	24.4098	33.3689	90.1595	26.6838	30.4884	32.1371	89.3093	0.99057	-0.0136695
TGME49_216020	27.6034	45.929	31.7799	105.312	49.5555	78.628	52.4343	180.618	1.71507	0.778268
TGME49_216030	49.3675	43.6807	56.1445	149.193	45.7436	48.1396	76.1143	169.997	1.13945	0.188336
TGME49_216040	63.1692	61.6669	57.2038	182.04	76.2393	72.2094	64.2743	212.723	1.16855	0.224721
TGME49_216050	53.6142	60.061	67.7971	181.472	68.6154	99.4885	67.6571	235.761	1.29916	0.377576
TGME49_216055	94.4884	80.2954	93.221	268.005	99.1111	101.093	96.4114	296.616	1.10676	0.146336
TGME49_216060	105.105	113.698	120.234	339.037	144.855	115.535	147.154	407.544	1.20206	0.265512
TGME49_216070	58.9226	62.9516	68.3268	190.201	19.0598	24.0698	10.1486	53.2782	0.280115	-1.83591
TGME49_216080	319.562	289.385	277.015	885.961	354.513	502.257	502.354	1359.12	1.53407	0.617361
TGME49_216120	179.422	171.19	182.734	533.346	240.154	242.303	268.937	751.394	1.40883	0.494497
TGME49_216130	160.843	128.473	139.302	428.617	137.231	147.628	153.92	438.779	1.02371	0.0338046
TGME49_216170	64.2309	61.6669	53.4961	179.394	41.9316	48.1396	25.3714	115.443	0.643515	-0.635954
TGME49_216180	552.598	439.698	494.177	1486.47	1410.43	1267.68	1459.7	4137.81	2.78364	1.47697
TGME49_216190	96.6118	103.742	110.17	310.524	34.3077	33.6977	33.8286	101.834	0.327943	-1.60848
TGME49_216210	112.006	147.101	137.713	396.82	87.6752	86.6513	59.2	233.526	0.588495	-0.764898
TGME49_216220	135.363	181.146	186.972	503.481	91.4872	102.698	87.9543	282.139	0.560378	-0.835529
TGME49_216240	66.3542	81.9013	74.1531	222.409	91.4872	80.2327	79.4971	251.217	1.12953	0.175721
TGME49_216250	53.6142	64.2363	65.1488	182.999	45.7436	52.9536	47.36	146.057	0.79813	-0.325305
TGME49_216260	161.904	131.684	127.12	420.708	190.598	248.721	255.406	694.725	1.65132	0.723622
TGME49_216275	27.6034	21.5192	28.0722	77.1948	38.1197	33.6977	30.4457	102.263	1.32474	0.405711
TGME49_216335	296.736	408.222	326.273	1031.23	205.846	126.768	125.166	457.779	0.443915	-1.17164
TGME49_216375	20.1717	15.0955	15.8899	51.1572	30.4957	25.6745	25.3714	81.5416	1.59394	0.6726
TGME49_216380	83.3409	99.8875	100.107	283.335	64.8034	36.907	67.6571	169.368	0.597764	-0.742351
TGME49_216390	58.9226	63.9151	79.9794	202.817	60.9914	41.721	38.9029	141.615	0.698241	-0.518202
TGME49_216410	42.9975	39.1842	39.1952	121.377	53.3675	86.6513	71.04	211.059	1.73887	0.798151
TGME49_216415	18.5792	14.7744	14.8306	48.1841	38.1197	19.2558	47.36	104.735	2.17365	1.12012
TGME49_216430	171.459	180.183	203.921	555.563	99.1111	72.2094	64.2743	235.595	0.424065	-1.23764
TGME49_216435	74.3167	74.5141	75.2124	224.043	45.7436	89.8606	94.72	230.324	1.02803	0.0398885
TGME49_216440	56.7992	46.2502	47.6698	150.719	15.2479	9.62792	10.1486	35.0244	0.232382	-2.10543
TGME49_216450	210.741	180.504	175.849	567.094	407.88	311.303	317.989	1037.17	1.82892	0.870995
TGME49_216460	141.202	115.947	136.654	393.802	110.547	173.303	147.154	431.004	1.09447	0.130231
TGME49_216470	26.5417	31.1546	19.5976	77.2939	34.3077	33.6977	40.5943	108.6	1.40502	0.490594
TGME49_216480	55.2067	75.1565	84.7464	215.11	57.1795	73.8141	77.8057	208.799	0.970665	-0.0429552
TGME49_216490	27.6034	24.731	34.4282	86.7625	26.6838	38.5117	43.9771	109.173	1.25829	0.331466
TGME49_216500	43.5284	49.1408	39.1952	131.864	19.0598	27.2791	21.9886	68.3275	0.518165	-0.948516
TGME49_216510	53.0834	54.6009	51.3775	159.062	57.1795	48.1396	47.36	152.679	0.959873	-0.0590844
TGME49_216530	35.035	36.2935	33.8985	105.227	26.6838	25.6745	16.9143	69.2725	0.658314	-0.603152
TGME49_216540	31.85	39.1842	36.5469	107.581	22.8718	33.6977	32.1371	88.7067	0.824557	-0.27831
TGME49_216560	74.8476	67.4481	69.3861	211.682	45.7436	51.3489	47.36	144.452	0.682404	-0.551302
TGME49_216580	65.2926	77.4048	68.8564	211.554	45.7436	33.6977	25.3714	104.813	0.495443	-1.01321
TGME49_216590	214.988	275.253	261.125	751.365	217.282	224.652	230.034	671.968	0.894329	-0.161122
TGME49_216600	73.2551	58.1339	58.2631	189.652	49.5555	81.8373	59.2	190.593	1.00496	0.0071392
TGME49_216620	96.0809	156.737	111.23	364.047	148.667	129.977	116.709	395.352	1.08599	0.119013
TGME49_216630	28.665	22.1615	25.9536	76.7801	22.8718	24.0698	18.6057	65.5473	0.853701	-0.228196
TGME49_216650	370.522	310.583	311.973	993.077	571.795	673.955	691.794	1937.54	1.95105	0.964251
TGME49_216660	85.9951	94.4274	85.276	265.698	60.9914	69.0001	55.8171	185.809	0.699322	-0.515972
TGME49_216670	267.009	351.051	336.337	954.398	404.068	470.164	434.697	1308.93	1.37147	0.455724
TGME49_216680	83.8717	72.2659	83.1574	239.295	144.855	136.396	138.697	419.947	1.75494	0.811418
TGME49_216700	27.0725	24.731	24.8942	76.6977	30.4957	40.1163	32.1371	102.749	1.33966	0.421871
TGME49_216720	392.286	326.321	322.566	1041.17	331.641	441.28	404.251	1177.17	1.13062	0.177116
TGME49_216730	287.712	323.43	269.599	880.741	354.513	415.605	345.051	1115.17	1.26617	0.340473
TGME49_216740	48.3059	46.2502	43.9622	138.518	30.4957	41.721	38.9029	111.12	0.802202	-0.317963
TGME49_216750	174.644	138.429	155.721	468.795	83.8632	101.093	96.4114	281.368	0.600194	-0.7365
TGME49_216760	46.7134	36.2935	48.7292	131.736	41.9316	38.5117	30.4457	110.889	0.841751	-0.248534
TGME49_216770	122.623	117.231	141.95	381.804	148.667	149.233	131.931	429.831	1.12579	0.170937
TGME49_216780	61.0459	57.4915	55.0851	173.623	41.9316	41.721	37.2114	120.864	0.696131	-0.522569
TGME49_216785	24.9492	23.1251	22.7756	70.8498	19.0598	8.02327	11.84	38.9231	0.549374	-0.864138
TGME49_216790	90.2417	95.0698	83.687	268.999	179.162	184.535	170.834	534.532	1.98712	0.990677
TGME49_216800	17.5175	20.2344	20.6569	58.4089	41.9316	27.2791	37.2114	106.422	1.82202	0.865539
TGME49_216810	169.336	185.643	169.493	524.472	87.6752	158.861	142.08	388.616	0.740966	-0.43252
TGME49_216820	260.639	241.207	284.43	786.277	285.897	215.024	231.726	732.647	0.931792	-0.10192
TGME49_216830	18.5792	18.9497	31.7799	69.3088	38.1197	17.6512	30.4457	86.2166	1.24395	0.314927
TGME49_216840	16.4558	22.4827	30.7206	69.6591	7.62393	11.2326	16.9143	35.7708	0.513512	-0.96153
TGME49_216850	31.3192	29.2275	27.5426	88.0893	38.1197	32.0931	37.2114	107.424	1.21949	0.28628
TGME49_216860	861.543	706.278	760.069	2327.89	1833.56	2041.12	1953.6	5828.27	2.50367	1.32405
TGME49_216870	48.3059	45.2866	54.5555	148.148	38.1197	46.535	54.1257	138.78	0.936768	-0.0942357
TGME49_216880	2237.46	1881.8	1947.05	6066.32	3522.26	4237.89	4047.59	11807.7	1.94644	0.96084
TGME49_216890	73.2551	88.3249	69.9157	231.496	95.2991	78.628	91.3371	265.264	1.14587	0.196445
TGME49_216900	77.5017	65.8422	76.2717	219.616	83.8632	80.2327	87.9543	252.05	1.14769	0.19873
TGME49_216910	60.5151	52.995	60.3818	173.892	106.735	93.0699	84.5714	284.376	1.63536	0.709612
TGME49_216920	71.1317	61.0245	60.3818	192.538	38.1197	51.3489	60.8914	150.36	0.780937	-0.356723
TGME49_216930	166.151	134.896	130.298	431.345	217.282	219.838	213.12	650.24	1.50747	0.59213
TGME49_216950	56.2684	56.8491	55.6148	168.732	41.9316	40.1163	49.0514	131.099	0.776967	-0.364076
TGME49_216960	44.0592	46.5713	38.6655	129.296	30.4957	32.0931	40.5943	103.183	0.798037	-0.325472
TGME49_216970	150.757	131.684	134.005	416.446	68.6154	126.768	120.091	315.474	0.757539	-0.400608
TGME49_216980	24.4184	24.731	23.3052	72.4546	34.3077	25.6745	32.1371	92.1193	1.27141	0.346426
TGME49_216990	29.1959	29.5487	26.4832	85.2278	30.4957	24.0698	28.7543	83.3198	0.977613	-0.0326646
TGME49_217000	99.2659	79.653	77.8607	256.78	53.3675	91.4653	59.2	204.033	0.794583	-0.33173
TGME49_217010	62.6384	66.4846	63.0301	192.153	45.7436	81.8373	79.4971	207.078	1.07767	0.107919
TGME49_217020	118.907	90.5732	97.4583	306.938	102.923	136.396	170.834	410.153	1.33627	0.418213
TGME49_217030	33.4425	36.2935	35.4875	105.224	76.2393	77.0234	98.1028	251.366	2.38887	1.25633
TGME49_217050	100.328	120.443	106.992	327.763	60.9914	70.6048	77.8057	209.402	0.638882	-0.646378
TGME49_217160	38.22	34.6876	38.6655	111.573	30.4957	43.3257	32.1371	105.959	0.949677	-0.0744907
TGME49_217182	81.2176	110.165	92.1617	283.545	60.9914	51.3489	50.7428	163.083	0.575159	-0.797967
TGME49_217220	73.7859	79.653	64.0894	217.528	45.7436	35.3024	67.6571	148.703	0.683603	-0.548769
TGME49_217340	28.665	32.1182	26.4832	87.2664	15.2479	27.2791	11.84	54.367	0.623	-0.682696
TGME49_217350	30.7884	35.9723	31.7799	98.5406	7.62393	25.6745	38.9029	72.2012	0.732706	-0.448694
TGME49_217360	44.0592	72.9082	49.2588	166.226	64.8034	57.7675	45.6686	168.24	1.01211	0.0173683
TGME49_217400	105.105	96.9968	81.0387	283.141	125.795	146.023	148.846	420.664	1.48571	0.57115
TGME49_217410	18.0483	14.7744	18.5383	51.361	11.4359	17.6512	10.1486	39.2357	0.76392	-0.388507
TGME49_217430	63.1692	50.4255	52.4368	166.032	68.6154	94.6746	67.6571	230.947	1.39098	0.476105
TGME49_217440	132.178	133.29	141.95	407.418	106.735	133.186	186.057	425.978	1.04556	0.0642701
TGME49_217450	33.9734	26.3369	27.0129	87.3232	34.3077	52.9536	67.6571	154.918	1.77408	0.827072
TGME49_217460	333.894	280.713	272.248	886.855	526.051	617.792	598.766	1742.61	1.96493	0.974479
TGME49_217470	59.9842	56.8491	52.4368	169.27	45.7436	32.0931	49.0514	126.888	0.749619	-0.415771
TGME49_217480	88.1184	88.6461	72.0344	248.799	106.735	89.8606	96.4114	293.007	1.17769	0.235955
TGME49_217500	37.6892	30.5123	34.4282	102.63	41.9316	12.8372	25.3714	80.1403	0.780869	-0.356848
TGME49_217510	357.782	322.466	341.104	1021.35	350.701	502.257	570.011	1422.97	1.39322	0.478423
TGME49_217520	182.607	180.183	180.086	542.876	209.658	184.535	187.749	581.942	1.07196	0.100253
TGME49_217530	136.955	126.224	121.293	384.473	278.273	227.861	189.44	695.574	1.80916	0.855323
TGME49_217540	189.508	172.475	191.739	553.721	297.333	381.908	367.04	1046.28	1.88955	0.918039
TGME49_217550	149.164	135.217	138.243	422.624	186.786	181.326	196.206	564.318	1.33527	0.417132
TGME49_217555	237.283	215.192	206.569	659.044	297.333	349.815	402.56	1049.71	1.59277	0.671542
TGME49_217560	99.2659	88.9673	111.23	299.463	114.359	158.861	123.474	396.694	1.32469	0.405649
TGME49_217570	1463.51	1241.05	1397.26	4101.81	1326.56	1243.61	1258.42	3828.59	0.933391	-0.0994463
TGME49_217580	62.6384	54.2797	61.9708	178.889	87.6752	70.6048	64.2743	222.554	1.24409	0.315093
TGME49_217590	38.7509	42.0748	54.0258	134.851	34.3077	27.2791	38.9029	100.49	0.745188	-0.424324
TGME49_217600	165.089	158.985	128.709	452.783	125.795	202.186	135.314	463.295	1.02322	0.0331137
TGME49_217610	27.6034	26.0157	27.5426	81.1616	41.9316	35.3024	49.0514	126.285	1.55597	0.637818
TGME49_217620	28.1342	29.8699	33.3689	91.373	30.4957	38.5117	60.8914	129.899	1.42163	0.507549
TGME49_217640	112.537	86.719	101.696	300.951	83.8632	104.302	113.326	301.491	1.00179	0.00258629
TGME49_217660	37.1584	35.33	40.7842	113.273	68.6154	78.628	106.56	253.803	2.24064	1.16391
TGME49_217665	92.3651	75.4777	93.7507	261.593	95.2991	93.0699	111.634	300.003	1.14683	0.197652
TGME49_217670	31.85	30.1911	30.7206	92.7617	19.0598	27.2791	15.2229	61.5618	0.663656	-0.591493
TGME49_217680	409.273	521.599	444.389	1375.26	655.658	527.931	554.788	1738.38	1.26404	0.338037
TGME49_217688	78.5634	87.6826	84.2167	250.463	80.0513	86.6513	65.9657	232.668	0.928954	-0.106321
TGME49_217700	105.636	159.306	131.357	396.299	83.8632	78.628	99.7943	262.286	0.661838	-0.595451
TGME49_217720	25.48	27.6216	28.0722	81.1739	19.0598	14.4419	16.9143	50.416	0.621086	-0.687134
TGME49_217730	21.7642	22.4827	33.8985	78.1454	15.2479	24.0698	15.2229	54.5405	0.697936	-0.518833
TGME49_217740	82.2792	69.054	75.2124	226.546	217.282	250.326	206.354	673.962	2.97495	1.57287
TGME49_217770	88.6492	73.8718	73.6234	236.144	45.7436	14.4419	45.6686	105.854	0.44826	-1.15759
TGME49_217780	33.4425	39.5053	37.0765	110.024	30.4957	43.3257	27.0629	100.884	0.916926	-0.125123
TGME49_217790	31.3192	46.8925	38.1359	116.348	34.3077	8.02327	6.76571	49.0967	0.421983	-1.24474
TGME49_217820	196.409	214.87	214.514	625.793	484.12	513.489	490.514	1488.12	2.37798	1.24974
TGME49_217830	62.6384	74.8353	64.0894	201.563	19.0598	24.0698	23.68	66.8096	0.331458	-1.5931
TGME49_217850	11.1475	7.70836	10.0636	28.9195	11.4359	17.6512	8.45714	37.5442	1.29823	0.376549
TGME49_217870	114.66	93.1427	106.992	314.795	152.479	99.4885	108.251	360.219	1.1443	0.19446
TGME49_217875	10.6167	11.5625	10.0636	32.2428	19.0598	8.02327	18.6057	45.6888	1.41702	0.502862
TGME49_217890	385.916	352.657	359.642	1098.22	579.419	657.908	524.343	1761.67	1.60412	0.681782
TGME49_217900	109.883	83.5072	72.0344	265.424	76.2393	104.302	93.0286	273.57	1.03069	0.0436119
TGME49_217910	129.523	161.554	137.713	428.791	171.538	163.675	204.663	539.876	1.25907	0.332355
TGME49_217915	15.925	17.0226	12.1823	45.1299	19.0598	14.4419	23.68	57.1817	1.26705	0.341469
TGME49_218000	55.2067	60.7033	54.5555	170.466	57.1795	20.8605	13.5314	91.5714	0.537184	-0.896511
TGME49_218070	111.475	141.32	139.302	392.097	53.3675	56.1629	54.1257	163.656	0.417387	-1.26054
TGME49_218200	51.4909	55.8856	46.0808	153.457	45.7436	43.3257	32.1371	121.206	0.789838	-0.340372
TGME49_218220	171.459	152.24	143.009	466.709	194.41	216.628	238.491	649.53	1.39172	0.476873
TGME49_218230	87.5876	78.6895	90.5727	256.85	106.735	85.0466	103.177	294.959	1.14837	0.199589
TGME49_218240	229.851	231.251	202.862	663.963	327.829	267.977	267.246	863.052	1.29985	0.378344
TGME49_218250	74.8476	60.7033	68.8564	204.407	106.735	120.349	126.857	353.941	1.73155	0.792063
TGME49_218260	881.715	719.447	780.196	2381.36	1501.91	1216.33	1277.03	3995.27	1.67773	0.746509
TGME49_218270	371.053	296.129	286.019	953.201	682.342	584.094	537.874	1804.31	1.8929	0.920594
TGME49_218280	287.181	278.464	251.591	817.236	320.205	346.605	324.754	991.565	1.21331	0.278953
TGME49_218300	231.974	301.268	296.083	829.325	186.786	219.838	241.874	648.498	0.781959	-0.354836
TGME49_218310	104.043	83.8284	72.5641	260.436	60.9914	28.8838	47.36	137.235	0.526944	-0.924278
TGME49_218358	65.2926	55.2432	51.3775	171.913	80.0513	115.535	93.0286	288.615	1.67884	0.747465
TGME49_218362	154.473	159.627	147.776	461.876	34.3077	60.9768	35.52	130.805	0.283202	-1.82009
TGME49_218370	46.1825	44.3231	53.4961	144.002	99.1111	73.8141	72.7314	245.657	1.70593	0.770557
TGME49_218410	1280.37	1169.74	1192.81	3642.92	1726.82	2060.38	1911.31	5698.51	1.56427	0.64549
TGME49_218420	134.301	141.32	149.895	425.516	91.4872	115.535	118.4	325.422	0.764771	-0.386901
TGME49_218490	32.9117	41.4324	48.1995	122.544	15.2479	6.41862	16.9143	38.5808	0.314833	-1.66734
TGME49_218520	1242.68	1118.03	1164.73	3525.45	1955.54	2063.58	2132.89	6152.01	1.74503	0.803252
TGME49_218530	97.6734	90.8944	84.7464	273.314	190.598	152.442	135.314	478.355	1.7502	0.80752
TGME49_218540	121.03	108.238	115.467	344.735	289.709	258.349	235.109	783.167	2.27179	1.18383
TGME49_218550	523.933	632.407	612.822	1769.16	560.359	603.35	597.074	1760.78	0.995264	-0.00684885
TGME49_218560	106.167	108.559	126.59	341.316	53.3675	33.6977	43.9771	131.042	0.383933	-1.38107
TGME49_218570	108.29	96.0333	101.166	305.489	121.983	157.256	164.069	443.307	1.45114	0.537186
TGME49_218580	27.6034	49.1408	46.6105	123.355	38.1197	38.5117	33.8286	110.46	0.895466	-0.159289
TGME49_218590	65.2926	63.9151	73.0937	202.301	76.2393	62.5815	96.4114	235.232	1.16278	0.217579
TGME49_218600	57.8609	64.8787	60.9114	183.651	64.8034	73.8141	74.4228	213.04	1.16003	0.21416
TGME49_218610	76.9709	80.2954	93.7507	251.017	102.923	125.163	115.017	343.103	1.36685	0.450858
TGME49_218720	75.9092	82.8649	82.098	240.872	80.0513	94.6746	93.0286	267.754	1.1116	0.152643
TGME49_218730	133.239	116.589	126.59	376.418	30.4957	30.4884	33.8286	94.8127	0.251881	-1.98918
TGME49_218740	55.2067	36.9359	40.2545	132.397	99.1111	72.2094	67.6571	238.978	1.80501	0.852004
TGME49_218760	87.5876	75.7989	70.4454	233.832	80.0513	93.0699	77.8057	250.927	1.07311	0.101796
TGME49_218780	298.329	231.893	249.472	779.694	636.598	624.21	556.48	1817.29	2.33077	1.22081
TGME49_218790	25.48	33.0817	31.7799	90.3416	19.0598	27.2791	32.1371	78.4761	0.868659	-0.203138
TGME49_218800	22.8259	28.264	27.5426	78.6324	11.4359	14.4419	21.9886	47.8663	0.608736	-0.716112
TGME49_218810	47.775	41.4324	40.7842	129.992	49.5555	67.3955	49.0514	166.002	1.27702	0.352785
TGME49_218820	541.45	456.078	501.063	1498.59	526.051	386.722	409.326	1322.1	0.882228	-0.180777
TGME49_218830	35.035	41.1112	46.6105	122.757	26.6838	44.9303	43.9771	115.591	0.941628	-0.0867711
TGME49_218840	50.4292	62.6304	56.1445	169.204	41.9316	44.9303	27.0629	113.925	0.673298	-0.570683
TGME49_218850	59.4534	59.0974	59.3225	177.873	76.2393	67.3955	62.5828	206.218	1.15935	0.213318
TGME49_218870	74.3167	58.4551	63.5598	196.332	60.9914	59.3722	74.4228	194.786	0.99213	-0.0113985
TGME49_218880	195.347	136.181	126.06	457.588	160.103	208.605	164.069	532.776	1.16431	0.21948
TGME49_218910	24.9492	17.3438	14.8306	57.1236	15.2479	14.4419	28.7543	58.444	1.02312	0.0329684
TGME49_218920	161.373	138.75	119.704	419.828	316.393	258.349	258.789	833.531	1.98541	0.989437
TGME49_218940	87.5876	73.8718	87.9243	249.384	152.479	154.047	121.783	428.308	1.71747	0.780282
TGME49_218950	60.5151	60.7033	58.7928	180.011	49.5555	43.3257	42.2857	135.167	0.750881	-0.413344
TGME49_218955	36.0967	45.929	36.0172	118.043	49.5555	14.4419	16.9143	80.9117	0.685443	-0.54489
TGME49_218960	358.313	484.021	443.329	1285.66	327.829	308.094	319.68	955.602	0.743276	-0.42803
TGME49_219070	134.832	103.099	112.819	350.75	72.4273	51.3489	45.6686	169.445	0.483093	-1.04963
TGME49_219080	81.2176	57.1703	64.6191	203.007	99.1111	81.8373	99.7943	280.743	1.38292	0.467719
TGME49_219100	78.0326	62.6304	67.2674	207.93	49.5555	77.0234	93.0286	219.607	1.05616	0.0788265
TGME49_219120	376.892	353.3	361.231	1091.42	160.103	203.791	260.48	624.374	0.572073	-0.805729
TGME49_219130	50.4292	37.2571	38.6655	126.352	64.8034	32.0931	43.9771	140.874	1.11493	0.156955
TGME49_219140	174.113	146.459	150.954	471.527	484.12	439.675	502.354	1426.15	3.02453	1.59671
TGME49_219150	73.2551	61.988	58.7928	194.036	72.4273	121.954	126.857	321.238	1.65556	0.72732
TGME49_219170	88.1184	71.3023	76.2717	235.692	91.4872	97.8839	121.783	311.154	1.32017	0.400723
TGME49_219175	30.2575	20.2344	28.0722	78.5642	91.4872	46.535	76.1143	214.136	2.72562	1.44659
TGME49_219180	63.1692	58.1339	45.0215	166.325	7.62393	38.5117	30.4457	76.5813	0.460433	-1.11894
TGME49_219190	92.8959	74.1929	97.4583	264.547	110.547	128.372	143.771	382.691	1.44659	0.532654
TGME49_219200	65.2926	79.653	82.6277	227.573	114.359	93.0699	103.177	310.606	1.36486	0.448754
TGME49_219210	69.5392	54.9221	60.3818	184.843	53.3675	69.0001	81.1886	203.556	1.10124	0.139126
TGME49_219230	87.5876	81.2589	81.5684	250.415	194.41	237.489	218.194	650.093	2.59606	1.37633
TGME49_219240	96.6118	74.8353	84.7464	256.193	72.4273	75.4187	98.1028	245.949	0.960013	-0.0588748
TGME49_219250	119.438	115.625	121.293	356.356	110.547	123.558	160.686	394.791	1.10786	0.147769
TGME49_219260	72.1934	83.8284	93.221	249.243	49.5555	12.8372	18.6057	80.9985	0.324978	-1.62158
TGME49_219270	913.034	842.459	865.472	2620.97	2443.47	2004.21	2014.49	6462.17	2.46557	1.30192
TGME49_219280	121.03	107.917	99.577	328.524	179.162	215.024	186.057	580.243	1.76621	0.820658
TGME49_219290	57.8609	41.4324	48.1995	147.493	49.5555	44.9303	45.6686	140.154	0.950246	-0.0736274
TGME49_219300	41.9359	50.1043	44.4918	136.532	38.1197	43.3257	38.9029	120.348	0.881465	-0.182026
TGME49_219310	377.954	369.68	387.185	1134.82	526.051	649.885	622.446	1798.38	1.58473	0.664237
TGME49_219320	1659.92	1526.25	1555.1	4741.27	2797.98	2387.72	2286.81	7472.52	1.57606	0.656322
TGME49_219430	16.9867	20.8768	25.9536	63.8171	19.0598	14.4419	18.6057	52.1074	0.816512	-0.292453
TGME49_219440	61.5767	72.9082	75.2124	209.697	57.1795	43.3257	43.9771	144.482	0.689004	-0.537416
TGME49_219460	43.5284	55.5644	69.3861	168.479	19.0598	41.721	18.6057	79.3865	0.471196	-1.0856
TGME49_219470	13.8017	26.3369	23.3052	63.4438	7.62393	24.0698	32.1371	63.8309	1.0061	0.0087748
TGME49_219485	64.2309	87.0402	85.8057	237.077	41.9316	44.9303	64.2743	151.136	0.637499	-0.649505
TGME49_219500	90.2417	79.3319	77.8607	247.434	38.1197	56.1629	87.9543	182.237	0.736506	-0.441231
TGME49_219510	47.2442	49.462	47.1402	143.846	26.6838	43.3257	37.2114	107.221	0.745384	-0.423943
TGME49_219520	206.494	199.133	185.912	591.539	331.641	409.187	339.977	1080.8	1.82711	0.86956
TGME49_219530	11.6783	10.9202	14.3009	36.8995	30.4957	27.2791	18.6057	76.3805	2.06996	1.04961
TGME49_219540	347.165	354.584	318.858	1020.61	701.402	882.56	835.566	2419.53	2.37067	1.2453
TGME49_219550	114.129	100.209	106.992	321.33	186.786	187.744	162.377	536.908	1.67089	0.740618
TGME49_219590	85.9951	70.0176	69.3861	225.399	152.479	162.07	104.869	419.417	1.86078	0.895906
TGME49_219600	77.5017	73.8718	74.1531	225.527	38.1197	59.3722	59.2	156.692	0.694782	-0.525367
TGME49_219620	87.0567	77.4048	86.3354	250.797	38.1197	40.1163	55.8171	134.053	0.534509	-0.903714
TGME49_219630	88.6492	103.099	87.3947	279.143	133.419	139.605	108.251	381.275	1.36588	0.449827
TGME49_219640	44.0592	54.9221	61.4411	160.422	7.62393	27.2791	37.2114	72.1145	0.449529	-1.15351
TGME49_219678	40.3434	51.0679	54.0258	145.437	38.1197	19.2558	38.9029	96.2783	0.661993	-0.595112
TGME49_219682	51.4909	50.4255	50.3182	152.235	34.3077	64.1862	71.04	169.534	1.11364	0.155277
TGME49_219690	324.87	300.947	308.265	934.082	289.709	300.07	348.434	938.214	1.00442	0.00636706
TGME49_219700	362.029	340.774	323.095	1025.9	518.427	426.838	373.806	1319.07	1.28577	0.362635
TGME49_219710	85.4642	92.1791	87.3947	265.038	60.9914	80.2327	84.5714	225.796	0.851936	-0.231182
TGME49_219720	96.0809	88.0038	72.5641	256.649	80.0513	96.2792	109.943	286.273	1.11543	0.157598
TGME49_219730	325.401	260.478	286.019	871.898	163.914	117.14	169.143	450.197	0.516341	-0.953603
TGME49_219738	31.3192	42.396	46.0808	119.796	30.4957	36.907	38.9029	106.306	0.887389	-0.172362
TGME49_219750	296.205	283.603	315.151	894.959	1010.17	903.42	904.914	2818.5	3.14931	1.65504
TGME49_219760	32.3809	28.264	25.9536	86.5984	72.4273	91.4653	59.2	223.093	2.57617	1.36523
TGME49_219770	30.7884	22.4827	30.1909	83.462	22.8718	24.0698	23.68	70.6216	0.846153	-0.241009
TGME49_219790	41.9359	61.0245	55.6148	158.575	41.9316	64.1862	71.04	177.158	1.11718	0.159868
TGME49_219800	354.597	311.867	316.74	983.204	396.444	391.536	382.263	1170.24	1.19023	0.251245
TGME49_219810	127.931	132.969	111.23	372.13	137.231	162.07	140.389	439.689	1.18155	0.240679
TGME49_219820	271.256	220.652	208.158	700.066	529.863	693.21	566.628	1789.7	2.55648	1.35416
TGME49_219832	41.9359	49.1408	46.6105	137.687	60.9914	32.0931	40.5943	133.679	0.970888	-0.0426233
TGME49_219850	341.326	298.057	255.828	895.211	663.282	807.141	715.474	2185.9	2.44177	1.28793
TGME49_219860	285.589	275.253	238.879	799.72	354.513	468.559	409.326	1232.4	1.54104	0.623901
TGME49_220090	73.7859	61.3457	61.9708	197.102	129.607	131.582	118.4	379.588	1.92584	0.945491
TGME49_220100	200.655	210.053	237.29	647.998	236.342	301.675	267.246	805.262	1.24269	0.31347
TGME49_220110	32.3809	37.5782	52.4368	122.396	30.4957	20.8605	23.68	75.0362	0.613061	-0.705896
TGME49_220120	30.7884	21.8403	28.6019	81.2306	41.9316	36.907	40.5943	119.433	1.47029	0.556105
TGME49_220140	46.7134	35.33	28.6019	110.645	34.3077	73.8141	67.6571	175.779	1.58867	0.66782
TGME49_220150	36.6275	26.9793	24.3646	87.9714	19.0598	27.2791	18.6057	64.9447	0.738248	-0.437823
TGME49_220160	27.0725	30.8334	34.4282	92.3342	22.8718	36.907	21.9886	81.7674	0.885559	-0.175339
TGME49_220170	41.9359	35.33	43.9622	121.228	22.8718	27.2791	27.0629	77.2138	0.63693	-0.650793
TGME49_220175	14.3325	17.0226	21.7163	53.0714	11.4359	36.907	38.9029	87.2458	1.64393	0.717151
TGME49_220190	11.1475	17.665	19.0679	47.8804	15.2479	20.8605	15.2229	51.3312	1.07207	0.1004
TGME49_220200	45.1209	55.2432	52.9665	153.331	38.1197	35.3024	40.5943	114.016	0.743598	-0.427405
TGME49_220208	32.9117	37.2571	40.7842	110.953	26.6838	16.0465	15.2229	57.9531	0.522322	-0.936989
TGME49_220212	21.2334	22.8039	19.5976	63.6348	26.6838	14.4419	16.9143	58.0399	0.912078	-0.132771
TGME49_220230	52.5525	65.8422	59.3225	177.717	68.6154	56.1629	77.8057	202.584	1.13992	0.188936
TGME49_220240	868.444	717.52	759.539	2345.5	1189.33	935.513	930.286	3055.13	1.30255	0.381337
TGME49_220250	104.043	87.3614	92.6913	284.096	137.231	126.768	94.72	358.718	1.26267	0.336472
TGME49_220260	28.665	37.5782	34.9579	101.201	30.4957	43.3257	30.4457	104.267	1.0303	0.0430581
TGME49_220270	907.195	777.581	852.231	2537.01	1116.91	1282.12	1342.99	3742.02	1.47497	0.56069
TGME49_220300	31.3192	39.1842	29.1316	99.6349	11.4359	6.41862	27.0629	44.9174	0.45082	-1.14938
TGME49_220320	24.9492	31.4758	37.0765	93.5015	30.4957	54.5582	28.7543	113.808	1.21718	0.283543
TGME49_220330	129.523	115.947	116.526	361.996	64.8034	60.9768	38.9029	164.683	0.45493	-1.13628
TGME49_220350	65.8234	69.6964	58.7928	194.313	41.9316	35.3024	37.2114	114.445	0.588976	-0.76372
TGME49_220360	131.647	171.832	171.611	475.09	99.1111	96.2792	121.783	317.173	0.667606	-0.582931
TGME49_220370	112.537	129.436	114.408	356.381	110.547	83.442	74.4228	268.412	0.753161	-0.40897
TGME49_220380	144.387	156.415	180.616	481.418	83.8632	93.0699	115.017	291.95	0.606438	-0.721567
TGME49_220390	131.647	104.384	90.043	326.074	202.034	165.279	186.057	553.371	1.69707	0.763047
TGME49_220400	1194.91	1031.64	1138.78	3365.32	3087.69	3355.33	2899.11	9342.13	2.776	1.47301
TGME49_220430	61.5767	67.7693	72.0344	201.38	64.8034	52.9536	79.4971	197.254	0.97951	-0.0298682
TGME49_220440	80.1559	77.7259	65.6784	223.56	41.9316	38.5117	50.7428	131.186	0.586804	-0.769048
TGME49_220450	27.6034	25.6945	21.7163	75.0141	45.7436	27.2791	33.8286	106.851	1.42441	0.510369
TGME49_220470	143.325	171.511	174.789	489.625	68.6154	81.8373	89.6457	240.098	0.490372	-1.02805
TGME49_220480	26.0109	36.6147	33.3689	95.9944	15.2479	12.8372	6.76571	34.8508	0.36305	-1.46176
TGME49_220490	101.92	117.552	126.59	346.062	106.735	131.582	133.623	371.939	1.07478	0.104036
TGME49_220500	107.759	93.785	90.043	291.587	240.154	234.279	224.96	699.393	2.39857	1.26218
TGME49_220510	47.2442	39.5053	45.0215	131.771	34.3077	36.907	38.9029	110.118	0.835673	-0.258989
TGME49_220520	81.7484	119.158	110.17	311.077	102.923	57.7675	76.1143	236.805	0.761242	-0.393573
TGME49_220530	16.9867	25.3733	20.6569	63.017	11.4359	8.02327	6.76571	26.2249	0.416156	-1.2648
TGME49_220570	62.1076	55.2432	54.5555	171.906	22.8718	12.8372	20.2971	56.0062	0.325795	-1.61796
TGME49_220600	160.843	157.7	164.196	482.739	171.538	112.326	125.166	409.03	0.847311	-0.239037
TGME49_220610	94.4884	93.1427	104.874	292.505	133.419	81.8373	69.3486	284.605	0.972992	-0.0395004
TGME49_220630	207.556	215.192	203.921	626.669	83.8632	49.7443	79.4971	213.105	0.34006	-1.55614
TGME49_220860	121.03	120.122	111.23	352.382	171.538	176.512	160.686	508.736	1.44371	0.529779
TGME49_220870	75.9092	54.2797	59.8521	190.041	38.1197	35.3024	49.0514	122.473	0.644458	-0.633842
TGME49_220880	69.0084	47.5349	67.7971	184.34	91.4872	70.6048	57.5086	219.6	1.19128	0.252509
TGME49_220890	198.001	158.664	168.963	525.628	289.709	332.163	341.669	963.541	1.83312	0.874305
TGME49_220900	846.68	809.056	775.959	2431.7	888.188	991.676	1079.13	2959	1.21684	0.283145
TGME49_220910	66.3542	66.4846	64.0894	196.928	22.8718	60.9768	33.8286	117.677	0.597564	-0.742835
TGME49_220920	41.9359	43.6807	46.6105	132.227	30.4957	35.3024	21.9886	87.7867	0.663908	-0.590944
TGME49_220930	170.398	177.613	171.611	519.622	240.154	178.117	172.526	590.796	1.13697	0.185196
TGME49_220940	24.4184	31.1546	30.7206	86.2935	60.9914	52.9536	57.5086	171.454	1.98686	0.990494
TGME49_220950	1278.25	1045.45	1138.25	3461.94	1437.11	1516.4	1613.62	4567.13	1.31924	0.399706
TGME49_221160	32.9117	35.9723	45.5512	114.435	7.62393	8.02327	13.5314	29.1786	0.254979	-1.97155
TGME49_221170	119.968	101.815	102.225	324.008	186.786	226.256	202.971	616.014	1.90123	0.926932
TGME49_221180	199.063	230.287	236.76	666.11	152.479	146.023	152.229	450.731	0.676661	-0.563495
TGME49_221190	38.7509	44.3231	43.4325	126.506	30.4957	25.6745	35.52	91.6902	0.724787	-0.464372
TGME49_221200	67.9467	91.8579	75.2124	235.017	95.2991	78.628	65.9657	239.893	1.02075	0.0296248
TGME49_221210	1161.46	925.645	1029.14	3116.25	2283.37	2466.35	2542.22	7291.94	2.33997	1.22649
TGME49_221230	64.7617	69.054	73.0937	206.91	91.4872	96.2792	111.634	299.401	1.44701	0.533077
TGME49_221250	248.961	256.624	242.057	747.642	144.855	205.396	214.811	565.062	0.755792	-0.403939
TGME49_221260	76.9709	61.0245	73.0937	211.089	19.0598	28.8838	27.0629	75.0064	0.355331	-1.49277
TGME49_221270	165.089	158.021	194.917	518.027	160.103	210.21	179.291	549.604	1.06095	0.0853633
TGME49_221280	55.7375	72.587	61.4411	189.766	26.6838	16.0465	30.4457	73.176	0.385612	-1.37478
TGME49_221295	43.5284	37.5782	42.3732	123.48	45.7436	54.5582	55.8171	156.119	1.26433	0.338371
TGME49_221310	12.2092	13.8108	16.9493	42.9693	7.62393	25.6745	16.9143	50.2127	1.16857	0.224747
TGME49_221320	262.232	418.178	432.736	1113.15	205.846	178.117	170.834	554.797	0.498404	-1.00461
TGME49_221330	65.2926	64.2363	55.6148	185.144	64.8034	54.5582	67.6571	187.019	1.01013	0.0145378
TGME49_221340	45.1209	45.6078	43.9622	134.691	7.62393	33.6977	35.52	76.8417	0.570504	-0.809691
TGME49_221350	50.4292	46.5713	39.7249	136.725	64.8034	59.3722	74.4228	198.598	1.45254	0.538573
TGME49_221360	70.0701	59.7398	60.9114	190.721	64.8034	44.9303	49.0514	158.785	0.832551	-0.26439
TGME49_221370	55.2067	44.0019	40.2545	139.463	22.8718	32.0931	21.9886	76.9534	0.551783	-0.857826
TGME49_221380	696.985	593.865	588.987	1879.84	979.675	887.374	803.428	2670.48	1.42059	0.50649
TGME49_221390	66.3542	55.5644	47.1402	169.059	53.3675	62.5815	57.5086	173.458	1.02602	0.0370577
TGME49_221400	365.744	550.826	530.194	1446.77	362.137	463.745	433.006	1258.89	0.870139	-0.200682
TGME49_221410	74.3167	78.3683	68.8564	221.541	95.2991	60.9768	65.9657	222.242	1.00316	0.00455266
TGME49_221430	28.665	32.4393	29.1316	90.2359	15.2479	33.6977	38.9029	87.8484	0.973542	-0.0386853
TGME49_221440	44.59	55.8856	42.9028	143.378	15.2479	25.6745	18.6057	59.528	0.415181	-1.26819
TGME49_221450	16.4558	23.4463	22.7756	62.6777	11.4359	12.8372	21.9886	46.2617	0.738089	-0.438134
TGME49_221460	76.4401	80.2954	74.6827	231.418	118.171	94.6746	99.7943	312.64	1.35097	0.433999
TGME49_221470	317.969	272.041	274.366	864.377	472.684	503.861	502.354	1478.9	1.71094	0.774792
TGME49_221480	365.744	307.371	320.977	994.092	430.752	385.117	454.994	1270.86	1.27842	0.354357
TGME49_221490	44.59	37.2571	44.4918	126.339	80.0513	49.7443	65.9657	195.761	1.54949	0.631796
TGME49_221500	39.2817	54.6009	53.4961	147.379	15.2479	20.8605	28.7543	64.8626	0.440109	-1.18407
TGME49_221510	155.534	134.254	155.192	444.98	339.265	354.628	248.64	942.533	2.11815	1.0828
TGME49_221522	84.4026	82.5437	81.0387	247.985	57.1795	56.1629	74.4228	187.765	0.757164	-0.401323
TGME49_221530	92.3651	82.5437	85.8057	260.714	80.0513	75.4187	84.5714	240.041	0.920706	-0.119187
TGME49_221540	29.7267	33.4029	39.7249	102.854	11.4359	14.4419	16.9143	42.7921	0.416045	-1.26519
TGME49_221570	41.405	37.2571	56.1445	134.807	53.3675	56.1629	76.1143	185.645	1.37712	0.461653
TGME49_221580	86.5259	113.377	109.641	309.544	125.795	102.698	50.7428	279.236	0.902088	-0.14866
TGME49_221590	402.372	339.489	336.867	1078.73	388.82	507.071	537.874	1433.77	1.32913	0.410478
TGME49_221600	45.6517	38.2206	41.8435	125.716	64.8034	48.1396	35.52	148.463	1.18094	0.239937
TGME49_221610	100.328	101.172	97.4583	298.958	53.3675	80.2327	74.4228	208.023	0.695827	-0.5232
TGME49_221620	747.945	631.443	630.831	2010.22	1498.1	1567.75	1458.01	4523.86	2.25043	1.1702
TGME49_221630	66.8851	86.719	82.098	235.702	57.1795	44.9303	59.2	161.31	0.68438	-0.547131
TGME49_221640	80.1559	94.4274	111.23	285.813	57.1795	51.3489	64.2743	172.803	0.604601	-0.725945
TGME49_221660	76.9709	94.1062	92.6913	263.768	102.923	88.256	120.091	311.27	1.18009	0.238897
TGME49_221670	201.717	194.957	192.268	588.942	232.53	245.512	255.406	733.448	1.24536	0.316567
TGME49_221675	24.4184	34.6876	23.8349	82.9409	45.7436	52.9536	38.9029	137.6	1.65901	0.730325
TGME49_221690	63.1692	79.3319	76.2717	218.773	49.5555	70.6048	65.9657	186.126	0.850773	-0.233154
TGME49_221700	56.7992	43.6807	45.5512	146.031	87.6752	102.698	79.4971	269.87	1.84803	0.88599
TGME49_221710	55.7375	61.6669	53.4961	170.901	30.4957	35.3024	28.7543	94.5524	0.55326	-0.853971
TGME49_221720	58.9226	70.9811	65.6784	195.582	22.8718	32.0931	30.4457	85.4106	0.436699	-1.19529
TGME49_221818	10.0858	9.95663	13.7713	33.8138	7.62393	12.8372	13.5314	33.9926	1.00529	0.0076099
TGME49_221850	27.6034	28.5852	32.3095	88.4981	34.3077	49.7443	42.2857	126.338	1.42758	0.513567
TGME49_221870	107.759	124.297	108.052	340.108	156.291	110.721	118.4	385.412	1.1332	0.180407
TGME49_221900	29.1959	24.0886	30.7206	84.005	26.6838	20.8605	27.0629	74.6071	0.888127	-0.171163
TGME49_221905	88.6492	70.66	76.8014	236.111	129.607	64.1862	74.4228	268.216	1.13598	0.183932
TGME49_221910	199.063	170.869	206.569	576.501	400.256	465.35	426.24	1291.85	2.24084	1.16404
TGME49_221922	24.4184	28.5852	22.7756	75.7791	49.5555	46.535	37.2114	133.302	1.75909	0.814826
TGME49_221940	58.3917	71.9447	69.3861	199.722	49.5555	70.6048	64.2743	184.435	0.923454	-0.114887
TGME49_221950	118.907	104.705	101.696	325.308	121.983	126.768	99.7943	348.545	1.07143	0.0995396
TGME49_221970	59.9842	63.594	59.8521	183.43	175.35	125.163	147.154	447.668	2.44053	1.2872
TGME49_221980	26.0109	40.4689	43.4325	109.912	34.3077	44.9303	60.8914	140.129	1.27492	0.350408
TGME49_221990	191.1	222.579	214.514	628.193	156.291	165.279	197.897	519.467	0.826922	-0.274176
TGME49_222000	65.2926	57.4915	75.7421	198.526	60.9914	72.2094	93.0286	226.229	1.13954	0.188458
TGME49_222010	41.405	52.995	45.5512	139.951	45.7436	36.907	42.2857	124.936	0.892714	-0.163731
TGME49_222020	97.1426	76.12	79.4497	252.712	141.043	149.233	160.686	450.961	1.78448	0.835507
TGME49_222030	43.5284	53.9585	38.1359	135.623	30.4957	41.721	28.7543	100.971	0.744499	-0.425658
TGME49_222040	69.5392	54.2797	49.7885	173.607	99.1111	75.4187	103.177	277.707	1.59963	0.677735
TGME49_222050	187.384	221.936	210.807	620.127	121.983	146.023	145.463	413.469	0.666749	-0.584785
TGME49_222070	44.59	34.6876	40.7842	120.062	26.6838	32.0931	65.9657	124.743	1.03899	0.0551758
TGME49_222090	80.1559	61.6669	65.1488	206.972	106.735	113.93	101.486	322.151	1.5565	0.638305
TGME49_222100	157.658	114.662	103.814	376.134	137.231	158.861	137.006	433.097	1.15144	0.203445
TGME49_222110	79.0942	66.4846	67.2674	212.846	95.2991	89.8606	77.8057	262.965	1.23547	0.305062
TGME49_222120	37.6892	47.5349	49.2588	134.483	26.6838	49.7443	40.5943	117.022	0.870165	-0.200639
TGME49_222130	126.338	105.348	122.353	354.039	125.795	104.302	126.857	356.954	1.00824	0.0118335
TGME49_222140	39.8125	29.2275	32.8392	101.879	22.8718	25.6745	35.52	84.0662	0.825156	-0.277262
TGME49_222160	85.4642	72.2659	62.5004	220.231	179.162	138	152.229	469.391	2.13136	1.09178
TGME49_222170	577.547	556.929	634.009	1768.48	484.12	412.396	492.206	1388.72	0.78526	-0.348757
TGME49_222180	49.8984	45.6078	38.1359	133.642	68.6154	75.4187	67.6571	211.691	1.58402	0.663588
TGME49_222192	48.8367	42.7172	47.1402	138.694	80.0513	85.0466	64.2743	229.372	1.6538	0.725785
TGME49_222200	35.035	33.7241	39.7249	108.484	34.3077	43.3257	45.6686	123.302	1.13659	0.184713
TGME49_222210	42.4667	40.7901	43.4325	126.689	72.4273	52.9536	35.52	160.901	1.27004	0.344878
TGME49_222220	1077.06	1022.96	1026.49	3126.52	1589.59	1670.44	1693.12	4953.15	1.58424	0.663792
TGME49_222230	105.636	102.457	111.759	319.852	68.6154	56.1629	93.0286	217.807	0.680961	-0.554356
TGME49_222240	126.869	144.853	170.022	441.745	60.9914	56.1629	71.04	188.194	0.426025	-1.23099
TGME49_222270	53.6142	45.2866	38.6655	137.566	148.667	97.8839	81.1886	327.739	2.38241	1.25242
TGME49_222280	39.8125	37.2571	38.1359	115.205	49.5555	33.6977	64.2743	147.528	1.28056	0.356775
TGME49_222290	71.6626	74.8353	74.1531	220.651	76.2393	59.3722	77.8057	213.417	0.967216	-0.0480895
TGME49_222300	38.7509	44.3231	47.1402	130.214	49.5555	36.907	47.36	133.823	1.02771	0.0394359
TGME49_222310	70.6009	64.2363	77.3311	212.168	118.171	96.2792	103.177	317.627	1.49705	0.582126
TGME49_222330	30.2575	27.3004	37.6062	95.1642	22.8718	6.41862	15.2229	44.5133	0.467752	-1.09618
TGME49_222350	156.596	142.283	141.95	440.83	202.034	154.047	140.389	496.469	1.12622	0.171484
TGME49_222360	68.4776	81.9013	72.0344	222.413	110.547	97.8839	109.943	318.374	1.43145	0.517478
TGME49_222370	91.8342	72.587	79.4497	243.871	53.3675	67.3955	45.6686	166.432	0.682457	-0.551189
TGME49_222380	173.052	202.023	184.323	559.398	289.709	245.512	236.8	772.021	1.38009	0.464765
TGME49_222390	51.4909	58.1339	64.6191	174.244	60.9914	81.8373	108.251	251.08	1.44097	0.527041
TGME49_222400	199.063	225.148	246.294	670.505	156.291	141.21	148.846	446.346	0.665686	-0.587086
TGME49_222410	67.9467	61.0245	72.0344	201.006	114.359	101.093	98.1028	313.555	1.55993	0.641482
TGME49_222430	57.33	86.3978	81.5684	225.296	60.9914	91.4653	77.8057	230.262	1.02204	0.0314555
TGME49_222660	130.585	152.24	115.467	398.292	99.1111	81.8373	81.1886	262.137	0.658153	-0.603506
TGME49_222710	66.8851	68.7329	76.8014	212.419	76.2393	80.2327	87.9543	244.426	1.15068	0.202484
TGME49_222800	71.1317	68.7329	74.1531	214.018	34.3077	46.535	37.2114	118.054	0.551609	-0.858282
TGME49_222840	324.87	245.383	290.786	861.039	468.872	476.582	389.029	1334.48	1.54985	0.63213
TGME49_222850	220.827	185.001	174.26	580.087	129.607	181.326	167.451	478.384	0.824676	-0.2781
TGME49_222860	486.775	452.866	413.668	1353.31	968.239	1262.86	1126.49	3357.59	2.48102	1.31094
TGME49_222870	58.3917	53.6373	40.7842	152.813	57.1795	64.1862	71.04	192.406	1.25909	0.332381
TGME49_222880	20.7025	23.4463	20.6569	64.8057	30.4957	35.3024	33.8286	99.6267	1.53731	0.620411
TGME49_222900	165.089	165.087	128.179	458.356	114.359	139.605	172.526	426.49	0.930478	-0.103957
TGME49_222910	84.4026	102.136	96.9286	283.467	106.735	117.14	126.857	350.732	1.23729	0.307188
TGME49_222920	119.968	98.9239	128.709	347.601	217.282	187.744	233.417	638.444	1.83671	0.877127
TGME49_222930	24.9492	19.9133	27.5426	72.405	15.2479	22.4652	32.1371	69.8502	0.964714	-0.0518264
TGME49_222952	81.7484	79.0107	83.687	244.446	163.914	149.233	103.177	416.324	1.70313	0.768192
TGME49_222960	66.3542	63.2728	54.5555	184.182	41.9316	83.442	65.9657	191.339	1.03886	0.0549976
TGME49_222970	64.7617	68.0905	61.4411	194.293	106.735	93.0699	121.783	321.588	1.65517	0.726976
TGME49_222990	100.858	99.5663	96.9286	297.353	87.6752	85.0466	84.5714	257.293	0.865278	-0.208765
TGME49_223000	178.36	127.509	111.23	417.099	194.41	232.675	199.589	626.674	1.50246	0.587325
TGME49_223020	102.451	77.0836	83.1574	262.692	102.923	83.442	125.166	311.531	1.18592	0.246003
TGME49_223040	205.964	155.131	161.548	522.642	282.085	327.349	353.509	962.943	1.84245	0.881628
TGME49_223050	840.841	704.03	718.755	2263.63	991.111	903.42	845.714	2740.25	1.21056	0.275669
TGME49_223060	83.3409	97.6392	83.687	264.667	57.1795	77.0234	60.8914	195.094	0.737131	-0.440008
TGME49_223070	199.594	176.008	164.726	540.327	335.453	325.745	356.891	1018.09	1.88421	0.91396
TGME49_223080	476.689	657.459	639.835	1773.98	396.444	207	255.406	858.85	0.484137	-1.04651
TGME49_223095	23.3567	28.264	19.5976	71.2183	7.62393	16.0465	11.84	35.5105	0.498615	-1.004
TGME49_223110	233.567	196.563	175.319	605.449	533.675	481.396	417.783	1432.85	2.3666	1.24281
TGME49_223125	133.77	95.0698	102.755	331.595	57.1795	72.2094	76.1143	205.503	0.619742	-0.690261
TGME49_223130	41.9359	41.7536	51.9071	135.597	57.1795	20.8605	33.8286	111.869	0.82501	-0.277517
TGME49_223140	142.794	106.311	127.12	376.225	316.393	229.465	243.566	789.424	2.09828	1.06921
TGME49_223150	21.7642	25.3733	23.8349	70.9724	7.62393	12.8372	11.84	32.3012	0.455123	-1.13567
TGME49_223270	38.22	55.5644	51.3775	145.162	53.3675	32.0931	42.2857	127.746	0.880026	-0.184382
TGME49_223390	226.135	266.581	268.54	761.256	324.017	343.396	287.543	954.956	1.25445	0.327052
TGME49_223410	410.865	317.649	337.396	1065.91	457.436	425.233	470.217	1352.89	1.26923	0.343954
TGME49_223420	60.5151	52.3526	55.6148	168.482	57.1795	40.1163	65.9657	163.262	0.969012	-0.0454135
TGME49_223440	37.6892	45.929	40.7842	124.402	30.4957	27.2791	20.2971	78.072	0.627576	-0.672137
TGME49_223450	83.3409	113.056	120.234	316.631	87.6752	43.3257	54.1257	185.127	0.584677	-0.774289
TGME49_223485	130.054	109.523	119.704	359.281	190.598	155.651	177.6	523.85	1.45805	0.544038
TGME49_223490	110.413	89.2885	111.759	311.461	68.6154	69.0001	59.2	196.815	0.63191	-0.662209
TGME49_223500	37.6892	43.6807	52.4368	133.807	7.62393	38.5117	55.8171	101.953	0.761941	-0.39225
TGME49_223510	117.845	89.2885	97.988	305.122	64.8034	57.7675	50.7428	173.314	0.568016	-0.815998
TGME49_223530	133.77	99.5663	100.107	333.443	57.1795	94.6746	103.177	255.031	0.764842	-0.386767
TGME49_223540	161.904	157.7	152.543	472.148	194.41	263.163	219.886	677.459	1.43485	0.520895
TGME49_223550	23.8875	31.4758	38.6655	94.0288	26.6838	40.1163	25.3714	92.1715	0.980247	-0.0287823
TGME49_223560	17.5175	21.198	16.9493	55.6648	11.4359	19.2558	27.0629	57.7546	1.03754	0.0531711
TGME49_223570	79.0942	89.2885	91.632	260.015	114.359	133.186	121.783	369.328	1.42041	0.50631
TGME49_223580	35.5659	28.264	28.6019	92.4317	41.9316	30.4884	35.52	107.94	1.16778	0.22377
TGME49_223590	209.149	160.912	178.497	548.558	301.145	245.512	206.354	753.012	1.37271	0.457029
TGME49_223600	28.1342	26.9793	19.0679	74.1814	114.359	59.3722	38.9029	212.634	2.86641	1.51924
TGME49_223610	76.4401	93.1427	101.696	271.278	72.4273	46.535	43.9771	162.939	0.600636	-0.735438
TGME49_223620	48.8367	51.0679	42.9028	142.807	60.9914	33.6977	43.9771	138.666	0.971002	-0.0424537
TGME49_223630	53.0834	37.2571	51.9071	142.248	68.6154	57.7675	60.8914	187.274	1.31654	0.396749
TGME49_223660	65.8234	61.0245	54.5555	181.403	64.8034	64.1862	82.88	211.87	1.16795	0.223975
TGME49_223668	32.9117	28.264	35.4875	96.6632	49.5555	77.0234	74.4228	201.002	2.0794	1.05617
TGME49_223672	47.2442	56.528	57.7335	161.506	57.1795	46.535	59.2	162.914	1.00872	0.0125299
TGME49_223680	297.267	232.857	257.417	787.541	373.573	431.652	438.08	1243.3	1.57872	0.658753
TGME49_223685	55.7375	44.0019	60.3818	160.121	68.6154	80.2327	54.1257	202.974	1.26763	0.342129
TGME49_223690	49.8984	46.2502	38.1359	134.284	64.8034	35.3024	50.7428	150.849	1.12335	0.16781
TGME49_223710	132.708	131.363	123.412	387.484	148.667	178.117	150.537	477.32	1.23185	0.300822
TGME49_223750	33.4425	35.9723	33.3689	102.784	38.1197	30.4884	28.7543	97.3624	0.947254	-0.0781762
TGME49_223760	84.9334	83.8284	87.9243	256.686	99.1111	54.5582	52.4343	206.104	0.80294	-0.316636
TGME49_223780	65.2926	82.5437	72.5641	220.4	57.1795	46.535	35.52	139.234	0.631734	-0.66261
TGME49_223790	106.698	123.334	113.878	343.909	129.607	141.21	169.143	439.959	1.27929	0.355342
TGME49_223800	54.6759	52.3526	61.4411	168.47	80.0513	85.0466	94.72	259.818	1.54222	0.625013
TGME49_223810	57.8609	52.3526	68.3268	178.54	30.4957	48.1396	40.5943	119.23	0.667802	-0.582507
TGME49_223840	240.999	285.209	281.252	807.46	304.957	433.257	416.091	1154.31	1.42955	0.515562
TGME49_223855	32.3809	24.4098	28.6019	85.3926	64.8034	52.9536	42.2857	160.043	1.8742	0.906274
TGME49_223880	67.4159	87.0402	82.6277	237.084	38.1197	54.5582	50.7428	143.421	0.604937	-0.725144
TGME49_223910	97.1426	76.12	68.8564	242.119	110.547	112.326	115.017	337.89	1.39555	0.480837
TGME49_223920	909.318	806.808	710.81	2426.94	888.188	998.095	862.628	2748.91	1.13267	0.179724
TGME49_223930	179.953	185.322	210.277	575.551	213.47	215.024	236.8	665.294	1.15592	0.209047
TGME49_223940	709.725	636.261	710.81	2056.8	994.923	956.374	1036.85	2988.14	1.45281	0.53885
TGME49_223950	67.4159	101.493	74.1531	243.062	91.4872	105.907	104.869	302.263	1.24356	0.314477
TGME49_223960	110.413	96.9968	78.3904	285.801	148.667	182.931	174.217	505.814	1.76981	0.823599
TGME49_223970	53.0834	48.4984	64.6191	166.201	19.0598	22.4652	32.1371	73.6621	0.443211	-1.17393
TGME49_223985	73.7859	103.742	88.9837	266.511	53.3675	32.0931	32.1371	117.598	0.441249	-1.18034
TGME49_224000	156.596	186.928	198.624	542.148	76.2393	89.8606	106.56	272.66	0.502925	-0.991584
TGME49_224020	67.9467	65.521	59.3225	192.79	95.2991	99.4885	111.634	306.422	1.58941	0.668488
TGME49_224030	46.1825	46.8925	36.5469	129.622	38.1197	35.3024	37.2114	110.633	0.853509	-0.228522
TGME49_224050	85.4642	103.42	100.636	289.521	106.735	109.116	126.857	342.709	1.18371	0.243314
TGME49_224060	246.307	241.85	237.29	725.446	304.957	386.722	421.166	1112.84	1.53401	0.617311
TGME49_224070	19.6409	27.3004	27.5426	74.4839	15.2479	9.62792	25.3714	50.2472	0.674605	-0.567884
TGME49_224090	73.7859	58.7762	64.6191	197.181	64.8034	89.8606	69.3486	224.013	1.13607	0.184058
TGME49_224110	75.9092	66.1634	61.4411	203.514	156.291	121.954	125.166	403.41	1.98222	0.98712
TGME49_224130	960.809	784.004	892.485	2637.3	819.572	922.676	871.086	2613.33	0.990913	-0.0131694
TGME49_224150	26.5417	36.9359	28.6019	92.0795	19.0598	25.6745	18.6057	63.34	0.687884	-0.539763
TGME49_224160	33.4425	33.4029	36.5469	103.392	26.6838	12.8372	28.7543	68.2753	0.660352	-0.598694
TGME49_224190	69.0084	74.1929	68.3268	211.528	102.923	62.5815	52.4343	217.939	1.03031	0.043074
TGME49_224200	31.85	33.7241	45.5512	111.125	45.7436	51.3489	47.36	144.452	1.29991	0.378408
TGME49_224205	184.199	183.716	188.561	556.476	293.521	202.186	180.983	676.691	1.21603	0.282177
TGME49_224210	140.671	158.021	152.543	451.236	171.538	154.047	187.749	513.334	1.13762	0.186016
TGME49_224220	97.1426	83.5072	82.098	262.748	91.4872	89.8606	76.1143	257.462	0.979883	-0.0293191
TGME49_224230	33.9734	39.5053	40.2545	113.733	15.2479	8.02327	11.84	35.1111	0.308715	-1.69565
TGME49_224235	59.4534	45.929	49.2588	154.641	41.9316	33.6977	42.2857	117.915	0.762507	-0.391177
TGME49_224240	83.3409	96.6757	100.107	280.123	30.4957	49.7443	65.9657	146.206	0.521934	-0.938062
TGME49_224260	153.411	169.905	173.73	497.046	102.923	59.3722	71.04	233.335	0.469444	-1.09098
TGME49_224270	85.9951	103.742	109.641	299.377	53.3675	51.3489	45.6686	150.385	0.502326	-0.993304
TGME49_224280	57.8609	67.127	65.6784	190.666	34.3077	44.9303	62.5828	141.821	0.743817	-0.42698
TGME49_224290	202.248	187.57	187.501	577.319	228.718	211.814	196.206	636.738	1.10292	0.141331
TGME49_224310	27.0725	26.3369	19.0679	72.4773	26.6838	33.6977	27.0629	87.4443	1.20651	0.270835
TGME49_224320	24.4184	33.0817	35.4875	92.9876	11.4359	9.62792	5.07428	26.1381	0.281092	-1.83088
TGME49_224330	125.808	127.509	122.882	376.199	137.231	128.372	94.72	360.323	0.957799	-0.0622049
TGME49_224340	67.4159	63.9151	63.5598	194.891	80.0513	93.0699	82.88	256.001	1.31356	0.393484
TGME49_224350	331.24	303.838	316.21	951.288	529.863	733.327	617.371	1880.56	1.97686	0.983209
TGME49_224460	1283.56	1147.9	1167.91	3599.37	1376.12	1699.33	1655.91	4731.36	1.3145	0.394509
TGME49_224470	206.494	159.627	180.086	546.208	152.479	121.954	152.229	426.661	0.781133	-0.35636
TGME49_224480	83.3409	115.947	112.289	311.576	110.547	81.8373	89.6457	282.03	0.905171	-0.143737
TGME49_224490	40.8742	42.0748	37.0765	120.026	22.8718	59.3722	55.8171	138.061	1.15026	0.201966
TGME49_224510	49.8984	54.9221	67.2674	172.088	49.5555	32.0931	50.7428	132.391	0.769325	-0.378335
TGME49_224520	184.199	154.488	151.484	490.172	167.726	198.977	230.034	596.738	1.21741	0.28381
TGME49_224530	185.792	161.876	154.662	502.329	202.034	197.372	253.714	653.121	1.30018	0.378716
TGME49_224540	24.4184	35.0088	32.3095	91.7367	19.0598	32.0931	32.1371	83.29	0.907925	-0.139355
TGME49_224570	89.7109	79.9742	75.7421	245.427	49.5555	60.9768	57.5086	168.041	0.684688	-0.546482
TGME49_224580	71.6626	78.0471	93.221	242.931	121.983	85.0466	108.251	315.281	1.29782	0.376093
TGME49_224590	31.85	49.462	45.0215	126.333	19.0598	25.6745	38.9029	83.6371	0.662035	-0.595022
TGME49_224600	75.9092	61.0245	62.5004	199.434	87.6752	78.628	67.6571	233.96	1.17312	0.230351
TGME49_224610	56.2684	54.6009	49.7885	160.658	64.8034	35.3024	30.4457	130.551	0.812606	-0.299371
TGME49_224620	57.33	43.3595	59.8521	160.542	41.9316	65.7908	47.36	155.082	0.965995	-0.0499128
TGME49_224630	77.5017	66.8058	64.6191	208.927	11.4359	12.8372	27.0629	51.336	0.245713	-2.02495
TGME49_224650	69.5392	56.8491	56.6741	183.062	49.5555	36.907	55.8171	142.28	0.777219	-0.363606
TGME49_224660	122.623	153.525	162.077	438.225	137.231	118.744	130.24	386.215	0.881317	-0.182267
TGME49_224670	57.33	67.7693	47.1402	172.24	57.1795	30.4884	42.2857	129.954	0.754493	-0.40642
TGME49_224700	198.001	225.148	213.985	637.134	186.786	139.605	148.846	475.237	0.745898	-0.42295
TGME49_224720	55.2067	64.8787	69.3861	189.471	38.1197	59.3722	55.8171	153.309	0.80914	-0.305539
TGME49_224730	24.4184	25.0522	23.3052	72.7758	34.3077	20.8605	18.6057	73.7739	1.01372	0.0196523
TGME49_224740	46.7134	48.1772	51.3775	146.268	45.7436	60.9768	67.6571	174.378	1.19218	0.253599
TGME49_224800	63.1692	47.5349	46.0808	156.785	102.923	77.0234	74.4228	254.369	1.62241	0.698138
TGME49_224820	67.4159	49.1408	54.5555	171.112	95.2991	51.3489	101.486	248.134	1.45012	0.536176
TGME49_224830	13.2708	16.3803	16.4196	46.0707	26.6838	25.6745	27.0629	79.4211	1.72389	0.785672
TGME49_224840	60.5151	74.1929	77.3311	212.039	60.9914	41.721	38.9029	141.615	0.667874	-0.582353
TGME49_224845	25.48	25.3733	20.6569	71.5103	7.62393	20.8605	20.2971	48.7816	0.682161	-0.551815
TGME49_224850	977.796	1163.96	1241.53	3383.29	628.974	762.211	688.411	2079.6	0.614666	-0.702124
TGME49_224860	61.0459	59.0974	64.0894	184.233	60.9914	69.0001	72.7314	202.723	1.10036	0.13798
TGME49_224870	62.1076	82.2225	73.6234	217.953	19.0598	22.4652	11.84	53.365	0.244846	-2.03005
TGME49_224880	119.968	112.092	100.107	332.167	30.4957	52.9536	84.5714	168.021	0.505831	-0.983272
TGME49_224890	129.523	124.94	108.052	362.515	129.607	134.791	94.72	359.118	0.990629	-0.0135827
TGME49_224900	248.43	227.075	231.463	706.969	373.573	317.721	258.789	950.083	1.34388	0.426406
TGME49_224910	57.33	52.6738	43.4325	153.436	68.6154	73.8141	69.3486	211.778	1.38023	0.464913
TGME49_224920	47.775	54.2797	47.6698	149.725	53.3675	38.5117	37.2114	129.091	0.862187	-0.213927
TGME49_224928	26.0109	30.8334	21.1866	78.0309	30.4957	14.4419	16.9143	61.8519	0.792659	-0.335228
TGME49_224935	72.1934	50.1043	58.7928	181.091	41.9316	24.0698	37.2114	103.213	0.569952	-0.811088
TGME49_224950	246.838	266.581	270.129	783.547	167.726	157.256	189.44	514.423	0.65653	-0.607067
TGME49_224960	121.03	96.3545	115.997	333.381	68.6154	91.4653	99.7943	259.875	0.779513	-0.359355
TGME49_224970	141.733	177.935	191.209	510.876	133.419	97.8839	84.5714	315.874	0.618299	-0.693624
TGME49_224980	54.145	51.3891	37.6062	143.14	38.1197	48.1396	40.5943	126.854	0.886218	-0.174266
TGME49_224990	72.7242	73.5506	75.7421	222.017	53.3675	54.5582	91.3371	199.263	0.897512	-0.155996
TGME49_225000	151.818	188.855	190.679	531.353	83.8632	81.8373	65.9657	231.666	0.435994	-1.19762
TGME49_225010	71.6626	81.5801	84.7464	237.989	64.8034	57.7675	77.8057	200.377	0.841957	-0.248181
TGME49_225020	142.263	143.889	166.315	452.468	80.0513	94.6746	99.7943	274.52	0.606718	-0.720902
TGME49_225050	196.409	166.372	166.844	529.625	560.359	535.954	461.76	1558.07	2.94184	1.55672
TGME49_225060	48.8367	46.8925	42.3732	138.102	99.1111	101.093	72.7314	272.936	1.97633	0.982823
TGME49_225080	1269.22	1057.33	1173.21	3499.76	2805.61	2658.91	2953.23	8417.75	2.40524	1.26618
TGME49_225090	96.6118	122.37	137.713	356.695	45.7436	46.535	47.36	139.639	0.391479	-1.35299
TGME49_225108	56.7992	41.7536	41.3139	139.867	38.1197	30.4884	16.9143	85.5224	0.611456	-0.709679
TGME49_225110	77.5017	81.9013	87.9243	247.327	19.0598	14.4419	16.9143	50.416	0.203843	-2.29447
TGME49_225120	306.291	294.202	277.015	877.508	186.786	142.814	165.76	495.36	0.564508	-0.824934
TGME49_225125	132.178	154.81	154.132	441.12	57.1795	97.8839	71.04	226.103	0.512567	-0.964187
TGME49_225130	25.48	25.3733	21.1866	72.04	26.6838	20.8605	13.5314	61.0757	0.847803	-0.238199
TGME49_225150	407.15	344.307	309.324	1060.78	446	388.326	353.509	1187.83	1.11977	0.163208
TGME49_225160	112.006	94.7486	77.8607	284.615	247.778	271.186	292.617	811.581	2.8515	1.51172
TGME49_225190	28.1342	24.0886	23.3052	75.5281	19.0598	12.8372	25.3714	57.2685	0.758241	-0.399271
TGME49_225200	224.012	195.6	173.2	592.812	175.35	166.884	165.76	507.994	0.856923	-0.222762
TGME49_225210	15.925	9.31427	6.88564	32.1249	15.2479	11.2326	18.6057	45.0861	1.40346	0.488991
TGME49_225220	69.0084	58.4551	58.7928	186.256	22.8718	11.2326	16.9143	51.0186	0.273916	-1.86819
TGME49_225230	137.486	167.657	186.442	491.585	34.3077	40.1163	25.3714	99.7955	0.203008	-2.30039
TGME49_225240	64.7617	68.0905	64.6191	197.471	114.359	117.14	99.7943	331.293	1.67768	0.746464
TGME49_225250	98.7351	86.3978	79.9794	265.112	121.983	109.116	138.697	369.796	1.39487	0.480128
TGME49_225260	144.918	181.789	169.493	496.199	194.41	208.605	192.823	595.838	1.2008	0.264001
TGME49_225270	87.0567	120.443	108.581	316.081	30.4957	27.2791	30.4457	88.2205	0.279107	-1.84111
TGME49_225300	116.783	84.1496	88.9837	289.917	102.923	94.6746	115.017	312.615	1.07829	0.108747
TGME49_225310	106.167	87.6826	82.6277	276.477	186.786	160.465	170.834	518.086	1.87388	0.906032
TGME49_225320	102.451	104.063	91.632	298.146	163.914	176.512	191.131	531.558	1.78288	0.834209
TGME49_225330	65.2926	50.7467	39.7249	155.764	60.9914	93.0699	93.0286	247.09	1.58631	0.665673
TGME49_225340	113.068	115.947	89.5133	318.527	91.4872	77.0234	60.8914	229.402	0.720195	-0.47354
TGME49_225350	52.0217	49.462	45.0215	146.505	45.7436	40.1163	47.36	133.22	0.909319	-0.137142
TGME49_225360	55.2067	80.6166	86.865	222.688	60.9914	75.4187	99.7943	236.204	1.0607	0.0850102
TGME49_225380	40.8742	36.2935	31.7799	108.948	38.1197	56.1629	65.9657	160.248	1.47087	0.556674
TGME49_225410	79.6251	64.5575	67.2674	211.45	80.0513	56.1629	60.8914	197.106	0.932162	-0.101348
TGME49_225420	41.9359	41.7536	34.4282	118.118	72.4273	91.4653	94.72	258.613	2.18945	1.13057
TGME49_225430	23.8875	21.198	20.1273	65.2128	19.0598	17.6512	18.6057	55.3167	0.84825	-0.237439
TGME49_225440	30.7884	39.5053	39.7249	110.019	15.2479	11.2326	11.84	38.3204	0.348309	-1.52156
TGME49_225450	29.7267	28.264	22.7756	80.7663	30.4957	48.1396	47.36	125.995	1.56	0.641546
TGME49_225470	130.054	109.202	129.238	368.494	91.4872	107.512	118.4	317.399	0.86134	-0.215345
TGME49_225480	139.078	121.407	129.238	389.723	121.983	131.582	137.006	390.57	1.00217	0.00313164
TGME49_225490	246.307	225.148	220.87	692.325	198.222	197.372	219.886	615.48	0.889004	-0.169738
TGME49_225500	100.328	100.53	81.5684	282.426	91.4872	99.4885	94.72	285.696	1.01158	0.0166073
TGME49_225510	64.7617	66.4846	72.5641	203.81	45.7436	52.9536	67.6571	166.354	0.816221	-0.292969
TGME49_225520	12.74	10.9202	13.2416	36.9018	34.3077	30.4884	20.2971	85.0932	2.30594	1.20535
TGME49_225530	285.058	313.794	350.638	949.49	160.103	168.489	164.069	492.66	0.518868	-0.946562
TGME49_225540	136.955	101.815	92.6913	331.461	236.342	211.814	253.714	701.87	2.11751	1.08237
TGME49_225550	236.221	190.461	206.569	633.251	171.538	155.651	189.44	516.63	0.815837	-0.293647
TGME49_225555	218.173	181.789	203.391	603.353	224.906	240.698	265.554	731.158	1.21183	0.277182
TGME49_225560	440.592	381.885	360.702	1183.18	198.222	189.349	191.131	578.703	0.489108	-1.03177
TGME49_225580	65.8234	60.061	52.9665	178.851	83.8632	69.0001	55.8171	208.68	1.16679	0.222539
TGME49_225680	16.4558	14.132	17.4789	48.0668	11.4359	6.41862	20.2971	38.1516	0.793722	-0.333295
TGME49_225690	262.763	282.319	238.879	783.96	106.735	121.954	120.091	348.78	0.444895	-1.16846
TGME49_225710	23.3567	18.6285	24.8942	66.8795	57.1795	57.7675	59.2	174.147	2.60389	1.38067
TGME49_225720	29.7267	27.9428	23.3052	80.9747	87.6752	62.5815	84.5714	234.828	2.90002	1.53606
TGME49_225730	196.939	184.679	184.853	566.472	495.555	405.977	448.228	1349.76	2.38275	1.25263
TGME49_225745	55.2067	89.6097	69.9157	214.732	19.0598	20.8605	21.9886	61.9089	0.288308	-1.79432
TGME49_225770	44.0592	57.1703	41.8435	143.073	26.6838	35.3024	21.9886	83.9747	0.586936	-0.768725
TGME49_225780	120.499	124.94	150.954	396.393	26.6838	69.0001	45.6686	141.352	0.356596	-1.48764
TGME49_225790	95.5501	81.5801	76.8014	253.932	110.547	144.419	169.143	424.109	1.67017	0.739994
TGME49_225800	75.9092	85.4343	73.6234	234.967	72.4273	89.8606	101.486	263.774	1.1226	0.166843
TGME49_225810	110.944	95.7121	98.5176	305.174	156.291	142.814	138.697	437.802	1.4346	0.520646
TGME49_225820	95.5501	92.8215	106.992	295.364	118.171	59.3722	64.2743	241.817	0.81871	-0.288575
TGME49_225830	64.7617	64.2363	53.4961	182.494	83.8632	75.4187	93.0286	252.311	1.38257	0.46735
TGME49_225840	49.8984	53.3161	48.7292	151.944	41.9316	57.7675	45.6686	145.368	0.956721	-0.0638298
TGME49_225850	96.0809	100.209	108.581	304.871	83.8632	113.93	109.943	307.736	1.0094	0.0134973
TGME49_225860	165.62	135.86	128.179	429.659	156.291	147.628	130.24	434.159	1.01047	0.0150309
TGME49_225870	294.082	347.518	352.757	994.357	182.974	168.489	197.897	549.36	0.552478	-0.856012
TGME49_225880	76.4401	79.653	68.3268	224.42	38.1197	67.3955	57.5086	163.024	0.726423	-0.461119
TGME49_225890	78.5634	115.304	110.7	304.568	80.0513	57.7675	65.9657	203.785	0.669095	-0.579718
TGME49_225900	155.003	194.957	213.455	563.416	41.9316	46.535	52.4343	140.901	0.250083	-1.99952
TGME49_225905	9.02417	11.5625	11.123	31.7097	11.4359	11.2326	13.5314	36.1999	1.1416	0.191063
TGME49_225910	31.85	47.5349	47.6698	127.055	26.6838	33.6977	33.8286	94.2101	0.741492	-0.431497
TGME49_225920	29.1959	32.1182	22.2459	83.5599	34.3077	28.8838	27.0629	90.2543	1.08011	0.111184
TGME49_225930	276.034	243.456	263.773	783.262	556.547	511.885	466.834	1535.27	1.96009	0.970921
TGME49_225940	166.151	142.926	147.247	456.324	243.966	224.652	208.046	676.663	1.48286	0.56838
TGME49_225960	57.33	63.9151	59.3225	180.568	30.4957	36.907	13.5314	80.9342	0.448221	-1.15772
TGME49_225970	10.0858	11.5625	16.4196	38.068	15.2479	25.6745	13.5314	54.4537	1.43043	0.516453
TGME49_225980	40.3434	43.0383	47.1402	130.522	30.4957	17.6512	13.5314	61.6783	0.472552	-1.08146
TGME49_225990	97.6734	78.6895	76.2717	252.635	125.795	158.861	126.857	411.513	1.62888	0.703884
TGME49_226000	184.199	152.882	159.959	497.041	396.444	325.745	382.263	1104.45	2.22206	1.1519
TGME49_226010	20.1717	17.665	16.9493	54.7859	15.2479	16.0465	18.6057	49.9001	0.91082	-0.134763
TGME49_226020	357.251	321.182	332.1	1010.53	648.034	531.14	478.674	1657.85	1.64057	0.714197
TGME49_226030	394.41	370.965	392.482	1157.86	640.41	722.094	661.348	2023.85	1.74793	0.805649
TGME49_226040	106.167	84.1496	90.043	280.359	152.479	198.977	153.92	505.376	1.8026	0.850079
TGME49_226050	119.438	117.552	99.577	336.567	118.171	121.954	187.749	427.873	1.27129	0.346289
TGME49_226060	126.869	118.516	114.937	360.323	60.9914	43.3257	55.8171	160.134	0.444419	-1.17001
TGME49_226068	96.6118	91.8579	96.399	284.869	83.8632	125.163	104.869	313.895	1.10189	0.139984
TGME49_226072	143.856	136.823	132.946	413.625	247.778	194.163	189.44	631.381	1.52646	0.610186
TGME49_226080	41.405	55.5644	38.1359	135.105	22.8718	35.3024	54.1257	112.3	0.831203	-0.266728
TGME49_226090	26.0109	34.0452	32.3095	92.3657	26.6838	30.4884	21.9886	79.1607	0.857037	-0.222571
TGME49_226220	73.2551	77.4048	73.6234	224.283	53.3675	46.535	59.2	159.102	0.709382	-0.495366
TGME49_226240	35.5659	26.9793	36.0172	98.5623	72.4273	75.4187	59.2	207.046	2.10066	1.07084
TGME49_226250	501.638	506.182	529.135	1536.96	663.282	845.653	844.023	2352.96	1.53092	0.6144
TGME49_226260	168.274	135.539	160.488	464.301	76.2393	129.977	128.549	334.765	0.721008	-0.471914
TGME49_226270	66.8851	54.9221	52.4368	174.244	91.4872	80.2327	93.0286	264.748	1.51941	0.603514
TGME49_226280	22.295	31.797	24.3646	78.4566	22.8718	9.62792	16.9143	49.414	0.629826	-0.666975
TGME49_226290	262.763	249.879	267.481	780.123	369.761	357.838	417.783	1145.38	1.46821	0.554055
TGME49_226310	57.33	44.6442	46.6105	148.585	22.8718	22.4652	18.6057	63.9427	0.430345	-1.21644
TGME49_226320	79.0942	92.1791	88.9837	260.257	95.2991	56.1629	67.6571	219.119	0.841934	-0.248222
TGME49_226330	19.11	22.1615	18.5383	59.8098	7.62393	14.4419	23.68	45.7458	0.764855	-0.386743
TGME49_226340	127.931	119.158	114.408	361.497	80.0513	134.791	76.1143	290.956	0.804866	-0.31318
TGME49_226350	32.3809	40.1477	48.7292	121.258	30.4957	27.2791	32.1371	89.912	0.741495	-0.431491
TGME49_226370	34.5042	26.0157	28.0722	88.5921	15.2479	20.8605	32.1371	68.2455	0.770334	-0.376445
TGME49_226380	337.61	326.321	360.702	1024.63	411.692	359.442	387.337	1158.47	1.13062	0.177116
TGME49_226390	57.8609	47.2137	51.9071	156.982	26.6838	24.0698	33.8286	84.5821	0.538802	-0.892172
TGME49_226400	72.7242	70.3388	55.0851	198.148	95.2991	60.9768	69.3486	225.625	1.13867	0.187345
TGME49_226410	920.466	791.07	829.455	2540.99	2344.36	2931.7	2856.82	8132.88	3.20067	1.67838
TGME49_226420	141.733	134.254	123.942	399.928	205.846	226.256	189.44	621.542	1.55414	0.636112
TGME49_226430	477.75	453.508	477.228	1408.49	709.026	543.978	451.611	1704.61	1.21025	0.275299
TGME49_226440	41.405	57.4915	61.9708	160.867	26.6838	48.1396	40.5943	115.418	0.717471	-0.479007
TGME49_226450	15.925	17.0226	25.4239	58.3715	11.4359	24.0698	15.2229	50.7286	0.869063	-0.202467
TGME49_226460	17.5175	11.5625	8.47464	37.5547	11.4359	20.8605	13.5314	45.8278	1.2203	0.287231
TGME49_226470	192.693	255.661	239.408	687.762	91.4872	107.512	76.1143	275.113	0.400012	-1.32188
TGME49_226480	16.4558	13.4896	11.123	41.0684	15.2479	20.8605	8.45714	44.5655	1.08515	0.117897
TGME49_226500	115.722	86.3978	103.814	305.934	179.162	125.163	96.4114	400.737	1.30988	0.389435
TGME49_226510	64.2309	90.8944	72.0344	227.16	72.4273	70.6048	81.1886	224.221	0.987062	-0.0187876
TGME49_226520	81.7484	67.4481	72.5641	221.761	68.6154	73.8141	69.3486	211.778	0.954985	-0.0664504
TGME49_226540	48.8367	47.8561	48.1995	144.892	38.1197	27.2791	32.1371	97.5359	0.673162	-0.570975
TGME49_226550	132.708	103.42	118.115	354.244	202.034	211.814	226.651	640.5	1.80807	0.854454
TGME49_226560	41.405	32.7605	44.4918	118.657	64.8034	62.5815	59.2	186.585	1.57247	0.65303
TGME49_226570	745.291	628.552	739.412	2113.26	800.513	685.187	652.891	2138.59	1.01199	0.0171938
TGME49_226580	192.693	163.16	171.082	526.935	243.966	194.163	179.291	617.42	1.17172	0.228629
TGME49_226590	1305.32	1021.36	1102.76	3429.44	819.572	975.629	882.926	2678.13	0.780923	-0.356748
TGME49_226600	87.5876	82.5437	76.8014	246.933	125.795	107.512	120.091	353.398	1.43115	0.517177
TGME49_226620	47.775	63.9151	58.2631	169.953	34.3077	28.8838	32.1371	95.3286	0.56091	-0.834158
TGME49_226640	27.6034	22.8039	28.0722	78.4795	34.3077	65.7908	49.0514	149.15	1.9005	0.926376
TGME49_226650	43.5284	38.863	48.7292	131.121	7.62393	12.8372	16.9143	37.3754	0.285047	-1.81073
TGME49_226660	88.1184	107.275	85.8057	281.199	91.4872	38.5117	60.8914	190.89	0.678845	-0.558847
TGME49_226670	20.1717	22.4827	29.1316	71.786	7.62393	11.2326	21.9886	40.8451	0.568984	-0.81354
TGME49_226680	164.028	184.037	179.027	527.091	186.786	152.442	138.697	477.926	0.906722	-0.141267
TGME49_226690	67.4159	78.0471	71.5047	216.968	118.171	89.8606	106.56	314.592	1.44995	0.535999
TGME49_226700	40.8742	46.8925	54.0258	141.793	49.5555	40.1163	52.4343	142.106	1.00221	0.00318774
TGME49_226705	99.7968	81.9013	87.9243	269.622	68.6154	57.7675	71.04	197.423	0.73222	-0.449651
TGME49_226710	422.544	404.046	353.816	1180.41	503.179	438.07	431.314	1372.56	1.16279	0.21759
TGME49_226720	114.129	71.9447	75.7421	261.816	64.8034	101.093	101.486	267.382	1.02126	0.0303506
TGME49_226730	270.725	285.53	267.481	823.736	503.179	524.722	522.651	1550.55	1.88234	0.912528
TGME49_226740	208.618	209.41	238.879	656.907	175.35	129.977	125.166	430.493	0.655333	-0.609699
TGME49_226755	26.5417	22.4827	23.8349	72.8593	11.4359	19.2558	27.0629	57.7546	0.792686	-0.335178
TGME49_226780	39.8125	52.6738	68.3268	160.813	22.8718	22.4652	23.68	69.0169	0.429175	-1.22036
TGME49_226790	49.3675	55.2432	54.5555	159.166	22.8718	41.721	37.2114	101.804	0.639609	-0.644737
TGME49_226800	27.0725	30.8334	36.0172	93.9232	41.9316	32.0931	40.5943	114.619	1.22035	0.287293
TGME49_226810	74.8476	92.5003	91.632	258.98	38.1197	25.6745	16.9143	80.7084	0.31164	-1.68205
TGME49_226825	96.0809	60.061	69.3861	225.528	72.4273	60.9768	91.3371	224.741	0.996512	-0.00504098
TGME49_226830	265.417	257.909	246.294	769.62	369.761	332.163	279.086	981.01	1.27467	0.350121
TGME49_226840	40.3434	51.7102	55.6148	147.668	49.5555	48.1396	65.9657	163.661	1.1083	0.148348
TGME49_226850	37.1584	47.5349	47.1402	131.833	41.9316	19.2558	16.9143	78.1017	0.592428	-0.755289
TGME49_226860	350.35	297.414	358.053	1005.82	407.88	473.373	532.8	1414.05	1.40587	0.491467
TGME49_226870	37.6892	33.0817	33.8985	104.669	129.607	83.442	109.943	322.992	3.08583	1.62566
TGME49_226890	58.9226	78.3683	84.2167	221.508	41.9316	51.3489	37.2114	130.492	0.589108	-0.763395
TGME49_226900	50.4292	56.8491	52.4368	159.715	60.9914	69.0001	59.2	189.192	1.18456	0.244346
TGME49_226910	131.116	164.124	147.247	442.487	179.162	162.07	257.097	598.329	1.3522	0.435307
TGME49_226920	59.4534	77.0836	75.7421	212.279	68.6154	33.6977	47.36	149.673	0.705077	-0.504147
TGME49_226940	66.8851	76.7624	91.1023	234.75	45.7436	38.5117	38.9029	123.158	0.524636	-0.930612
TGME49_226950	40.8742	49.7831	59.3225	149.98	49.5555	49.7443	42.2857	141.586	0.944031	-0.0830945
TGME49_226960	315.846	329.854	341.104	986.804	781.453	945.141	864.32	2590.91	2.62556	1.39263
TGME49_226970	897.64	800.706	860.705	2559.05	1475.23	1681.68	1561.19	4718.1	1.84369	0.882596
TGME49_226980	209.149	178.256	207.099	594.503	289.709	285.628	351.817	927.155	1.55955	0.641126
TGME49_226990	40.8742	34.6876	37.0765	112.638	11.4359	32.0931	16.9143	60.4433	0.536613	-0.898045
TGME49_227000	137.486	144.532	127.12	409.137	144.855	149.233	123.474	417.562	1.02059	0.0294048
TGME49_227010	41.405	46.2502	51.3775	139.033	19.0598	14.4419	20.2971	53.7988	0.386951	-1.36978
TGME49_227020	113.598	80.6166	78.92	273.135	118.171	142.814	120.091	381.077	1.39519	0.480466
TGME49_227030	263.824	208.126	232.523	704.473	350.701	362.652	289.234	1002.59	1.42317	0.509111
TGME49_227050	93.9576	105.99	115.997	315.944	41.9316	40.1163	45.6686	127.717	0.404238	-1.30672
TGME49_227060	77.5017	67.7693	61.4411	206.712	38.1197	43.3257	49.0514	130.497	0.631297	-0.66361
TGME49_227080	36.6275	37.8994	36.5469	111.074	26.6838	38.5117	50.7428	115.938	1.04379	0.0618382
TGME49_227115	26.5417	35.6512	34.4282	96.6211	15.2479	20.8605	37.2114	73.3198	0.758839	-0.398135
TGME49_227140	22.8259	31.4758	29.6612	83.9629	22.8718	24.0698	15.2229	62.1645	0.74038	-0.433662
TGME49_227150	179.422	149.671	150.425	479.517	87.6752	89.8606	103.177	280.713	0.585407	-0.772487
TGME49_227260	59.9842	47.2137	49.7885	156.986	30.4957	52.9536	72.7314	156.181	0.994868	-0.00742329
TGME49_227270	25.48	30.5123	23.8349	79.8272	19.0598	48.1396	32.1371	99.3366	1.2444	0.315445
TGME49_227280	8681.79	7074.67	6965.09	22721.5	12125.9	12442.5	13374.1	37942.5	1.66989	0.739753
TGME49_227290	206.494	196.242	193.857	596.594	156.291	202.186	186.057	544.534	0.912739	-0.131726
TGME49_227310	29.7267	27.9428	30.7206	88.39	11.4359	19.2558	28.7543	59.446	0.672542	-0.572304
TGME49_227320	30.2575	40.4689	28.6019	99.3283	38.1197	27.2791	20.2971	85.6959	0.862754	-0.212979
TGME49_227335	18.5792	15.7379	17.4789	51.796	15.2479	16.0465	18.6057	49.9001	0.963397	-0.0537982
TGME49_227350	61.0459	83.5072	69.3861	213.939	91.4872	52.9536	50.7428	195.184	0.912332	-0.132369
TGME49_227360	2562.87	2082.22	2194.93	6840.02	2820.85	3133.89	2965.07	8919.82	1.30406	0.383014
TGME49_227380	759.623	661.955	637.187	2058.77	484.12	423.629	385.646	1293.39	0.628238	-0.670618
TGME49_227390	65.8234	83.186	94.2803	243.29	45.7436	57.7675	42.2857	145.797	0.599272	-0.738716
TGME49_227410	33.9734	42.7172	35.4875	112.178	41.9316	54.5582	49.0514	145.541	1.29741	0.375638
TGME49_227420	52.0217	58.1339	51.9071	162.063	38.1197	38.5117	28.7543	105.386	0.650277	-0.620874
TGME49_227430	38.7509	42.0748	44.4918	125.317	22.8718	25.6745	28.7543	77.3005	0.616838	-0.697038
TGME49_227440	63.7001	49.462	50.3182	163.48	15.2479	41.721	32.1371	89.106	0.545057	-0.875521
TGME49_227450	84.4026	105.026	91.632	281.061	87.6752	67.3955	76.1143	231.185	0.822544	-0.281836
TGME49_227560	107.759	88.0038	84.2167	279.98	106.735	115.535	118.4	340.67	1.21677	0.283053
TGME49_227570	157.127	139.714	112.819	409.659	110.547	118.744	128.549	357.84	0.873506	-0.195111
TGME49_227580	179.953	173.117	171.082	524.151	194.41	136.396	150.537	481.343	0.918328	-0.122918
TGME49_227600	706.009	583.587	692.272	1981.87	1204.58	1362.35	1173.85	3740.78	1.8875	0.91648
TGME49_227610	69.5392	91.2156	84.7464	245.501	53.3675	38.5117	30.4457	122.325	0.498266	-1.00501
TGME49_227615	8.49334	13.4896	8.47464	30.4576	38.1197	33.6977	32.1371	103.955	3.41309	1.77108
TGME49_227620	3292.23	2845.99	2989.96	9128.18	6789.11	7301.17	6966.99	21057.3	2.30684	1.20592
TGME49_227640	40.8742	24.4098	21.7163	87.0003	76.2393	54.5582	54.1257	184.923	2.12555	1.08783
TGME49_227650	107.759	105.348	111.23	324.336	198.222	237.489	167.451	603.162	1.85968	0.895055
TGME49_227660	31.3192	30.8334	34.4282	96.5808	83.8632	35.3024	47.36	166.526	1.72421	0.785935
TGME49_227780	36.6275	66.8058	48.7292	152.162	34.3077	27.2791	33.8286	95.4154	0.627062	-0.673319
TGME49_227790	27.6034	32.7605	29.6612	90.0251	34.3077	48.1396	45.6686	128.116	1.42311	0.50905
TGME49_227800	98.7351	109.523	99.0473	307.305	80.0513	85.0466	77.8057	242.904	0.790431	-0.339289
TGME49_227810	379.015	316.364	300.32	995.699	487.932	661.117	615.68	1764.73	1.77235	0.825665
TGME49_227820	63.1692	70.3388	83.687	217.195	34.3077	32.0931	28.7543	95.155	0.438109	-1.19064
TGME49_227830	92.8959	96.0333	103.285	292.214	76.2393	89.8606	76.1143	242.214	0.828894	-0.270741
TGME49_227840	71.1317	50.7467	63.0301	184.909	118.171	139.605	148.846	406.621	2.19904	1.13687
TGME49_227850	45.1209	38.2206	43.9622	127.304	15.2479	41.721	40.5943	97.5631	0.766381	-0.383866
TGME49_227860	37.1584	42.0748	40.2545	119.488	41.9316	44.9303	43.9771	130.839	1.095	0.130931
TGME49_227870	32.9117	33.7241	32.3095	98.9453	125.795	123.558	121.783	371.136	3.75092	1.90724
TGME49_227890	23.3567	22.1615	26.4832	72.0015	19.0598	19.2558	35.52	73.8357	1.02547	0.0362918
TGME49_227900	65.8234	83.8284	89.5133	239.165	83.8632	41.721	82.88	208.464	0.871633	-0.198207
TGME49_227910	282.404	249.558	263.773	795.735	590.855	643.466	671.497	1905.82	2.39504	1.26005
TGME49_227920	112.006	94.7486	100.636	307.391	60.9914	32.0931	30.4457	123.53	0.401867	-1.31521
TGME49_227930	42.4667	49.1408	45.5512	137.159	41.9316	20.8605	23.68	86.4721	0.630453	-0.665539
TGME49_227948	174.113	219.367	208.158	601.639	327.829	422.024	422.857	1172.71	1.94919	0.962877
TGME49_227952	252.677	219.688	236.76	709.125	224.906	267.977	218.194	711.077	1.00275	0.00396608
TGME49_227960	244.714	205.235	241.527	691.477	369.761	369.07	290.926	1029.76	1.48921	0.574551
TGME49_227970	343.98	250.2	257.417	851.598	335.453	301.675	260.48	897.608	1.05403	0.0759129
TGME49_227990	27.6034	34.3664	30.1909	92.1607	41.9316	43.3257	23.68	108.937	1.18204	0.241274
TGME49_228000	90.2417	72.9082	73.6234	236.773	99.1111	174.907	199.589	473.607	2.00025	1.00018
TGME49_228010	67.9467	79.653	73.0937	220.693	64.8034	60.9768	103.177	228.957	1.03745	0.0530349
TGME49_228030	22.295	26.0157	27.5426	75.8533	11.4359	14.4419	10.1486	36.0263	0.474948	-1.07416
TGME49_228040	31.3192	44.3231	40.7842	116.426	15.2479	19.2558	18.6057	53.1094	0.456163	-1.13238
TGME49_228060	36.6275	39.5053	36.5469	112.68	30.4957	41.721	52.4343	124.651	1.10624	0.145666
TGME49_228070	44.0592	64.2363	52.9665	161.262	26.6838	28.8838	27.0629	82.6304	0.512398	-0.964662
TGME49_228080	65.2926	73.5506	78.92	217.763	45.7436	44.9303	40.5943	131.268	0.602802	-0.730243
TGME49_228100	205.433	264.975	305.617	776.024	232.53	197.372	255.406	685.308	0.883101	-0.179349
TGME49_228110	51.4909	41.7536	45.0215	138.266	125.795	165.279	167.451	458.526	3.31626	1.72956
TGME49_228120	114.66	155.452	143.539	413.651	118.171	112.326	140.389	370.885	0.896614	-0.157442
TGME49_228130	99.2659	78.3683	96.9286	274.563	38.1197	48.1396	47.36	133.619	0.486662	-1.03901
TGME49_228150	314.254	387.987	456.041	1158.28	125.795	110.721	164.069	400.585	0.345844	-1.53181
TGME49_228170	812.707	725.549	658.373	2196.63	1216.02	1092.77	1025.01	3333.79	1.51769	0.601873
TGME49_228180	102.982	86.0767	101.696	290.754	121.983	107.512	111.634	341.129	1.17326	0.230518
TGME49_228190	409.273	381.243	378.71	1169.23	648.034	550.396	559.863	1758.29	1.50381	0.588622
TGME49_228200	212.334	187.891	210.277	610.502	228.718	190.954	224.96	644.632	1.0559	0.0784798
TGME49_228210	114.66	93.4638	92.6913	300.815	236.342	205.396	223.269	665.006	2.21068	1.14449
TGME49_228230	479.343	463.465	515.893	1458.7	278.273	218.233	260.48	756.986	0.518945	-0.946345
TGME49_228250	48.3059	52.6738	47.6698	148.649	26.6838	20.8605	15.2229	62.7671	0.422249	-1.24383
TGME49_228270	16.4558	16.0591	15.8899	48.4049	19.0598	20.8605	20.2971	60.2175	1.24404	0.31503
TGME49_228280	34.5042	31.1546	23.3052	88.9641	22.8718	22.4652	43.9771	89.3141	1.00393	0.00566497
TGME49_228290	162.966	167.336	154.662	484.964	243.966	256.745	202.971	703.682	1.451	0.537046
TGME49_228300	29.1959	21.198	27.0129	77.4067	49.5555	81.8373	65.9657	197.359	2.54963	1.35029
TGME49_228320	27.0725	31.797	31.7799	90.6494	30.4957	48.1396	54.1257	132.761	1.46456	0.550463
TGME49_228330	41.405	50.7467	51.9071	144.059	34.3077	32.0931	27.0629	93.4636	0.648788	-0.624182
TGME49_228340	31.85	38.5418	32.8392	103.231	30.4957	27.2791	25.3714	83.1463	0.805439	-0.312153
TGME49_228350	23.3567	26.6581	20.6569	70.6717	15.2479	12.8372	10.1486	38.2337	0.541004	-0.886289
TGME49_228360	151.288	136.502	134.005	421.795	221.094	213.419	216.503	651.016	1.54344	0.62615
TGME49_228370	41.9359	33.4029	30.1909	105.53	7.62393	6.41862	10.1486	24.1911	0.229235	-2.1251
TGME49_228380	30.7884	46.8925	48.1995	125.88	22.8718	44.9303	33.8286	101.631	0.807359	-0.308718
TGME49_228400	83.8717	65.521	58.7928	208.186	41.9316	70.6048	76.1143	188.651	0.906166	-0.142153
TGME49_228460	84.4026	79.0107	67.2674	230.681	34.3077	40.1163	55.8171	130.241	0.564595	-0.824712
TGME49_228470	1285.68	1084.63	1182.74	3553.05	1322.75	1503.56	1412.34	4238.66	1.19296	0.254548
TGME49_228480	19.6409	13.8108	16.4196	49.8713	30.4957	12.8372	10.1486	53.4815	1.07239	0.100832
TGME49_228490	57.8609	48.4984	48.1995	154.559	99.1111	102.698	87.9543	289.763	1.87478	0.906719
TGME49_228630	163.497	124.94	122.353	410.789	175.35	205.396	165.76	546.506	1.33038	0.41184
TGME49_228660	89.1801	118.516	103.285	310.981	60.9914	64.1862	45.6686	170.846	0.549379	-0.864127
TGME49_228690	64.7617	59.7398	61.4411	185.943	34.3077	19.2558	10.1486	63.7121	0.342644	-1.54522
TGME49_228710	15.925	21.5192	23.3052	60.7494	7.62393	14.4419	8.45714	30.523	0.50244	-0.992976
TGME49_228720	31.3192	24.0886	32.8392	88.247	34.3077	33.6977	42.2857	110.291	1.2498	0.321697
TGME49_228730	22.295	26.9793	32.8392	82.1135	19.0598	11.2326	8.45714	38.7495	0.471902	-1.08344
TGME49_228750	72.7242	87.3614	81.0387	241.124	45.7436	19.2558	38.9029	103.902	0.430907	-1.21455
TGME49_228760	482.528	452.545	481.995	1417.07	552.735	502.257	526.034	1581.03	1.1157	0.157952
TGME49_228770	54.6759	46.5713	37.6062	138.853	76.2393	80.2327	62.5828	219.055	1.5776	0.657729
TGME49_228780	50.4292	56.8491	54.0258	161.304	80.0513	49.7443	64.2743	194.07	1.20313	0.266792
TGME49_228990	23.8875	21.5192	30.7206	76.1272	106.735	81.8373	101.486	290.058	3.81017	1.92986
TGME49_229000	407.15	334.35	319.918	1061.42	594.667	564.838	541.257	1700.76	1.60235	0.680189
TGME49_229010	547.82	513.569	457.101	1518.49	651.846	701.234	698.56	2051.64	1.3511	0.434139
TGME49_229020	92.8959	101.493	83.1574	277.547	57.1795	104.302	76.1143	237.596	0.856059	-0.224218
TGME49_229030	93.4267	75.1565	60.3818	228.965	205.846	168.489	179.291	553.626	2.41795	1.27378
TGME49_229140	176.768	134.896	138.243	449.906	95.2991	155.651	177.6	428.551	0.952533	-0.0701597
TGME49_229160	22.8259	29.8699	24.3646	77.0603	26.6838	16.0465	10.1486	52.8789	0.686201	-0.543297
TGME49_229180	158.188	185.964	211.336	555.489	251.59	362.652	350.126	964.367	1.73607	0.795824
TGME49_229200	41.9359	45.2866	37.6062	124.829	30.4957	27.2791	21.9886	79.7634	0.638983	-0.64615
TGME49_229210	118.376	111.45	106.992	336.818	221.094	247.117	270.629	738.839	2.19358	1.13329
TGME49_229220	73.2551	58.4551	65.1488	196.859	45.7436	57.7675	50.7428	154.254	0.783576	-0.351854
TGME49_229250	1042.56	904.447	1003.71	2950.72	2874.22	2999.1	3108.85	8982.16	3.04406	1.606
TGME49_229260	74.8476	97.9604	76.2717	249.08	95.2991	70.6048	33.8286	199.732	0.801882	-0.318539
TGME49_229280	123.153	146.78	173.2	443.134	41.9316	27.2791	57.5086	126.719	0.285962	-1.80611
TGME49_229290	20.7025	26.0157	30.7206	77.4388	38.1197	51.3489	25.3714	114.84	1.48298	0.568497
TGME49_229310	33.4425	47.8561	41.8435	123.142	11.4359	25.6745	23.68	60.7904	0.49366	-1.01841
TGME49_229340	29.7267	44.9654	43.9622	118.654	19.0598	11.2326	18.6057	48.8981	0.412106	-1.27891
TGME49_229350	43.5284	46.2502	38.1359	127.914	26.6838	52.9536	25.3714	105.009	0.82093	-0.284669
TGME49_229360	167.743	140.999	137.713	446.455	251.59	314.512	301.074	867.176	1.94236	0.95781
TGME49_229370	64.7617	70.9811	77.8607	213.604	41.9316	30.4884	30.4457	102.866	0.481573	-1.05417
TGME49_229380	47.2442	50.4255	47.6698	145.34	26.6838	28.8838	27.0629	82.6304	0.568533	-0.814683
TGME49_229420	158.719	156.415	164.196	479.331	266.838	287.233	387.337	941.408	1.964	0.973798
TGME49_229440	38.7509	49.1408	30.1909	118.083	41.9316	41.721	37.2114	120.864	1.02356	0.0335893
TGME49_229450	86.5259	80.6166	86.3354	253.478	144.855	104.302	115.017	364.174	1.43671	0.522769
TGME49_229460	82.2792	97.9604	106.463	286.702	34.3077	65.7908	64.2743	164.373	0.573322	-0.802582
TGME49_229470	102.982	84.1496	91.632	278.763	72.4273	104.302	98.1028	274.833	0.9859	-0.0204873
TGME49_229480	839.248	702.103	618.648	2160	1936.48	1923.98	1623.77	5484.23	2.539	1.34426
TGME49_229490	58.9226	73.8718	76.8014	209.596	106.735	118.744	140.389	365.868	1.74559	0.803714
TGME49_229500	59.9842	53.9585	43.4325	157.375	114.359	49.7443	52.4343	216.537	1.37593	0.460408
TGME49_229620	45.1209	53.9585	55.6148	154.694	34.3077	20.8605	30.4457	85.6139	0.55344	-0.853502
TGME49_229630	193.224	206.199	216.103	615.525	64.8034	91.4653	82.88	239.149	0.388528	-1.36391
TGME49_229640	97.1426	132.648	137.713	367.503	106.735	99.4885	106.56	312.784	0.851104	-0.232593
TGME49_229650	103.513	103.099	101.166	307.778	259.214	303.28	260.48	822.973	2.67392	1.41896
TGME49_229670	1037.25	885.176	980.939	2903.36	2378.67	2586.7	2097.37	7062.74	2.4326	1.2825
TGME49_229680	34.5042	34.6876	37.0765	106.268	68.6154	85.0466	82.88	236.542	2.22589	1.15438
TGME49_229690	61.5767	73.5506	68.3268	203.454	53.3675	46.535	35.52	135.422	0.665617	-0.587236
TGME49_229710	52.5525	68.0905	59.3225	179.965	34.3077	28.8838	33.8286	97.02	0.539103	-0.891366
TGME49_229720	34.5042	45.929	50.3182	130.751	22.8718	28.8838	32.1371	83.8927	0.64162	-0.640208
TGME49_229740	38.22	41.7536	37.6062	117.58	60.9914	64.1862	50.7428	175.92	1.49618	0.581282
TGME49_229750	34.5042	46.8925	37.6062	119.003	41.9316	28.8838	20.2971	91.1125	0.765633	-0.385276
TGME49_229770	20.7025	32.7605	27.0129	80.4759	11.4359	9.62792	6.76571	27.8295	0.345812	-1.53194
TGME49_229780	49.3675	45.6078	49.7885	144.764	41.9316	43.3257	79.4971	164.754	1.13809	0.186616
TGME49_229790	47.2442	56.528	54.0258	157.798	22.8718	14.4419	16.9143	54.228	0.343654	-1.54097
TGME49_229900	35.035	36.6147	33.8985	105.548	41.9316	24.0698	28.7543	94.7557	0.897748	-0.155618
TGME49_229920	320.093	272.041	282.311	874.445	476.496	473.373	443.154	1393.02	1.59304	0.671779
TGME49_229930	137.486	107.596	127.12	372.201	209.658	232.675	218.194	660.527	1.77465	0.827535
TGME49_229940	61.5767	42.396	62.5004	166.473	60.9914	59.3722	77.8057	198.169	1.1904	0.251444
TGME49_229950	239.406	195.278	192.268	626.953	320.205	407.582	378.88	1106.67	1.76515	0.819793
TGME49_229990	337.079	281.676	295.023	913.779	465.06	470.164	361.966	1297.19	1.41959	0.505471
TGME49_230000	36.0967	49.7831	55.6148	141.495	11.4359	17.6512	23.68	52.7671	0.372926	-1.42304
TGME49_230010	44.0592	63.594	60.3818	168.035	41.9316	30.4884	30.4457	102.866	0.612169	-0.707999
TGME49_230030	34.5042	35.0088	40.2545	109.768	7.62393	14.4419	6.76571	28.8315	0.26266	-1.92873
TGME49_230040	6.37001	5.46009	8.47464	20.3047	7.62393	8.02327	16.9143	32.5615	1.60364	0.681351
TGME49_230050	30.2575	32.4393	34.9579	97.6547	15.2479	22.4652	27.0629	64.7759	0.663315	-0.592234
TGME49_230060	114.129	89.9308	99.577	303.637	141.043	149.233	99.7943	390.07	1.28466	0.361384
TGME49_230070	66.8851	46.2502	56.1445	169.28	102.923	89.8606	86.2628	279.047	1.64843	0.721097
TGME49_230100	32.3809	28.9063	27.5426	88.8298	49.5555	80.2327	76.1143	205.903	2.31794	1.21285
TGME49_230110	31.3192	42.7172	36.0172	110.054	15.2479	12.8372	20.2971	48.3822	0.439624	-1.18566
TGME49_230118	11.1475	7.066	10.0636	28.2771	41.9316	20.8605	27.0629	89.855	3.17765	1.66796
TGME49_230122	13.8017	11.2414	10.5933	35.6363	22.8718	60.9768	28.7543	112.603	3.15978	1.65982
TGME49_230140	30.2575	46.2502	43.4325	119.94	41.9316	25.6745	30.4457	98.0518	0.817506	-0.290699
TGME49_230150	34.5042	52.3526	45.5512	132.408	15.2479	27.2791	30.4457	72.9727	0.55112	-0.859562
TGME49_230160	594.003	499.759	485.173	1578.93	991.111	1023.77	1050.38	3065.26	1.94135	0.957057
TGME49_230170	135.363	164.766	159.429	459.558	22.8718	38.5117	28.7543	90.1378	0.19614	-2.35004
TGME49_230180	524.464	452.545	400.956	1377.96	461.248	535.954	534.491	1531.69	1.11156	0.152588
TGME49_230190	196.939	159.948	170.552	527.44	156.291	150.837	201.28	508.408	0.963917	-0.0530198
TGME49_230210	1094.58	1021.36	945.981	3061.92	1242.7	1187.44	1326.08	3756.22	1.22676	0.294848
TGME49_230220	26.5417	38.863	43.9622	109.367	41.9316	56.1629	47.36	145.454	1.32997	0.411392
TGME49_230230	42.4667	46.2502	47.1402	135.857	26.6838	56.1629	65.9657	148.812	1.09536	0.131405
TGME49_230340	145.979	150.313	138.772	435.064	198.222	121.954	160.686	480.862	1.10527	0.144392
TGME49_230350	241.529	205.877	185.912	633.319	209.658	203.791	167.451	580.901	0.917232	-0.124642
TGME49_230380	549.944	485.305	502.122	1537.37	358.325	288.838	311.223	958.385	0.623392	-0.681788
TGME49_230400	108.821	145.495	133.476	387.792	110.547	109.116	64.2743	283.938	0.732191	-0.449707
TGME49_230410	331.771	271.077	287.078	889.927	404.068	622.606	512.503	1539.18	1.72955	0.790401
TGME49_230420	190.038	183.395	161.018	534.451	297.333	250.326	285.851	833.511	1.55956	0.641142
TGME49_230430	48.8367	38.863	46.6105	134.31	83.8632	93.0699	123.474	300.407	2.23667	1.16135
TGME49_230440	67.4159	63.2728	63.0301	193.719	53.3675	65.7908	72.7314	191.89	0.990558	-0.0136862
TGME49_230450	183.668	166.051	174.789	524.509	270.65	271.186	285.851	827.687	1.57802	0.658119
TGME49_230480	320.624	243.134	262.714	826.472	278.273	298.466	307.84	884.579	1.07031	0.0980254
TGME49_230490	91.8342	114.983	117.586	324.403	60.9914	65.7908	50.7428	177.525	0.547237	-0.869763
TGME49_230500	47.775	46.8925	45.0215	139.689	26.6838	32.0931	23.68	82.4568	0.590288	-0.760508
TGME49_230510	47.775	42.0748	42.9028	132.753	53.3675	59.3722	65.9657	178.705	1.34615	0.428842
TGME49_230520	220.827	216.798	228.815	666.44	522.239	637.048	546.331	1705.62	2.5593	1.35575
TGME49_230570	55.2067	58.1339	56.6741	170.015	53.3675	48.1396	47.36	148.867	0.875613	-0.191634
TGME49_230580	67.9467	54.2797	64.6191	186.846	26.6838	43.3257	40.5943	110.604	0.591953	-0.756446
TGME49_230590	49.3675	56.528	50.3182	156.214	45.7436	41.721	40.5943	128.059	0.819767	-0.286714
TGME49_230610	54.145	42.0748	38.1359	134.356	60.9914	67.3955	82.88	211.267	1.57244	0.653009
TGME49_230630	56.2684	45.929	50.8478	153.045	34.3077	25.6745	23.68	83.6621	0.54665	-0.871311
TGME49_230640	10.6167	8.35072	9.0043	27.9717	15.2479	9.62792	10.1486	35.0244	1.25214	0.324391
TGME49_230650	62.6384	57.4915	51.9071	172.037	22.8718	22.4652	23.68	69.0169	0.401175	-1.3177
TGME49_230690	104.574	123.334	114.937	342.845	87.6752	77.0234	81.1886	245.887	0.717196	-0.479561
TGME49_230700	57.8609	54.6009	52.4368	164.899	72.4273	44.9303	49.0514	166.409	1.00916	0.0131552
TGME49_230705	48.3059	35.33	43.4325	127.068	118.171	126.768	72.7314	317.67	2.49999	1.32192
TGME49_230710	48.3059	57.1703	46.0808	151.557	19.0598	35.3024	32.1371	86.4993	0.570738	-0.8091
TGME49_230820	284.527	253.412	230.404	768.343	121.983	107.512	93.0286	322.523	0.419764	-1.25235
TGME49_230840	39.2817	42.7172	42.9028	124.902	34.3077	38.5117	28.7543	101.574	0.813229	-0.298267
TGME49_230850	245.245	228.039	242.057	715.341	293.521	258.349	312.914	864.785	1.20891	0.27371
TGME49_230860	59.4534	70.66	72.0344	202.148	15.2479	22.4652	18.6057	56.3187	0.278602	-1.84372
TGME49_230880	23.3567	37.5782	27.5426	88.4775	22.8718	36.907	16.9143	76.6931	0.866809	-0.206214
TGME49_230890	40.3434	40.4689	36.5469	117.359	26.6838	35.3024	28.7543	90.7404	0.773186	-0.371113
TGME49_230905	21.2334	21.5192	22.2459	64.9984	22.8718	22.4652	16.9143	62.2512	0.957734	-0.0623028
TGME49_230910	19.6409	10.599	17.4789	47.7188	19.0598	17.6512	13.5314	50.2424	1.05289	0.0743495
TGME49_230920	30.7884	37.8994	40.7842	109.472	7.62393	17.6512	30.4457	55.7208	0.508996	-0.974273
TGME49_230940	427.852	548.257	574.686	1550.8	449.812	454.117	505.737	1409.67	0.908996	-0.137655
TGME49_230950	20.1717	22.8039	18.5383	61.5138	11.4359	14.4419	13.5314	39.4092	0.640656	-0.642378
TGME49_230960	129.523	144.532	144.069	418.124	182.974	179.721	180.983	543.678	1.30028	0.378823
TGME49_230970	69.0084	59.7398	54.5555	183.304	144.855	128.372	147.154	420.381	2.29336	1.19746
TGME49_230980	140.14	179.541	169.493	489.173	167.726	219.838	230.034	617.598	1.26253	0.336323
TGME49_230990	32.9117	36.2935	36.0172	105.222	22.8718	35.3024	28.7543	86.9285	0.82614	-0.275542
TGME49_231000	59.4534	54.2797	54.5555	168.289	72.4273	46.535	40.5943	159.557	0.948113	-0.0768689
TGME49_231010	30.2575	38.863	39.7249	108.845	15.2479	33.6977	27.0629	76.0084	0.698316	-0.518048
TGME49_231020	62.1076	60.061	55.6148	177.783	83.8632	105.907	103.177	292.948	1.64778	0.720522
TGME49_231030	49.3675	52.0314	41.8435	143.242	11.4359	8.02327	16.9143	36.3734	0.253929	-1.9775
TGME49_231040	28.1342	32.4393	40.7842	101.358	22.8718	30.4884	37.2114	90.5716	0.893584	-0.162325
TGME49_231070	184.73	172.796	183.794	541.32	87.6752	96.2792	106.56	290.514	0.536678	-0.897871
TGME49_231080	694.331	581.981	621.826	1898.14	1463.79	1598.24	1711.73	4773.76	2.51497	1.33054
TGME49_231100	154.473	135.539	137.183	427.194	243.966	271.186	216.503	731.655	1.7127	0.776271
TGME49_231120	83.3409	74.1929	68.8564	226.39	68.6154	85.0466	72.7314	226.393	1.00001	2.01676e-05
TGME49_231130	44.59	41.1112	39.7249	125.426	83.8632	112.326	93.0286	289.218	2.30588	1.20532
TGME49_231140	721.403	610.245	739.412	2071.06	1338	1657.61	1364.98	4360.59	2.10549	1.07415
TGME49_231150	22.295	18.3074	21.1866	61.789	15.2479	19.2558	6.76571	41.2694	0.667909	-0.582276
TGME49_231160	282.404	272.041	303.498	857.942	308.769	296.861	321.371	927.001	1.08049	0.111691
TGME49_231170	62.1076	52.3526	38.1359	152.596	26.6838	54.5582	28.7543	109.996	0.720833	-0.472263
TGME49_231175	14.8633	16.0591	24.3646	55.287	68.6154	96.2792	126.857	291.752	5.27704	2.39973
TGME49_231180	149.695	141.641	153.073	444.409	26.6838	27.2791	37.2114	91.1743	0.205158	-2.28519
TGME49_231190	123.153	102.778	103.814	329.746	171.538	121.954	147.154	440.646	1.33632	0.418267
TGME49_231200	42.9975	60.3821	48.1995	151.579	7.62393	16.0465	30.4457	54.1162	0.357016	-1.48594
TGME49_231210	107.759	104.063	105.403	317.225	209.658	125.163	174.217	509.038	1.60466	0.682266
TGME49_231220	31.85	32.4393	32.3095	96.5989	26.6838	54.5582	55.8171	137.059	1.41885	0.504719
TGME49_231350	47.775	54.2797	44.4918	146.547	41.9316	48.1396	40.5943	130.666	0.891631	-0.165481
TGME49_231360	13.2708	16.0591	11.123	40.4529	7.62393	9.62792	8.45714	25.709	0.635529	-0.653969
TGME49_231370	55.7375	60.061	64.6191	180.418	45.7436	19.2558	15.2229	80.2223	0.444648	-1.16927
TGME49_231380	42.9975	48.1772	48.7292	139.904	144.855	154.047	174.217	473.119	3.38174	1.75777
TGME49_231410	324.339	277.501	240.468	842.308	659.47	617.792	510.811	1788.07	2.12283	1.08599
TGME49_231430	108.29	95.7121	86.865	290.867	186.786	118.744	86.2628	391.794	1.34698	0.429733
TGME49_231440	158.719	197.848	210.807	567.374	64.8034	109.116	79.4971	253.417	0.446649	-1.16279
TGME49_231460	44.0592	34.0452	32.8392	110.944	30.4957	46.535	54.1257	131.156	1.18219	0.241461
TGME49_231480	116.783	157.379	150.425	424.587	141.043	144.419	160.686	446.147	1.05078	0.071459
TGME49_231590	40.3434	44.3231	35.4875	120.154	129.607	78.628	77.8057	286.041	2.38062	1.25134
TGME49_231600	104.574	108.881	95.8693	309.324	202.034	223.047	189.44	614.521	1.98666	0.990343
TGME49_231625	43.5284	40.1477	45.5512	129.227	34.3077	17.6512	23.68	75.6389	0.585317	-0.77271
TGME49_231630	1436.44	1226.27	1371.3	4034.01	2077.52	1920.77	2058.47	6056.76	1.50142	0.586332
TGME49_231640	1888.71	1692.31	1670.03	5251.05	2858.97	2917.26	3064.87	8841.1	1.68368	0.751622
TGME49_231750	54.6759	51.3891	48.1995	154.264	26.6838	16.0465	25.3714	68.1017	0.441461	-1.17964
TGME49_231790	77.5017	100.851	84.2167	262.569	34.3077	30.4884	28.7543	93.5504	0.356288	-1.48888
TGME49_231800	33.9734	43.6807	36.5469	114.201	11.4359	8.02327	11.84	31.2992	0.274071	-1.86738
TGME49_231815	35.5659	37.2571	43.9622	116.785	41.9316	22.4652	13.5314	77.9282	0.667279	-0.583639
TGME49_231840	52.0217	58.7762	60.3818	171.18	49.5555	38.5117	18.6057	106.673	0.623163	-0.682317
TGME49_231850	761.746	634.655	641.954	2038.36	1410.43	1367.17	1385.28	4162.87	2.04227	1.03017
TGME49_231870	17.5175	24.0886	25.4239	67.03	7.62393	22.4652	5.07428	35.1634	0.524591	-0.930735
TGME49_231890	56.2684	56.528	48.7292	161.526	60.9914	59.3722	69.3486	189.712	1.1745	0.23205
TGME49_231910	212.864	199.454	186.972	599.29	354.513	364.256	314.606	1033.37	1.72433	0.786038
TGME49_231920	45.6517	42.0748	46.0808	133.807	121.983	136.396	135.314	393.693	2.94224	1.55691
TGME49_231930	23.8875	35.6512	36.5469	96.0855	30.4957	49.7443	40.5943	120.834	1.25757	0.330638
TGME49_231940	66.8851	66.4846	61.9708	195.34	87.6752	131.582	130.24	349.497	1.78917	0.839289
TGME49_231950	76.4401	59.4186	60.9114	196.77	99.1111	83.442	71.04	253.593	1.28878	0.366004
TGME49_231960	214.457	206.52	188.561	609.537	297.333	396.349	350.126	1043.81	1.71246	0.776071
TGME49_231970	316.377	404.046	375.532	1095.96	388.82	365.861	324.754	1079.44	0.984926	-0.0219121
TGME49_231980	33.9734	50.4255	39.1952	123.594	34.3077	16.0465	18.6057	68.9599	0.557955	-0.841779
TGME49_231990	9.55501	10.9202	9.0043	29.4795	11.4359	19.2558	18.6057	49.2975	1.67226	0.741802
TGME49_232000	505.354	450.939	500.004	1456.3	301.145	345.001	334.903	981.049	0.67366	-0.569907
TGME49_232010	98.7351	130.079	110.7	339.514	60.9914	25.6745	35.52	122.186	0.359885	-1.47439
TGME49_232020	99.2659	92.5003	86.3354	278.102	64.8034	59.3722	50.7428	174.918	0.628973	-0.668929
TGME49_232030	280.811	250.522	273.307	804.64	640.41	885.769	872.777	2398.96	2.9814	1.57599
TGME49_232050	160.312	152.882	134.005	447.199	259.214	224.652	231.726	715.591	1.60016	0.678217
TGME49_232060	50.96	40.1477	45.0215	136.129	45.7436	48.1396	45.6686	139.552	1.02514	0.0358232
TGME49_232080	274.441	373.213	370.765	1018.42	198.222	171.698	160.686	530.606	0.521009	-0.940619
TGME49_232090	38.22	32.1182	41.3139	111.652	41.9316	41.721	33.8286	117.481	1.05221	0.07342
TGME49_232100	27.6034	37.5782	39.1952	104.377	7.62393	14.4419	10.1486	32.2144	0.308635	-1.69602
TGME49_232120	62.6384	82.8649	69.9157	215.419	68.6154	67.3955	54.1257	190.137	0.882636	-0.18011
TGME49_232130	376.892	387.987	414.728	1179.61	304.957	322.535	312.914	940.407	0.797221	-0.326949
TGME49_232150	192.693	206.52	186.442	585.654	171.538	174.907	197.897	544.343	0.929461	-0.105534
TGME49_232160	115.191	135.539	142.48	393.209	34.3077	27.2791	21.9886	83.5754	0.212547	-2.23415
TGME49_232180	73.2551	89.6097	73.0937	235.958	121.983	102.698	89.6457	314.326	1.33213	0.413731
TGME49_232190	89.1801	116.268	95.3397	300.787	80.0513	57.7675	55.8171	193.636	0.643763	-0.635398
TGME49_232210	38.7509	42.396	44.4918	125.639	30.4957	36.907	42.2857	109.688	0.873047	-0.195869
TGME49_232230	669.912	563.031	641.424	1874.37	789.077	797.513	597.074	2183.66	1.16501	0.220347
TGME49_232250	960.278	797.494	837.4	2595.17	1475.23	1726.61	1872.41	5074.25	1.95526	0.967364
TGME49_232260	125.277	106.632	115.467	347.376	190.598	182.931	179.291	552.82	1.59142	0.670312
TGME49_232270	72.1934	78.3683	78.92	229.482	30.4957	44.9303	55.8171	131.243	0.571911	-0.806137
TGME49_232280	102.451	91.2156	99.0473	292.714	304.957	277.605	297.691	880.254	3.00722	1.58843
TGME49_232300	1341.95	1092.34	1201.28	3635.57	2207.13	2593.12	2197.17	6997.41	1.92471	0.944642
TGME49_232310	28.665	39.5053	42.9028	111.073	19.0598	24.0698	20.2971	63.4268	0.571036	-0.808347
TGME49_232340	187.915	198.49	207.629	594.034	282.085	324.14	274.011	880.237	1.4818	0.567346
TGME49_232350	1365.3	1160.75	1340.58	3866.64	2332.92	2540.17	2403.52	7276.61	1.8819	0.912187
TGME49_232360	51.4909	64.5575	65.6784	181.727	22.8718	20.8605	11.84	55.5723	0.305801	-1.70933
TGME49_232370	98.2043	112.092	116.526	326.823	76.2393	56.1629	89.6457	222.048	0.679414	-0.557638
TGME49_232380	57.33	77.0836	76.2717	210.685	91.4872	73.8141	74.4228	239.724	1.13783	0.186285
TGME49_232390	17.5175	24.4098	21.7163	63.6436	30.4957	32.0931	33.8286	96.4174	1.51496	0.599278
TGME49_232400	5.30834	8.35072	6.88564	20.5447	19.0598	19.2558	25.3714	63.6871	3.09993	1.63223
TGME49_232410	663.011	536.052	604.347	1803.41	1132.15	1320.63	1304.09	3756.87	2.08321	1.0588
TGME49_232430	73.7859	63.594	54.0258	191.406	26.6838	67.3955	52.4343	146.513	0.765461	-0.3856
TGME49_232440	572.239	474.385	476.169	1522.79	750.957	986.862	781.44	2519.26	1.65437	0.72628
TGME49_232450	78.5634	60.3821	65.1488	204.094	57.1795	94.6746	67.6571	219.511	1.07554	0.105058
TGME49_232500	148.103	137.787	119.704	405.594	95.2991	104.302	86.2628	285.864	0.704805	-0.504704
TGME49_232510	31.85	32.7605	37.6062	102.217	22.8718	30.4884	6.76571	60.1259	0.58822	-0.765573
TGME49_232520	114.129	114.983	138.772	367.884	106.735	170.093	165.76	442.588	1.20306	0.266713
TGME49_232530	54.145	62.6304	81.0387	197.814	22.8718	32.0931	32.1371	87.102	0.440322	-1.18337
TGME49_232540	68.4776	63.594	60.3818	192.453	57.1795	33.6977	33.8286	124.706	0.647979	-0.62598
TGME49_232550	360.967	279.428	272.248	912.643	388.82	433.257	397.486	1219.56	1.3363	0.418242
TGME49_232560	130.054	108.238	88.454	326.746	83.8632	113.93	98.1028	295.896	0.905584	-0.143079
TGME49_232590	39.8125	40.7901	37.0765	117.679	15.2479	24.0698	28.7543	68.0719	0.578454	-0.789726
TGME49_232600	130.585	114.662	114.408	359.655	217.282	213.419	164.069	594.77	1.65372	0.725719
TGME49_232610	28.665	25.3733	27.0129	81.0513	19.0598	24.0698	16.9143	60.0439	0.740814	-0.432817
TGME49_232620	45.1209	49.1408	47.1402	141.402	26.6838	40.1163	57.5086	124.309	0.879116	-0.185874
TGME49_232630	468.726	409.185	424.791	1302.7	472.684	629.024	570.011	1671.72	1.28327	0.359825
TGME49_232640	77.5017	76.7624	66.2081	220.472	72.4273	60.9768	99.7943	233.198	1.05772	0.0809612
TGME49_232650	84.9334	77.7259	92.6913	255.351	118.171	112.326	135.314	365.811	1.43258	0.518618
TGME49_232660	395.471	334.029	337.396	1066.9	571.795	476.582	439.771	1488.15	1.39484	0.480098
TGME49_232670	231.974	226.433	210.807	669.214	72.4273	62.5815	64.2743	199.283	0.297787	-1.74765
TGME49_232680	46.7134	56.2068	66.7378	169.658	41.9316	28.8838	49.0514	119.867	0.706521	-0.501197
TGME49_232690	80.1559	68.4117	60.9114	209.479	72.4273	129.977	118.4	320.804	1.53144	0.614888
TGME49_232710	1991.16	1599.81	1877.66	5468.62	3712.85	4422.43	4275.93	12411.2	2.26953	1.18239
TGME49_232720	88.6492	74.8353	74.1531	237.638	221.094	194.163	230.034	645.291	2.71544	1.44119
TGME49_232730	57.33	45.929	54.0258	157.285	26.6838	69.0001	52.4343	148.118	0.941719	-0.0866311
TGME49_232750	135.893	119.48	140.361	395.734	45.7436	46.535	43.9771	136.256	0.344311	-1.53822
TGME49_232760	97.1426	80.2954	88.454	265.892	129.607	121.954	120.091	371.652	1.39776	0.483112
TGME49_232780	86.5259	71.9447	60.9114	219.382	57.1795	75.4187	52.4343	185.032	0.843426	-0.245667
TGME49_232800	97.6734	141.962	115.467	355.103	72.4273	59.3722	43.9771	175.777	0.495002	-1.01449
TGME49_232815	64.7617	62.6304	58.2631	185.655	45.7436	89.8606	84.5714	220.176	1.18594	0.246028
TGME49_232830	341.857	314.437	302.968	959.262	293.521	303.28	336.594	933.395	0.973035	-0.039437
TGME49_232840	6.90084	7.70836	5.82631	20.4355	34.3077	8.02327	27.0629	69.3938	3.39575	1.76373
TGME49_232940	381.669	312.51	356.464	1050.64	144.855	128.372	109.943	383.17	0.3647	-1.45522
TGME49_232960	91.3034	93.1427	95.8693	280.315	19.0598	38.5117	28.7543	86.3258	0.30796	-1.69919
TGME49_232970	61.0459	68.0905	73.6234	202.76	38.1197	35.3024	33.8286	107.251	0.528954	-0.918786
TGME49_233000	52.0217	71.6235	77.3311	200.976	110.547	96.2792	86.2628	293.089	1.45833	0.544314
TGME49_233010	46.1825	49.462	41.3139	136.958	68.6154	91.4653	76.1143	236.195	1.72457	0.786241
TGME49_233020	93.9576	118.195	115.467	327.619	129.607	189.349	157.303	476.259	1.4537	0.539725
TGME49_233030	258.516	202.666	179.027	640.208	118.171	99.4885	133.623	351.282	0.5487	-0.865911
TGME49_233080	65.2926	78.6895	74.6827	218.665	57.1795	54.5582	47.36	159.098	0.727587	-0.458808
TGME49_233090	24.4184	23.4463	26.4832	74.3478	7.62393	27.2791	20.2971	55.2002	0.742458	-0.429618
TGME49_233100	169.336	141.962	138.243	449.541	285.897	333.768	250.331	869.997	1.9353	0.952558
TGME49_233110	120.499	138.75	146.187	405.437	217.282	218.233	233.417	668.932	1.6499	0.722381
TGME49_233120	67.9467	78.0471	81.0387	227.033	22.8718	30.4884	21.9886	75.3488	0.331885	-1.59124
TGME49_233130	41.9359	41.1112	48.7292	131.776	72.4273	35.3024	52.4343	160.164	1.21542	0.281459
TGME49_233140	259.047	220.009	230.404	709.46	533.675	486.21	505.737	1525.62	2.1504	1.1046
TGME49_233160	95.0192	118.837	102.755	316.611	45.7436	56.1629	59.2	161.106	0.508846	-0.974699
TGME49_233170	33.9734	25.0522	22.2459	81.2714	60.9914	51.3489	47.36	159.7	1.96502	0.974547
TGME49_233190	104.043	94.1062	87.3947	285.544	53.3675	81.8373	71.04	206.245	0.722287	-0.469357
TGME49_233200	20.7025	24.731	38.1359	83.5694	26.6838	51.3489	45.6686	123.701	1.48022	0.565814
TGME49_233220	182.076	177.292	155.192	514.56	110.547	158.861	204.663	474.071	0.921312	-0.118238
TGME49_233230	163.497	148.707	141.42	453.624	308.769	280.814	243.566	833.149	1.83665	0.877077
TGME49_233245	25.48	25.0522	22.7756	73.3078	15.2479	20.8605	11.84	47.9484	0.654069	-0.612485
TGME49_233260	46.1825	34.6876	39.7249	120.595	91.4872	75.4187	65.9657	232.872	1.93102	0.949364
TGME49_233300	46.1825	50.1043	47.6698	143.957	41.9316	72.2094	89.6457	203.787	1.41561	0.501425
TGME49_233310	26.5417	23.7674	25.9536	76.2627	26.6838	35.3024	49.0514	111.038	1.45599	0.541998
TGME49_233340	96.0809	83.186	92.1617	271.429	141.043	110.721	93.0286	344.792	1.27029	0.345155
TGME49_233350	260.639	205.235	236.23	702.105	476.496	422.024	394.103	1292.62	1.84107	0.880542
TGME49_233380	866.852	894.812	849.053	2610.72	693.778	754.187	825.417	2273.38	0.870789	-0.199606
TGME49_233390	76.4401	63.2728	68.8564	208.569	34.3077	11.2326	11.84	57.3803	0.275114	-1.8619
TGME49_233400	145.448	147.422	148.836	441.707	163.914	227.861	221.577	613.352	1.3886	0.473628
TGME49_233410	32.9117	43.6807	39.7249	116.317	41.9316	73.8141	76.1143	191.86	1.64945	0.721989
TGME49_233430	40.8742	38.863	55.0851	134.822	15.2479	20.8605	18.6057	54.7141	0.405824	-1.30108
TGME49_233450	202.779	170.226	169.493	542.497	522.239	500.652	451.611	1474.5	2.71799	1.44254
TGME49_233460	4969.67	4324.71	4237.32	13531.7	17485.5	20923.1	19344.9	57753.4	4.26801	2.09356
TGME49_233470	203.84	173.438	169.493	546.771	202.034	197.372	191.131	590.538	1.08005	0.111093
TGME49_233480	2889.86	2327.28	2338.47	7555.61	6629.01	6975.43	6550.9	20155.3	2.6676	1.41554
TGME49_233490	34.5042	38.2206	39.1952	111.92	41.9316	20.8605	27.0629	89.855	0.80285	-0.316798
TGME49_233500	123.153	113.056	126.06	362.27	224.906	229.465	204.663	659.034	1.81918	0.86329
TGME49_233520	118.376	107.596	103.814	329.786	236.342	218.233	235.109	689.683	2.09131	1.0644
TGME49_233530	82.8101	85.4343	73.6234	241.868	76.2393	54.5582	59.2	189.998	0.785543	-0.348238
TGME49_233540	54.145	43.3595	38.1359	135.64	160.103	83.442	86.2628	329.807	2.43148	1.28184
TGME49_233550	35.035	41.1112	41.3139	117.46	41.9316	48.1396	45.6686	135.74	1.15562	0.208673
TGME49_233680	22.8259	19.9133	14.3009	57.0401	68.6154	69.0001	77.8057	215.421	3.77666	1.91711
TGME49_233695	63.1692	58.7762	59.8521	181.798	160.103	133.186	133.623	426.912	2.34828	1.2316
TGME49_233710	44.0592	43.3595	50.3182	137.737	30.4957	19.2558	27.0629	76.8144	0.55769	-0.842466
TGME49_233720	47.2442	44.9654	54.5555	146.765	125.795	112.326	145.463	383.583	2.61359	1.38603
TGME49_233735	45.1209	48.1772	62.5004	155.799	26.6838	17.6512	18.6057	62.9407	0.403987	-1.30762
TGME49_233760	33.4425	35.33	38.1359	106.908	26.6838	36.907	23.68	87.2708	0.816314	-0.292804
TGME49_233790	48.3059	46.5713	36.5469	131.424	34.3077	32.0931	28.7543	95.155	0.724031	-0.465878
TGME49_233810	177.298	197.527	191.739	566.564	91.4872	146.023	113.326	350.836	0.619235	-0.69144
TGME49_233820	40.3434	46.2502	42.3732	128.967	53.3675	49.7443	52.4343	155.546	1.20609	0.270343
TGME49_233830	23.3567	20.8768	20.1273	64.3608	34.3077	48.1396	21.9886	104.436	1.62266	0.698364
TGME49_233838	15.925	20.8768	19.0679	55.8697	19.0598	6.41862	11.84	37.3184	0.667954	-0.582179
TGME49_233850	15.3942	12.2049	18.0086	45.6077	26.6838	20.8605	21.9886	69.5328	1.52459	0.608417
TGME49_233860	43.5284	45.2866	38.1359	126.951	19.0598	22.4652	43.9771	85.5021	0.673506	-0.570238
TGME49_233870	122.092	120.443	113.348	355.883	64.8034	77.0234	81.1886	223.015	0.626653	-0.674261
TGME49_233890	62.6384	60.3821	48.7292	171.75	76.2393	54.5582	71.04	201.838	1.17518	0.232887
TGME49_233905	33.9734	35.0088	31.2502	100.232	53.3675	52.9536	35.52	141.841	1.41512	0.500927
TGME49_233925	21.2334	24.4098	22.7756	68.4187	22.8718	6.41862	10.1486	39.439	0.576435	-0.794769
TGME49_233930	32.9117	35.0088	24.8942	92.8147	34.3077	20.8605	27.0629	82.231	0.88597	-0.174671
TGME49_234180	56.7992	48.1772	59.3225	164.299	76.2393	56.1629	57.5086	189.911	1.15589	0.208999
TGME49_234190	353.004	281.676	240.997	875.678	693.778	747.769	666.423	2107.97	2.40724	1.26738
TGME49_234200	32.9117	35.6512	40.7842	109.347	26.6838	22.4652	35.52	84.6689	0.774314	-0.36901
TGME49_234220	54.145	56.8491	58.7928	169.787	64.8034	65.7908	94.72	225.314	1.32704	0.408212
TGME49_234230	132.708	154.81	148.306	435.824	68.6154	60.9768	71.04	200.632	0.460351	-1.11919
TGME49_234250	161.373	184.358	187.501	533.233	133.419	166.884	186.057	486.36	0.912096	-0.132742
TGME49_234270	62.1076	73.8718	75.2124	211.192	68.6154	60.9768	76.1143	205.706	0.974027	-0.037966
TGME49_234280	64.7617	64.2363	51.9071	180.905	64.8034	49.7443	43.9771	158.525	0.876287	-0.190525
TGME49_234300	55.2067	70.3388	68.8564	194.402	30.4957	19.2558	21.9886	71.7401	0.36903	-1.43819
TGME49_234310	113.068	89.6097	94.2803	296.958	57.1795	115.535	79.4971	252.212	0.849319	-0.235622
TGME49_234350	24.4184	26.6581	33.3689	84.4453	38.1197	25.6745	23.68	87.4741	1.03587	0.0508388
TGME49_234360	90.2417	113.377	96.399	300.018	102.923	102.698	98.1028	303.724	1.01235	0.0177114
TGME49_234370	22.295	14.132	18.0086	54.4356	19.0598	17.6512	21.9886	58.6996	1.07833	0.1088
TGME49_234380	422.544	383.812	374.473	1180.83	922.496	855.28	803.428	2581.2	2.18593	1.12824
TGME49_234390	89.7109	86.719	80.509	256.939	64.8034	70.6048	96.4114	231.82	0.902236	-0.148423
TGME49_234410	179.422	231.251	230.934	641.606	171.538	166.884	164.069	502.491	0.783176	-0.352591
TGME49_234420	127.4	107.596	104.874	339.87	156.291	131.582	98.1028	385.975	1.13566	0.183526
TGME49_234440	33.9734	25.3733	19.5976	78.9443	41.9316	40.1163	27.0629	109.111	1.38212	0.466887
TGME49_234450	934.798	796.209	898.311	2629.32	2218.56	2432.66	2376.46	7027.68	2.67281	1.41836
TGME49_234460	85.4642	86.3978	90.5727	262.435	11.4359	20.8605	30.4457	62.7421	0.239077	-2.06445
TGME49_234470	108.821	84.7919	96.9286	290.542	99.1111	149.233	125.166	373.51	1.28556	0.362401
TGME49_234490	114.66	115.304	127.649	357.613	57.1795	89.8606	81.1886	228.229	0.638199	-0.647921
TGME49_234505	145.448	117.231	119.704	382.384	327.829	279.21	297.691	904.73	2.36603	1.24247
TGME49_234510	72.7242	67.127	69.9157	209.767	118.171	123.558	98.1028	339.832	1.62005	0.696035
TGME49_234520	75.9092	73.5506	73.0937	222.554	106.735	146.023	101.486	354.244	1.59173	0.670592
TGME49_234530	48.8367	45.6078	35.4875	129.932	53.3675	35.3024	55.8171	144.487	1.11202	0.153183
TGME49_234540	101.389	78.6895	75.2124	255.291	38.1197	62.5815	40.5943	141.295	0.553468	-0.853429
TGME49_234550	634.877	561.747	668.437	1865.06	1124.53	1335.07	1302.4	3762	2.01709	1.01228
TGME49_234560	85.9951	110.808	85.8057	282.608	72.4273	65.7908	50.7428	188.961	0.668632	-0.580716
TGME49_234600	15.925	22.4827	18.0086	56.4163	7.62393	19.2558	6.76571	33.6455	0.596379	-0.7457
TGME49_234610	105.636	103.099	119.175	327.91	64.8034	94.6746	91.3371	250.815	0.764891	-0.386675
TGME49_234640	90.2417	109.202	110.7	310.143	64.8034	59.3722	43.9771	168.153	0.542177	-0.883163
TGME49_234670	27.0725	25.6945	18.5383	71.3053	15.2479	38.5117	32.1371	85.8967	1.20463	0.268593
TGME49_234900	147.572	204.271	219.281	571.124	106.735	75.4187	91.3371	273.491	0.478864	-1.06231
TGME49_234930	44.0592	33.0817	26.4832	103.624	64.8034	75.4187	94.72	234.942	2.26725	1.18095
TGME49_234950	82.8101	59.0974	49.7885	191.696	34.3077	64.1862	54.1257	152.62	0.796154	-0.32888
TGME49_234970	38.22	46.8925	39.7249	124.837	57.1795	22.4652	25.3714	105.016	0.841223	-0.24944
TGME49_234980	70.6009	83.186	81.0387	234.826	30.4957	46.535	64.2743	141.305	0.601744	-0.732778
TGME49_234990	81.2176	102.778	104.344	288.34	60.9914	46.535	76.1143	183.641	0.63689	-0.650884
TGME49_235020	105.636	124.618	130.298	360.552	175.35	210.21	157.303	542.863	1.50564	0.590381
TGME49_235130	148.633	127.188	128.179	404	125.795	120.349	120.091	366.235	0.906522	-0.141585
TGME49_235140	261.701	233.178	243.116	737.995	240.154	256.745	284.16	781.058	1.05835	0.0818193
TGME49_235150	254.269	233.499	237.29	725.058	324.017	287.233	241.874	853.124	1.17663	0.234659
TGME49_235160	170.928	226.433	191.739	589.1	274.461	309.698	307.84	892	1.51417	0.59853
TGME49_235170	205.433	174.723	145.658	525.813	205.846	198.977	221.577	626.4	1.1913	0.252534
TGME49_235340	365.744	360.045	394.6	1120.39	373.573	524.722	586.926	1485.22	1.32563	0.406677
TGME49_235350	46.7134	46.2502	60.9114	153.875	30.4957	49.7443	50.7428	130.983	0.851229	-0.232381
TGME49_235360	37.6892	29.5487	33.8985	101.136	26.6838	24.0698	52.4343	103.188	1.02028	0.0289699
TGME49_235370	692.738	704.994	700.746	2098.48	678.53	778.257	698.56	2155.35	1.0271	0.0385765
TGME49_235380	161.373	149.028	125.001	435.403	144.855	142.814	147.154	434.823	0.998669	-0.00192143
TGME49_235398	59.4534	64.5575	60.9114	184.922	49.5555	43.3257	82.88	175.761	0.950459	-0.073303
TGME49_235402	23.3567	30.1911	28.0722	81.62	34.3077	6.41862	18.6057	59.332	0.72693	-0.460112
TGME49_235420	122.623	150.955	127.649	401.227	57.1795	73.8141	59.2	190.194	0.47403	-1.07695
TGME49_235440	24.9492	28.264	31.7799	84.9931	22.8718	35.3024	32.1371	90.3113	1.06257	0.0875617
TGME49_235450	135.363	119.801	115.467	370.63	198.222	207	150.537	555.76	1.4995	0.58448
TGME49_235460	31.3192	31.797	34.4282	97.5444	30.4957	9.62792	16.9143	57.0379	0.584738	-0.774137
TGME49_235470	1291.52	1131.2	1138.25	3560.97	1997.47	2609.17	2427.2	7033.84	1.97526	0.982042
TGME49_235478	39.8125	62.6304	59.8521	162.295	45.7436	33.6977	33.8286	113.27	0.697926	-0.518855
TGME49_235490	80.1559	83.186	64.0894	227.431	133.419	123.558	133.623	390.6	1.71744	0.780261
TGME49_235500	28.1342	31.4758	30.1909	89.8009	60.9914	56.1629	62.5828	179.737	2.00151	1.00109
TGME49_235540	400.78	354.263	384.537	1139.58	484.12	582.489	429.623	1496.23	1.31297	0.392832
TGME49_235550	35.035	38.2206	29.1316	102.387	53.3675	69.0001	72.7314	195.099	1.9055	0.930171
TGME49_235560	31.3192	27.6216	28.6019	87.5427	64.8034	24.0698	47.36	136.233	1.55619	0.638019
TGME49_235610	28.1342	38.5418	37.0765	103.753	41.9316	51.3489	49.0514	142.332	1.37184	0.456113
TGME49_235620	114.129	95.7121	97.4583	307.3	68.6154	83.442	57.5086	209.566	0.681959	-0.552242
TGME49_235640	28.665	41.7536	36.0172	106.436	22.8718	32.0931	23.68	78.6449	0.738895	-0.43656
TGME49_235660	40.3434	40.7901	33.3689	114.502	53.3675	69.0001	71.04	193.408	1.68912	0.756268
TGME49_235670	44.59	46.2502	51.3775	142.218	49.5555	28.8838	20.2971	98.7365	0.694263	-0.526446
TGME49_235680	162.966	163.481	159.429	485.876	30.4957	41.721	33.8286	106.045	0.218256	-2.19591
TGME49_235690	441.654	386.381	393.011	1221.05	743.333	548.792	619.063	1911.19	1.5652	0.646351
TGME49_235700	90.7726	63.9151	64.0894	218.777	129.607	138	84.5714	352.178	1.60976	0.686845
TGME49_235710	49.8984	44.3231	51.9071	146.129	53.3675	41.721	47.36	142.449	0.974816	-0.036798
TGME49_235720	29.7267	25.3733	32.3095	87.4096	7.62393	56.1629	37.2114	100.998	1.15546	0.208467
TGME49_235730	41.9359	36.6147	36.5469	115.097	26.6838	35.3024	54.1257	116.112	1.00881	0.0126594
TGME49_235740	95.5501	93.785	95.3397	284.675	95.2991	83.442	94.72	273.461	0.960609	-0.057979
TGME49_235750	60.5151	67.127	67.2674	194.909	38.1197	25.6745	52.4343	116.228	0.59632	-0.745841
TGME49_235880	147.572	123.334	127.12	398.025	163.914	266.373	238.491	668.778	1.68024	0.748669
TGME49_235890	14.3325	15.4167	13.2416	42.9908	11.4359	27.2791	33.8286	72.5436	1.68742	0.754818
TGME49_235905	28.1342	32.7605	41.3139	102.209	26.6838	40.1163	43.9771	110.777	1.08384	0.116145
TGME49_235920	69.0084	62.6304	63.0301	194.669	45.7436	73.8141	50.7428	170.301	0.874821	-0.19294
TGME49_235930	682.121	666.773	692.272	2041.17	815.761	1092.77	999.634	2908.16	1.42476	0.510715
TGME49_235960	45.6517	44.6442	52.9665	143.262	38.1197	40.1163	54.1257	132.362	0.923911	-0.114175
TGME49_235970	383.793	364.541	363.88	1112.21	705.214	784.676	786.514	2276.4	2.04673	1.03332
TGME49_235980	53.0834	69.6964	42.3732	165.153	87.6752	101.093	82.88	271.648	1.64483	0.717938
TGME49_235990	34.5042	32.4393	46.6105	113.554	26.6838	59.3722	42.2857	128.342	1.13023	0.17661
TGME49_236000	40.8742	39.1842	48.1995	128.258	53.3675	36.907	57.5086	147.783	1.15223	0.204434
TGME49_236010	183.138	158.021	173.2	514.359	217.282	166.884	194.514	578.68	1.12505	0.16999
TGME49_236030	21.2334	17.0226	14.3009	52.5569	30.4957	30.4884	49.0514	110.036	2.09365	1.06602
TGME49_236040	698.577	565.601	602.758	1866.94	850.068	871.327	622.446	2343.84	1.25545	0.328202
TGME49_236060	201.717	169.263	218.752	589.731	163.914	150.837	165.76	480.512	0.814798	-0.295485
TGME49_236070	85.9951	76.7624	82.6277	245.385	190.598	221.442	201.28	613.32	2.49942	1.32159
TGME49_236080	105.636	93.785	82.6277	282.049	106.735	129.977	147.154	383.866	1.36099	0.44466
TGME49_236110	62.1076	57.4915	50.8478	170.447	110.547	85.0466	55.8171	251.411	1.47501	0.560724
TGME49_236130	23.3567	22.1615	29.1316	74.6498	64.8034	52.9536	49.0514	166.808	2.23455	1.15998
TGME49_236140	31.85	34.6876	31.2502	97.7879	45.7436	41.721	27.0629	114.527	1.17118	0.227966
TGME49_236160	45.1209	49.462	38.1359	132.719	41.9316	33.6977	42.2857	117.915	0.888458	-0.170624
TGME49_236190	46.1825	41.1112	51.3775	138.671	80.0513	67.3955	72.7314	220.178	1.58777	0.667002
TGME49_236210	312.661	277.822	266.951	857.434	407.88	582.489	473.6	1463.97	1.70738	0.771788
TGME49_236220	24.9492	20.8768	19.5976	65.4236	19.0598	46.535	42.2857	107.88	1.64895	0.721551
TGME49_236240	70.0701	71.6235	69.3861	211.08	57.1795	52.9536	59.2	169.333	0.802223	-0.317924
TGME49_236250	21.2334	32.1182	30.7206	84.0721	34.3077	44.9303	25.3714	104.609	1.24428	0.315314
TGME49_236260	59.4534	65.8422	53.4961	178.792	34.3077	41.721	38.9029	114.932	0.642823	-0.637505
TGME49_236270	45.1209	52.6738	45.5512	143.346	53.3675	73.8141	59.2	186.382	1.30022	0.378759
TGME49_236280	23.8875	23.7674	21.7163	69.3712	41.9316	44.9303	30.4457	117.308	1.69101	0.757888
TGME49_236510	64.2309	66.8058	57.2038	188.24	53.3675	89.8606	86.2628	229.491	1.21914	0.285861
TGME49_236520	54.6759	45.6078	51.3775	151.661	30.4957	40.1163	27.0629	97.6749	0.644034	-0.634792
TGME49_236530	73.2551	63.9151	54.5555	191.726	45.7436	60.9768	54.1257	160.846	0.838939	-0.253362
TGME49_236540	364.683	357.475	382.418	1104.58	529.863	566.443	570.011	1666.32	1.50856	0.593171
TGME49_236550	275.503	229.966	256.887	762.356	526.051	455.722	368.731	1350.5	1.77149	0.824961
TGME49_236560	97.1426	142.926	131.357	371.425	137.231	147.628	120.091	404.95	1.09026	0.124673
TGME49_236570	324.339	294.524	272.248	891.111	419.316	441.28	380.571	1241.17	1.39283	0.478021
TGME49_236580	262.232	223.542	246.294	732.068	651.846	595.327	745.92	1993.09	2.72255	1.44496
TGME49_236620	44.0592	29.2275	31.7799	105.067	34.3077	56.1629	71.04	161.511	1.53722	0.620324
TGME49_236630	249.492	193.351	216.103	658.946	163.914	121.954	128.549	414.417	0.628908	-0.669079
TGME49_236640	79.0942	85.4343	74.6827	239.211	76.2393	65.7908	79.4971	221.527	0.926074	-0.110801
TGME49_236650	856.235	831.86	907.845	2595.94	709.026	803.932	769.6	2282.56	0.879279	-0.185607
TGME49_236660	73.2551	87.6826	88.9837	249.921	30.4957	44.9303	45.6686	121.095	0.484531	-1.04534
TGME49_236670	90.7726	99.8875	92.6913	283.351	45.7436	33.6977	38.9029	118.344	0.417659	-1.2596
TGME49_236780	22.8259	31.1546	32.8392	86.8197	26.6838	25.6745	20.2971	72.6554	0.836853	-0.256953
TGME49_236790	37.6892	42.0748	36.5469	116.311	34.3077	30.4884	28.7543	93.5504	0.804313	-0.31417
TGME49_236800	18.0483	17.9862	15.8899	51.9245	11.4359	11.2326	16.9143	39.5828	0.762314	-0.391542
TGME49_236820	57.8609	64.2363	59.8521	181.949	64.8034	64.1862	52.4343	181.424	0.997112	-0.00417266
TGME49_236840	98.7351	104.063	95.3397	298.138	91.4872	131.582	120.091	343.16	1.15101	0.202904
TGME49_236850	114.66	134.575	133.476	382.711	76.2393	75.4187	64.2743	215.932	0.564218	-0.825675
TGME49_236860	40.3434	42.0748	39.1952	121.613	38.1197	35.3024	28.7543	102.176	0.840174	-0.251241
TGME49_236870	179.422	143.247	167.374	490.043	263.026	277.605	240.183	780.814	1.59336	0.67207
[truncated: 3,767 more rows]
