# Supplementary material for: Simultaneous Ribosome Profiling of Human Host Cells Infected with Toxoplasma gondii
Source: mSphere. 2019 Jun 5;4(3):e00292-19. doi: 10.1128/mSphere.00292-19 (PMC6553554; doi:10.1128/mSphere.00292-19)
Supplement: TABLE S2 [file mSphere.00292-19-st002.xlsx]

## Sheet: Table S2A
Table S2A. Transcripts with high ribosome density in their 5'-leader identified in tachyzoites grown in confluent HFFs.
GENE_ID	5UTR/CDS	%5UTR	%CDS	%3UTR
TGME49_200010	5.11628	0.446476	0.366264	0.18726
TGME49_202420	5.55	0.658728	0.256659	0.084613
TGME49_202450	2.74074	0.401781	0.338898	0.259321
TGME49_203700	2.75	0.472521	0.465722	0.0617564
TGME49_204320	2.36	0.509554	0.423322	0.067124
TGME49_205460	2.38095	0.262136	0.228695	0.509169
TGME49_206630	3.5641	0.482495	0.355074	0.162431
TGME49_208010	4.09524	0.321145	0.402211	0.276644
TGME49_208300	6.21951	0.508152	0.172826	0.319022
TGME49_208750	2.28	0.442507	0.300125	0.257368
TGME49_209580	2	0.0916553	0.536936	0.371409
TGME49_209890	2.73077	0.535445	0.101873	0.362682
TGME49_210255	3.69014	0.309049	0.153132	0.537819
TGME49_211720	2.20755	0.323976	0.536113	0.139911
TGME49_213570	4.84242	0.313144	0.375	0.311856
TGME49_214080	2.50285	0.395822	0.413326	0.190853
TGME49_215210	2.10714	0.370397	0.297478	0.332125
TGME49_217440	3.37931	0.338415	0.403485	0.2581
TGME49_217520	4.54	0.536998	0.142706	0.320296
TGME49_217560	2.17105	0.226974	0.240132	0.532895
TGME49_217688	3.45	0.397884	0.509067	0.0930484
TGME49_219120	2.43548	0.160046	0.376559	0.463395
TGME49_219730	2.63333	0.301314	0.412078	0.286608
TGME49_219820	2.3	0.1786	0.73031	0.0910899
TGME49_221480	2.16667	0.57086	0.139013	0.290127
TGME49_221610	2.09091	0.596808	0.334313	0.0688786
TGME49_222050	2.90909	0.258484	0.457349	0.284167
TGME49_222310	2.39286	0.313222	0.517009	0.169769
TGME49_222390	2.65217	0.35765	0.375	0.26735
TGME49_223570	2.2963	0.27194	0.459624	0.268437
TGME49_223672	2.33333	0.284557	0.493327	0.222116
TGME49_224290	2.38462	0.357819	0.257796	0.384384
TGME49_224470	3.47222	0.13096	0.554489	0.314551
TGME49_224860	2	0.338936	0.42497	0.236094
TGME49_225240	2.29032	0.26347	0.412078	0.324452
TGME49_225300	2.80952	0.462422	0.291232	0.246347
TGME49_225470	2.15	0.381628	0.302465	0.315907
TGME49_225480	2.07692	0.386168	0.501899	0.111933
TGME49_225780	2.45455	0.260421	0.306188	0.433391
TGME49_225810	2.10526	0.417313	0.351421	0.231266
TGME49_226050	2.41304	0.146335	0.602176	0.251489
TGME49_226260	7.30435	0.23805	0.225472	0.536478
TGME49_226290	9.76	0.72313	0.155856	0.121014
TGME49_227580	8.29787	0.302795	0.365249	0.331956
TGME49_230190	6.32432	0.539281	0.265834	0.194884
TGME49_231020	3.6087	0.665027	0.32623	0.00874317
TGME49_232815	2.61905	0.28901	0.246075	0.464915
TGME49_233230	2.08333	0.41119	0.265617	0.323194
TGME49_236570	2.03957	0.140637	0.475697	0.383665
TGME49_236630	2.90196	0.28509	0.29574	0.41917
TGME49_237820	3.08163	0.441944	0.434743	0.123312
TGME49_238000	3.54839	0.434343	0.374177	0.19148
TGME49_240550	4.65	0.278997	0.244514	0.476489
TGME49_241155	2.25397	0.67563	0.305042	0.0193277
TGME49_242090	4.62567	0.25719	0.265704	0.477105
TGME49_242820	3.34737	0.329728	0.176264	0.494008
TGME49_243210	2.125	0.324978	0.486354	0.188668
TGME49_243290	4.13636	0.300165	0.393463	0.306372
TGME49_243790	4.6	0.25736	0.209402	0.533238
TGME49_244010	2.53846	0.194424	0.596835	0.208742
TGME49_244190	4.57576	0.620276	0.240804	0.13892
TGME49_246510	2.16216	0.328933	0.375893	0.295174
TGME49_247400	4.95556	0.416633	0.333467	0.2499
TGME49_247420	2.27778	0.322852	0.380273	0.296875
TGME49_247530	2.57143	0.268776	0.189829	0.541396
TGME49_248445	2.52778	0.384171	0.312139	0.303691
TGME49_248500	3	0.32972	0.47019	0.20009
TGME49_248980	2.17391	0.237332	0.37043	0.392239
TGME49_249570	3.44444	0.364588	0.375512	0.2599
TGME49_249910	3.11111	0.410198	0.188792	0.401011
TGME49_250040	2.85714	0.513883	0.349052	0.137065
TGME49_251840	2.52941	0.303502	0.464981	0.231518
TGME49_252390	7.62791	0.626785	0.120417	0.252798
TGME49_253490	2.40625	0.227706	0.606906	0.165388
TGME49_254030	2.12389	0.408468	0.444583	0.146949
TGME49_254070	3.27586	0.618102	0.117695	0.264203
TGME49_254090	2.6875	0.312144	0.347748	0.340107
TGME49_254365	2.91579	0.314448	0.435127	0.250425
TGME49_254380	2.04167	0.309514	0.225592	0.464894
TGME49_254460	3.72727	0.505203	0.197729	0.297067
TGME49_254890	2.03704	0.417124	0.247805	0.335071
TGME49_255215	3.11111	0.410563	0.439437	0.15
TGME49_256050	2.43478	0.399519	0.312274	0.288207
TGME49_260250	2.75	0.246608	0.611601	0.141791
TGME49_260370	2.47222	0.35988	0.295267	0.344853
TGME49_261540	2.05	0.383544	0.493671	0.122785
TGME49_261710	2.4058	0.354331	0.37964	0.266029
TGME49_262560	2.14118	0.386009	0.302557	0.311435
TGME49_265460	2.125	0.24589	0.547744	0.206366
TGME49_265990	2.36364	0.325496	0.363636	0.310867
TGME49_266450	3.22222	0.332371	0.522367	0.145262
TGME49_266920	2.46667	0.349725	0.517308	0.132967
TGME49_267270	2.04545	0.444024	0.497502	0.058474
TGME49_267510	2.2	0.320312	0.387277	0.292411
TGME49_267550	2.69231	0.407885	0.40899	0.183125
TGME49_269330	5.70968	0.466152	0.347569	0.186279
TGME49_270700	3.5	0.373432	0.327675	0.298893
TGME49_273770	2.46552	0.553971	0.209329	0.2367
TGME49_275680	2.03947	0.277154	0.323889	0.398958
TGME49_276910	2.15789	0.610881	0.186413	0.202706
TGME49_277680	3.71429	0.359016	0.287319	0.353665
TGME49_277840	3.26087	0.518876	0.219699	0.261425
TGME49_278450	3.47727	0.278661	0.463221	0.258118
TGME49_278720	2.08696	0.1429	0.590814	0.266286
TGME49_279370	2.20588	0.371292	0.403828	0.22488
TGME49_280670	3.58621	0.301407	0.371735	0.326859
TGME49_284660	2.31111	0.445866	0.484252	0.0698819
TGME49_286430	2.45833	0.395313	0.34806	0.256627
TGME49_288620	2.94	0.413911	0.191828	0.394261
TGME49_288630	2.35714	0.116138	0.114247	0.769615
TGME49_288685	2.48936	0.273521	0.305828	0.420651
TGME49_291670	2.56522	0.090554	0.727628	0.181818
TGME49_292360	2.13636	0.400975	0.554995	0.0440306
TGME49_293260	3.75	0.351021	0.579009	0.0699699
TGME49_293550	2.5	0.445172	0.456724	0.0981034
TGME49_293740	2	0.37665	0.295431	0.327919
TGME49_294310	2.0566	0.30586	0.607432	0.086708
TGME49_294840	5.65217	0.29918	0.280831	0.419989
TGME49_295450	5.69565	0.635859	0.228788	0.135354
TGME49_295460	3	0.517867	0.239932	0.242201
TGME49_297130	2.11111	0.537497	0.161729	0.300774
TGME49_297430	2.09497	0.184246	0.201511	0.614243
TGME49_297710	2.1	0.225789	0.455386	0.318825
TGME49_298970	3.25	0.120743	0.0693022	0.809955
TGME49_304490	2.09756	0.393819	0.294118	0.312064
TGME49_305090	4	0.423264	0.471376	0.105359
TGME49_305250	2.07955	0.331549	0.341874	0.326577
TGME49_306460	2.78261	0.116138	0.643506	0.240355
TGME49_306520	3.56522	0.287914	0.602611	0.109474
TGME49_306540	2.86957	0.153614	0.451772	0.394614
TGME49_310390	4.45283	0.309762	0.217525	0.472713
TGME49_310620	2.45833	0.419551	0.534214	0.0462351
TGME49_310730	2.11111	0.34193	0.567051	0.0910194
TGME49_311410	2.03226	0.188886	0.663013	0.148101
TGME49_311840	2.15385	0.290137	0.310482	0.399381
TGME49_312640	2.65116	0.271762	0.308917	0.419321
TGME49_313440	2.66667	0.232093	0.290898	0.47701
TGME49_313680	2.52083	0.290638	0.347927	0.361435
TGME49_313810	2.28261	0.262529	0.4637	0.27377
TGME49_314020	2.19048	0.231784	0.581216	0.187
TGME49_314450	3.46429	0.369709	0.2437	0.386592
TGME49_314790	3.225	0.46891	0.206291	0.324799
TGME49_316350	2.12963	0.351317	0.491844	0.156838
TGME49_318660	2.01	0.325223	0.497074	0.177702
TGME49_320030	2.14865	0.229726	0.612693	0.157581
TGME49_320070	2.18182	0.287043	0.27907	0.433887
TGME49_321290	2.5	0.398481	0.51199	0.0895284

## Sheet: Table S2B
Table S2B. Transcripts with high ribosome density in their 5'-leader identified in tachyzoites grown in subconfluent HFFs.
GENE_ID	5UTR/CDS	%5UTR	%CDS	%3UTR
TGME49_200010	3.7125	0.446476	0.366264	0.18726
TGME49_201120	2.67647	0.140677	0.833723	0.0256
TGME49_201390	2.33333	0.170915	0.136649	0.692436
TGME49_202040	2.36	0.213035	0.663151	0.123814
TGME49_202420	2.66667	0.658728	0.256659	0.084613
TGME49_202480	2.62963	0.269451	0.568352	0.162198
TGME49_202820	2.49282	0.556334	0.136658	0.307008
TGME49_203362	2.30556	0.390604	0.296644	0.312752
TGME49_203930	3.25926	0.330672	0.52226	0.147068
TGME49_204320	2.13043	0.509554	0.423322	0.067124
TGME49_205030	3.16667	0.496101	0.166667	0.337232
TGME49_205290	2.53571	0.475577	0.285455	0.238969
TGME49_205460	2.4	0.262136	0.228695	0.509169
TGME49_205690	3.13889	0.368048	0.435707	0.196245
TGME49_206380	2.18182	0.118685	0.858088	0.0232261
TGME49_206390	2.40909	0.300809	0.423561	0.275629
TGME49_206630	2.83333	0.482495	0.355074	0.162431
TGME49_207230	2.13514	0.174186	0.734994	0.0908199
TGME49_207240	3.7093	0.364286	0.0934286	0.542286
TGME49_207930	2.08197	0.330946	0.194271	0.474782
TGME49_207940	2.35714	0.180233	0.636628	0.18314
TGME49_208010	2.39394	0.321145	0.402211	0.276644
TGME49_208300	4.93333	0.508152	0.172826	0.319022
TGME49_208550	4.32353	0.374813	0.313901	0.311286
TGME49_208750	2.07018	0.442507	0.300125	0.257368
TGME49_208980	2.25	0.359729	0.273096	0.367174
TGME49_209570	2.02273	0.263692	0.55071	0.185598
TGME49_209710	4.47619	0.22949	0.453991	0.316519
TGME49_209890	2.73381	0.535445	0.101873	0.362682
TGME49_210255	4.01613	0.309049	0.153132	0.537819
TGME49_210810	2.15888	0.247368	0.155024	0.597608
TGME49_211720	3.41566	0.323976	0.536113	0.139911
TGME49_212800	2.2449	0.246168	0.630591	0.123241
TGME49_213570	6.92969	0.313144	0.375	0.311856
TGME49_213710	2.65	0.365927	0.403719	0.230354
TGME49_213970	2.11905	0.410048	0.404277	0.185675
TGME49_214480	4.83871	0.411029	0.227206	0.361765
TGME49_214530	2.37931	0.329333	0.544407	0.12626
TGME49_215210	2	0.370397	0.297478	0.332125
TGME49_215520	4.73333	0.522052	0.332934	0.145014
TGME49_215600	2.84091	0.427682	0.3658	0.206518
TGME49_215660	3	0.235832	0.572019	0.192149
TGME49_216055	2.24444	0.314848	0.387746	0.297406
TGME49_217440	2.13043	0.338415	0.403485	0.2581
TGME49_217480	2.35897	0.296213	0.67411	0.0296778
TGME49_217520	3.15873	0.536998	0.142706	0.320296
TGME49_218300	2.04762	0.433854	0.419972	0.146174
TGME49_218870	2.45833	0.446631	0.415027	0.138342
TGME49_219120	2.2551	0.160046	0.376559	0.463395
TGME49_220140	3.38095	0.278473	0.483871	0.237656
TGME49_221350	3	0.447494	0.359189	0.193317
TGME49_221480	2.8141	0.57086	0.139013	0.290127
TGME49_221610	3.6087	0.596808	0.334313	0.0688786
TGME49_222050	2.04688	0.258484	0.457349	0.284167
TGME49_222070	2.25	0.140429	0.269992	0.589579
TGME49_222390	2.76667	0.35765	0.375	0.26735
TGME49_222850	4.45455	0.297121	0.0908281	0.612051
TGME49_222920	2.98438	0.342282	0.236577	0.421141
TGME49_223450	2.29167	0.164163	0.627401	0.208435
TGME49_223630	2.11538	0.251547	0.518748	0.229705
TGME49_223950	3.64516	0.288674	0.58703	0.124296
TGME49_224290	3.26667	0.357819	0.257796	0.384384
TGME49_224470	3.34091	0.13096	0.554489	0.314551
TGME49_224660	2.07692	0.160764	0.612302	0.226934
TGME49_225240	2.51111	0.26347	0.412078	0.324452
TGME49_225380	2.28	0.422332	0.473406	0.104262
TGME49_225420	2.25641	0.232224	0.503782	0.263994
TGME49_225480	3.92308	0.386168	0.501899	0.111933
TGME49_225490	5.44186	0.390868	0.369422	0.239709
TGME49_225500	2.06522	0.374915	0.4419	0.183185
TGME49_225580	2.34615	0.499188	0.397943	0.10287
TGME49_225720	4.6	0.370599	0.557752	0.0716492
TGME49_225810	2.17742	0.417313	0.351421	0.231266
TGME49_225840	2	0.310273	0.476863	0.212864
TGME49_226260	5.14815	0.23805	0.225472	0.536478
TGME49_226290	5.95	0.72313	0.155856	0.121014
TGME49_226700	2.4	0.269518	0.387486	0.342997
TGME49_227150	2.04545	0.189885	0.238311	0.571803
TGME49_227840	2.42105	0.409881	0.493485	0.0966341
TGME49_228010	2.8	0.422011	0.407449	0.17054
TGME49_228110	2.10638	0.242453	0.382075	0.375472
TGME49_228180	2.63636	0.462393	0.312282	0.225325
TGME49_228200	2.35294	0.359672	0.297236	0.343091
TGME49_228760	2.33036	0.385093	0.441321	0.173586
TGME49_229450	2.08	0.393766	0.26145	0.344784
TGME49_231020	2.65	0.665027	0.32623	0.00874317
TGME49_234390	2.16216	0.367984	0.424444	0.207572
TGME49_236960	2.12	0.323887	0.37218	0.303933
TGME49_237260	2.92593	0.4125	0.255882	0.331618
TGME49_237890	2.11111	0.178293	0.677514	0.144193
TGME49_238000	5.53333	0.434343	0.374177	0.19148
TGME49_239010	2.29474	0.226542	0.503692	0.269765
TGME49_240300	4.52	0.371465	0.576505	0.0520305
TGME49_241155	4.74194	0.67563	0.305042	0.0193277
TGME49_242090	2.23824	0.25719	0.265704	0.477105
TGME49_242270	3	0.378938	0.27042	0.350642
TGME49_242820	2.22642	0.329728	0.176264	0.494008
TGME49_243210	2.9375	0.324978	0.486354	0.188668
TGME49_243690	2.24779	0.402685	0.35979	0.237526
TGME49_243780	2.35294	0.148559	0.703437	0.148004
TGME49_243790	2.36538	0.25736	0.209402	0.533238
TGME49_244060	2.42222	0.49822	0.343784	0.157996
TGME49_244190	4.03529	0.620276	0.240804	0.13892
TGME49_244670	2.05435	0.280461	0.298848	0.420691
TGME49_245570	2.30769	0.184189	0.721271	0.0945395
TGME49_245650	2.09091	0.442131	0.341702	0.216167
TGME49_247410	2.01351	0.161946	0.126958	0.711096
TGME49_247420	2.57143	0.322852	0.380273	0.296875
TGME49_247530	3.48485	0.268776	0.189829	0.541396
TGME49_247610	2.43478	0.599586	0.248105	0.152309
TGME49_248100	2.02222	0.715435	0.151092	0.133474
TGME49_248320	2.64583	0.406472	0.348544	0.244984
TGME49_248680	2.95349	0.153628	0.67814	0.168231
TGME49_248980	2.35484	0.237332	0.37043	0.392239
TGME49_249560	2.24	0.171769	0.782823	0.0454078
TGME49_249790	2.39583	0.441354	0.328234	0.230413
TGME49_249910	2.07018	0.410198	0.188792	0.401011
TGME49_250040	2.72727	0.513883	0.349052	0.137065
TGME49_251490	2.66667	0.262389	0.486631	0.25098
TGME49_251510	2.08696	0.31325	0.59273	0.09402
TGME49_252630	2.36957	0.491743	0.188532	0.319725
TGME49_253130	2.7541	0.207622	0.696037	0.0963415
TGME49_253320	3.19048	0.191287	0.646337	0.162376
TGME49_253400	3.33333	0.266193	0.501386	0.232421
TGME49_253490	2.82759	0.227706	0.606906	0.165388
TGME49_254030	3.96117	0.408468	0.444583	0.146949
TGME49_254050	4.8	0.634368	0.332079	0.0335528
TGME49_254070	6.90909	0.618102	0.117695	0.264203
TGME49_254080	3.60714	0.216913	0.50636	0.276727
TGME49_254090	2.10638	0.312144	0.347748	0.340107
TGME49_254460	5.03704	0.505203	0.197729	0.297067
TGME49_255215	3.36585	0.410563	0.439437	0.15
TGME49_255370	4.4	0.289547	0.469764	0.240689
TGME49_258610	3.8	0.250642	0.637431	0.111927
TGME49_259700	4.08696	0.399066	0.353399	0.247535
TGME49_260250	2.96429	0.246608	0.611601	0.141791
TGME49_261540	2.53333	0.383544	0.493671	0.122785
TGME49_262560	3.05882	0.386009	0.302557	0.311435
TGME49_265040	4.18182	0.585458	0.299793	0.114748
TGME49_265400	3.41379	0.31361	0.413845	0.272544
TGME49_265990	2.91304	0.325496	0.363636	0.310867
TGME49_266110	2.13043	0.18207	0.722731	0.0951984
TGME49_267270	2.18519	0.444024	0.497502	0.058474
TGME49_268610	3.42857	0.381336	0.459677	0.158986
TGME49_273030	2.25	0.382098	0.617234	0.000668003
TGME49_273770	3.16854	0.553971	0.209329	0.2367
TGME49_276900	3.88889	0.17921	0.55352	0.26727
TGME49_277680	5.56522	0.359016	0.287319	0.353665
TGME49_277840	2.34884	0.518876	0.219699	0.261425
TGME49_278170	2.32	0.146811	0.648616	0.204573
TGME49_279370	2.23636	0.371292	0.403828	0.22488
TGME49_280670	3.87234	0.301407	0.371735	0.326859
TGME49_280750	2.85714	0.450864	0.165227	0.383909
TGME49_280810	3.22727	0.350554	0.542435	0.107011
TGME49_281910	4.44	0.534837	0.213971	0.251192
TGME49_284660	2.075	0.445866	0.484252	0.0698819
TGME49_286430	2.10526	0.395313	0.34806	0.256627
TGME49_286480	4.2	0.245734	0.532423	0.221843
TGME49_286490	2.17308	0.290533	0.613711	0.0957563
TGME49_286560	2.94	0.488491	0.383632	0.127877
TGME49_286760	2.64865	0.35938	0.428029	0.212591
TGME49_288245	3.64516	0.609309	0.22426	0.166432
TGME49_288260	2.66667	0.344484	0.483275	0.172242
TGME49_288510	2	0.215476	0.638738	0.145787
TGME49_288620	2.27869	0.413911	0.191828	0.394261
TGME49_288920	2.77612	0.303336	0.518164	0.178501
TGME49_289230	2.09524	0.185213	0.390226	0.424561
TGME49_289790	2	0.167333	0.784694	0.0479726
TGME49_289920	2.11111	0.0753444	0.229407	0.695249
TGME49_291150	2.60714	0.229251	0.353365	0.417384
TGME49_293260	9.37143	0.351021	0.579009	0.0699699
TGME49_293300	2.65957	0.367223	0.467832	0.164946
TGME49_293350	3.88462	0.255272	0.577904	0.166824
TGME49_293550	2.41892	0.445172	0.456724	0.0981034
TGME49_293600	4.34783	0.372044	0.502956	0.125
TGME49_293660	2.60294	0.261319	0.705322	0.0333598
TGME49_294812	2.85185	0.247837	0.317907	0.434256
TGME49_295100	2	0.179919	0.582788	0.237293
TGME49_295370	2.06452	0.327735	0.177003	0.495263
TGME49_295450	4.29091	0.635859	0.228788	0.135354
TGME49_295630	3.34286	0.29503	0.186083	0.518887
TGME49_295910	5.33333	0.234087	0.48995	0.275963
TGME49_297130	2.37634	0.537497	0.161729	0.300774
TGME49_297150	2	0.618906	0.289972	0.091122
TGME49_298600	2.58333	0.178498	0.526877	0.294625
TGME49_298970	2.24	0.120743	0.0693022	0.809955
TGME49_298980	2.36	0.253691	0.712752	0.033557
TGME49_298990	2.24528	0.422841	0.539935	0.0372244
TGME49_299040	4.05	0.371845	0.3722	0.255954
TGME49_299990	2.45161	0.568834	0.372466	0.0586993
TGME49_304490	3.7	0.393819	0.294118	0.312064
TGME49_305090	2.78571	0.423264	0.471376	0.105359
TGME49_305250	2.27811	0.331549	0.341874	0.326577
TGME49_306220	2.36986	0.40068	0.430848	0.168472
TGME49_306470	2.26087	0.249393	0.615385	0.135223
TGME49_308850	2.8	0.233333	0.627692	0.138974
TGME49_308930	2.35556	0.641638	0.185763	0.172599
TGME49_308980	2.35	0.112857	0.409293	0.47785
TGME49_310420	2.2	0.0964286	0.376786	0.526786
TGME49_310500	2.16279	0.31677	0.309006	0.374224
TGME49_310610	3.85185	0.223285	0.521531	0.255183
TGME49_311020	2.16	0.462307	0.419619	0.118074
TGME49_311080	2	0.160767	0.793025	0.0462075
TGME49_311510	4.20732	0.327884	0.597513	0.0746028
TGME49_311760	3.03846	0.171836	0.495893	0.332272
TGME49_311765	2	0.0621046	0.74026	0.197636
TGME49_311840	2.40952	0.290137	0.310482	0.399381
TGME49_312340	2.28571	0.459963	0.43766	0.102377
TGME49_312640	3.4898	0.271762	0.308917	0.419321
TGME49_313110	2.03704	0.355759	0.43432	0.209921
TGME49_313160	2.45	0.34821	0.204512	0.447278
TGME49_313750	2.47826	0.400095	0.421875	0.17803
TGME49_313810	3.75	0.262529	0.4637	0.27377
TGME49_314080	3.92135	0.477713	0.243134	0.279154
TGME49_314500	3.64789	0.248715	0.466699	0.284587
TGME49_314720	2.96	0.342105	0.417657	0.240238
TGME49_315500	3.64516	0.429145	0.226415	0.34444
TGME49_315510	4.06522	0.319063	0.506037	0.174899
TGME49_316680	2.075	0.420442	0.528674	0.050884
TGME49_318210	2.31111	0.307461	0.600901	0.0916375
TGME49_318760	3.07692	0.463493	0.34252	0.193987
TGME49_319620	2.45455	0.307961	0.438258	0.253781
TGME49_319940	2.43478	0.333443	0.392634	0.273923
TGME49_320070	2.3617	0.287043	0.27907	0.433887
TGME49_321290	2.03448	0.398481	0.51199	0.0895284
TGME49_321400	4.74576	0.583529	0.303529	0.112941
