# Supplementary material for: Simultaneous Ribosome Profiling of Human Host Cells Infected with Toxoplasma gondii
Source: mSphere. 2019 Jun 5;4(3):e00292-19. doi: 10.1128/mSphere.00292-19 (PMC6553554; doi:10.1128/mSphere.00292-19)
Supplement: TABLE S3 [file mSphere.00292-19-st003.xlsx]

## Sheet: Table S3A
Table S3A. Fold changes in genes detected with with a minimum normalized read count of 5 and a FDR = 0.01 in confluent cells upon infection with tachyzoites.
		RFP			RNA
GENE_ID	NAME	base_mean	log2FC	Padj	base_mean	log2FC	Padj
ENSG00000000419	DPM1	37.0219	0.501408	0.421957	98.4476	-0.120365	0.629765
ENSG00000000971	CFH	43.5888	0.0173073	0.987526	114.654	-0.444115	0.0418757
ENSG00000001036	FUCA2	36.0723	0.25515	0.863546	212.502	-0.181665	0.265579
ENSG00000001084	GCLC	9.26508	-0.256469	0.849652	96.1601	-0.00250614	0.992962
ENSG00000001167	NFYA	9.78548	-0.0467066	0.978496	176.696	0.743409	4.98e-07
ENSG00000001461	NIPAL3	14.2952	-0.537064	0.532612	295.04	-0.858988	9.12e-12
ENSG00000001497	LAS1L	20.3417	0.717766	0.290903	71.435	0.874478	0.000114755
ENSG00000001561	ENPP4	12.7411	0.457402	0.639827	42.9927	0.532544	0.0777361
ENSG00000001629	ANKIB1	17.1414	-0.619572	0.427464	441.577	-0.340384	0.00194849
ENSG00000001630	CYP51A1	62.3729	0.56691	0.152684	460.842	0.565216	2.47e-08
ENSG00000001631	KRIT1	10.3836	-0.229994	0.858441	91.0064	-0.154421	0.542436
ENSG00000002016	RAD52	6.81617	0.622957	0.556655	55.5495	0.105585	0.759452
ENSG00000002330	BAD	26.7894	-0.516803	0.421246	173.904	-0.338896	0.0383194
ENSG00000002549	LAP3	37.1951	0.649401	0.192714	166.975	0.214966	0.213467
ENSG00000002822	MAD1L1	10.3731	0.530013	0.584582	100.484	0.343164	0.105646
ENSG00000002834	LASP1	148.251	-0.342582	0.306904	945.882	-0.477922	1.35e-08
ENSG00000002919	SNX11	6.31034	0.225039	0.882972	121.467	0.294821	0.126598
ENSG00000002933	TMEM176A	8.775	-1.26665	0.0980023	37.699	-0.635429	0.0465437
ENSG00000003056	M6PR	34.4645	0.211709	0.793837	261.324	0.451474	0.000653043
ENSG00000003393	ALS2	13.9123	0.166729	0.894001	237.778	-0.0619096	0.724688
ENSG00000003402	CFLAR	18.9804	0.133782	0.907086	305.213	0.0703394	0.650302
ENSG00000003436	TFPI	92.7905	-0.870959	0.00402828	328.427	-1.10483	3.02e-18
ENSG00000003509	NDUFAF7	8.47479	0.575613	0.593516	32.8031	-0.105651	0.806332
ENSG00000003756	RBM5	20.0895	-0.375391	0.660122	196.872	0.0894247	0.63822
ENSG00000004059	ARF5	74.3422	-0.365481	0.437718	207.574	-0.303565	0.0527643
ENSG00000004139	SARM1	9.15171	0.246844	0.852432	122.352	0.430135	0.0187226
ENSG00000004142	POLDIP2	48.0362	0.408065	0.461626	186.035	-0.203344	0.248409
ENSG00000004399	PLXND1	43.7765	-0.16461	0.831924	680.497	-0.452148	3.33e-05
ENSG00000004455	AK2	9.89556	-0.0873439	0.956004	120.681	0.0154781	0.952891
ENSG00000004478	FKBP4	25.7187	1.20494	0.0123347	160.927	1.41046	1.32e-19
ENSG00000004487	KDM1A	46.1391	0.517577	0.286064	280.558	0.165985	0.248579
ENSG00000004534	RBM6	6.58838	0.381764	0.764769	126.45	0.298437	0.139787
ENSG00000004660	CAMKK1	6.1751	0.0154488	0.993092	74.7277	0.404736	0.101074
ENSG00000004700	RECQL	46.6075	0.606565	0.196014	211.382	0.29441	0.0476088
ENSG00000004766	VPS50	13.5545	0.0709317	0.960975	80.9368	-0.299591	0.249403
ENSG00000004776	HSPB6	101.068	-0.231058	0.684012	210.265	-0.188089	0.290914
ENSG00000004779	NDUFAB1	56.8559	0.509849	0.300226	213.277	0.31481	0.0345503
ENSG00000004864	SLC25A13	19.8966	0.998191	0.144282	83.7507	0.805608	9.55e-05
ENSG00000004866	ST7	19.0133	0.147642	0.894942	100.19	-0.0957857	0.702403
ENSG00000004897	CDC27	29.3945	0.0154131	0.991214	318.844	0.266654	0.0328157
ENSG00000004961	HCCS	10.4252	-0.607502	0.524997	77.3063	-0.0943642	0.744387
ENSG00000004975	DVL2	26.5759	0.226769	0.799008	206.553	0.274086	0.068392
ENSG00000005007	UPF1	57.9768	0.235614	0.698867	308.089	0.815166	1.2e-12
ENSG00000005022	SLC25A5	131.297	0.922723	0.000371865	388.848	0.414155	0.000134351
ENSG00000005059	MCUB	19.2691	1.33877	0.0161197	96.1325	1.3832	2.02e-13
ENSG00000005073	HOXA11	16.4514	-0.596376	0.461503	171.523	-0.471705	0.00346566
ENSG00000005100	DHX33	11.3948	0.467343	0.635753	128.048	0.473134	0.00708885
ENSG00000005156	LIG3	12.8312	0.0503012	0.97442	126.214	0.493393	0.00487591
ENSG00000005175	RPAP3	20.7995	0.648863	0.358901	53.1683	0.134975	0.680584
ENSG00000005194	CIAPIN1	9.05228	0.217086	0.871061	70.2529	0.69362	0.0022233
ENSG00000005206	SPPL2B	8.37827	0.588587	0.567911	39.8934	-0.269177	0.465103
ENSG00000005243	COPZ2	25.8143	-0.890883	0.131506	315.739	-0.477248	6.22e-05
ENSG00000005249	PRKAR2B	9.13556	1.13465	0.146518	81.0098	2.1677	9.9e-25
ENSG00000005302	MSL3	16.8721	0.15144	0.902754	79.5651	-0.0374438	0.906514
ENSG00000005339	CREBBP	44.7539	-0.522358	0.322358	428.076	-0.40893	0.000248889
ENSG00000005436	GCFC2	10.1086	0.871657	0.299558	57.4426	0.359855	0.217274
ENSG00000005448	WDR54	11.0931	-0.112278	0.938105	66.6803	0.56982	0.0161442
ENSG00000005469	CROT	17.5861	-0.442307	0.59532	72.6714	-0.250028	0.340022
ENSG00000005483	KMT2E	21.6029	-0.599478	0.376916	257.839	-0.602035	8.99e-06
ENSG00000005486	RHBDD2	45.0311	1.17006	0.00724057	226.455	0.752306	3.61e-08
ENSG00000005700	IBTK	27.5929	-0.3517	0.636911	295.455	-0.101997	0.49141
ENSG00000005810	MYCBP2	29.9796	-0.414251	0.545655	593.754	-0.261926	0.0124651
ENSG00000005812	FBXL3	52.2022	-0.265258	0.662845	321.881	-0.208286	0.107178
ENSG00000005882	PDK2	25.7854	-0.547083	0.457379	99.1988	-0.980779	6.98e-07
ENSG00000005884	ITGA3	37.7092	-0.515731	0.378272	226.888	-0.308775	0.0434491
ENSG00000005889	ZFX	29.4622	-0.18835	0.834158	334.662	-0.0326225	0.840769
ENSG00000005893	LAMP2	254.375	-0.154162	0.668661	750.193	-0.54554	1.23e-10
ENSG00000006007	GDE1	32.2633	-0.443549	0.498398	491.21	-0.311329	0.00293701
ENSG00000006015	REX1BD	20.2444	0.264644	0.794926	91.9973	0.0307362	0.91513
ENSG00000006042	TMEM98	36.7345	-0.637286	0.237083	431.164	-0.0854344	0.534901
ENSG00000006062	MAP3K14	11.3471	1.39059	0.0325919	234.632	1.91043	5.73e-44
ENSG00000006125	AP2B1	102.56	-0.0355568	0.962288	647.117	-0.112211	0.309543
ENSG00000006282	SPATA20	10.888	-0.169764	0.903239	187.148	-0.902651	2.31e-09
ENSG00000006327	TNFRSF12A	141.122	0.387188	0.327352	766.694	0.192459	0.0479947
ENSG00000006451	RALA	35.7713	-0.407727	0.553838	370.535	-0.204934	0.0987166
ENSG00000006468	ETV1	9.81238	-0.670337	0.461626	90.3963	-0.349191	0.119556
ENSG00000006530	AGK	11.4142	0.260506	0.827694	71.7539	0.26152	0.343437
ENSG00000006534	ALDH3B1	24.7139	-0.432103	0.563617	167.307	-0.821233	1.37e-07
ENSG00000006576	PHTF2	28.1234	0.482118	0.489082	239.36	0.313874	0.0233945
ENSG00000006606	CCL26	88.3045	1.92133	0.0072882	110.972	6.50693	6.7e-63
ENSG00000006607	FARP2	11.4063	-0.0651438	0.969355	221.785	0.429383	0.0022176
ENSG00000006625	GGCT	12.8246	0.767244	0.349107	68.8479	1.06164	2.43e-06
ENSG00000006652	IFRD1	19.7355	-0.202693	0.894434	139.342	-0.357351	0.045471
ENSG00000006704	GTF2IRD1	8.48482	0.622018	0.551743	64.4695	-0.0567544	0.867121
ENSG00000006712	PAF1	20.5015	-0.189386	0.861332	203.581	0.17878	0.284495
ENSG00000006715	VPS41	28.9844	-0.433819	0.564956	342.833	-0.551174	1.25e-06
ENSG00000006744	ELAC2	24.3161	0.685492	0.268068	137.599	0.641743	0.00012356
ENSG00000006831	ADIPOR2	25.1847	-0.61514	0.327516	338.367	-0.000115034	0.99937
ENSG00000007047	MARK4	6.2276	-0.633867	0.562624	125.039	-0.538437	0.00353689
ENSG00000007080	CCDC124	20.4979	-0.465854	0.542175	136.961	0.482385	0.00845236
ENSG00000007168	PAFAH1B1	38.3926	-0.765188	0.146367	657.345	-0.258242	0.00494375
ENSG00000007202	KIAA0100	22.1001	0.284294	0.768198	1553.06	0.358187	1.14e-07
ENSG00000007237	GAS7	11.8704	-0.961611	0.196372	357.804	-0.96178	6.27e-18
ENSG00000007341	ST7L	7.54754	-0.181885	0.901997	75.853	-0.367227	0.133382
ENSG00000007376	RPUSD1	14.2823	0.443585	0.645284	98.7149	0.552346	0.00860949
ENSG00000007384	RHBDF1	33.3265	-0.284112	0.72336	186.146	-0.69593	4.46e-06
ENSG00000007392	LUC7L	14.425	0.564098	0.51277	76.753	0.270765	0.28318
ENSG00000007520	TSR3	20.9618	0.309244	0.732437	190.952	0.149347	0.393132
ENSG00000007541	PIGQ	14.0086	0.231447	0.845718	86.6584	0.0684423	0.806937
ENSG00000007866	TEAD3	20.1175	0.0980708	0.937153	130.672	0.234199	0.233249
ENSG00000007923	DNAJC11	25.1637	0.102699	0.927616	164.961	0.204043	0.253998
ENSG00000008018	PSMB1	166.963	0.278052	0.485982	609.221	0.286464	0.00234713
ENSG00000008130	NADK	20.0944	-0.129912	0.909614	293.833	0.436113	0.000355176
ENSG00000008256	CYTH3	23.078	-1.26256	0.00972644	407.637	-1.26052	1.99e-31
ENSG00000008282	SYPL1	92.8244	-0.0188253	0.98146	269.701	0.312784	0.018859
ENSG00000008294	SPAG9	49.4032	0.0235481	0.980641	492.761	-0.291427	0.0087475
ENSG00000008324	SS18L2	10.9106	0.358066	0.765776	61.1485	0.336236	0.211583
ENSG00000008394	MGST1	215.866	-0.262027	0.416228	339.963	-0.33744	0.00629857
ENSG00000008405	CRY1	9.43001	-0.730279	0.412523	54.9057	-0.387255	0.174115
ENSG00000008441	NFIX	149.373	-0.939302	0.000164721	1098.07	-0.66287	0.000167247
ENSG00000008513	ST3GAL1	14.5193	0.899645	0.189251	392.295	0.986084	1.05e-21
ENSG00000008710	PKD1	18.0136	-0.0942818	0.945289	571.306	-0.0915221	0.44379
ENSG00000008838	MED24	18.7764	-0.475608	0.559769	119.782	0.445006	0.0181826
ENSG00000008853	RHOBTB2	10.4268	0.205198	0.88327	162.311	0.0975324	0.628289
ENSG00000008869	HEATR5B	13.6079	0.281408	0.800751	121.083	-0.0568706	0.817132
ENSG00000008952	SEC62	59.2848	-0.48496	0.336076	356.139	-0.570542	1.33e-05
ENSG00000008988	RPS20	128.048	1.06173	3.7e-05	1366.11	-0.672756	1.72e-19
ENSG00000009307	CSDE1	186.254	-0.0653458	0.895655	2153.47	-0.692732	1.7e-30
ENSG00000009335	UBE3C	45.056	0.319216	0.594627	602.197	0.493071	3.24e-08
ENSG00000009413	REV3L	36.0009	-0.726671	0.137693	664.924	-0.83636	4.71e-19
ENSG00000009780	FAM76A	10.9223	-0.378782	0.753067	67.5202	0.294744	0.254421
ENSG00000009830	POMT2	8.11682	0.449396	0.684023	91.6169	0.244065	0.298588
ENSG00000009844	VTA1	37.248	-0.363398	0.618683	186.118	0.0926156	0.640433
ENSG00000009954	BAZ1B	75.4626	0.604089	0.0881132	637.028	0.636057	2.3e-11
ENSG00000010017	RANBP9	39.5817	-0.272347	0.72034	291.509	0.2231	0.0956661
ENSG00000010072	SPRTN	7.81818	-0.212313	0.882376	49.5749	0.0157787	0.967728
ENSG00000010165	EEF1AKNMT	16.5398	0.134975	0.911078	144.531	0.42415	0.0131245
ENSG00000010219	DYRK4	7.32037	0.481161	0.677272	62.1039	-0.0425389	0.904083
ENSG00000010244	ZNF207	81.3951	-0.103452	0.88601	344.304	0.225797	0.0697663
ENSG00000010256	UQCRC1	92.6646	0.751193	0.0186003	535.642	0.478983	4.85e-07
ENSG00000010270	STARD3NL	11.0964	-0.717791	0.411637	231.866	-0.291162	0.0434041
ENSG00000010278	CD9	106.47	-0.117838	0.849963	359.245	-0.0501719	0.74137
ENSG00000010292	NCAPD2	34.1761	0.171496	0.842456	333.242	0.0286499	0.863279
ENSG00000010295	IFFO1	6.40738	0.137107	0.93441	103.076	-0.900474	5.49e-06
ENSG00000010322	NISCH	21.0429	-0.492692	0.52767	218.422	-0.162026	0.318139
ENSG00000010539	ZNF200	6.65823	-0.0685473	0.970782	47.9936	0.450502	0.120872
ENSG00000010704	HFE	6.37773	-0.50517	0.661407	49.3489	-0.614352	0.0348801
ENSG00000010810	FYN	14.037	-1.07589	0.0983328	153.441	-0.330966	0.056873
ENSG00000010818	HIVEP2	13.0195	0.233393	0.852005	290.092	0.235265	0.0741583
ENSG00000011007	ELOA	29.7858	1.01446	0.0755637	270.493	0.511972	5.24e-05
ENSG00000011009	LYPLA2	9.81223	-0.211824	0.878688	48.2201	0.349405	0.246006
ENSG00000011021	CLCN6	9.1285	0.625937	0.526173	110.462	0.194551	0.379309
ENSG00000011028	MRC2	329.068	-0.803437	3.78e-05	2206.7	-0.771689	9.5e-27
ENSG00000011105	TSPAN9	9.89801	-0.482501	0.646903	164.291	-0.5865	0.000271461
ENSG00000011114	BTBD7	13.07	-0.389055	0.698867	290.534	-0.305522	0.0223144
ENSG00000011132	APBA3	7.84884	0.576447	0.588051	51.5639	0.550371	0.055184
ENSG00000011143	MKS1	8.02588	0.138817	0.935202	26.2438	-0.268938	0.528105
ENSG00000011198	ABHD5	29.6395	0.361856	0.645284	171.49	-0.0228235	0.919419
ENSG00000011243	AKAP8L	7.19062	-0.147949	0.926617	90.0412	-0.265916	0.266555
ENSG00000011260	UTP18	23.8846	0.79564	0.217744	108.224	0.331649	0.102194
ENSG00000011275	RNF216	36.2013	0.301849	0.69278	300.574	0.0421477	0.794484
ENSG00000011295	TTC19	6.33035	0.557765	0.623351	106.086	0.762247	2.98e-05
ENSG00000011304	PTBP1	167.088	0.854909	0.000215962	787.251	1.05563	7.31e-42
ENSG00000011405	PIK3C2A	25.1622	-0.0162831	0.990094	297.804	-0.206582	0.128614
ENSG00000011422	PLAUR	24.3339	-0.338321	0.678217	118.3	-0.0760079	0.767313
ENSG00000011426	ANLN	34.2078	0.508572	0.391311	140.093	0.855126	1.97e-07
ENSG00000011451	WIZ	11.3463	0.205094	0.898149	156.485	0.0844615	0.712615
ENSG00000011454	RABGAP1	47.9077	-0.255396	0.705585	405.377	-0.170635	0.176895
ENSG00000011465	DCN	3420.93	-1.19111	6.72e-26	7993.61	-0.977226	8.18e-76
ENSG00000011478	QPCTL	17.149	0.948931	0.133419	62.1035	1.21449	1.71e-07
ENSG00000011485	PPP5C	36.2302	0.0638426	0.953021	260.502	0.813178	3.28e-11
ENSG00000011523	CEP68	10.5129	-0.383751	0.738817	93.9203	-0.188166	0.451742
ENSG00000011566	MAP4K3	18.8928	-0.488747	0.5328	169.869	-0.46318	0.00505895
ENSG00000011638	TMEM159	17.8295	0.340698	0.714099	182.771	-0.109785	0.576714
ENSG00000012048	BRCA1	9.45561	1.10995	0.150073	78.0255	1.50622	3.77e-12
ENSG00000012061	ERCC1	26.3731	-0.570422	0.407021	305.303	-0.194241	0.156585
ENSG00000012171	SEMA3B	28.7719	-0.822503	0.12632	170.855	-1.10659	3.07e-12
ENSG00000012174	MBTPS2	30.9208	0.386808	0.559769	125.851	0.173154	0.416456
ENSG00000012232	EXTL3	16.8745	-0.857517	0.243911	234.331	-0.278145	0.0599719
ENSG00000012660	ELOVL5	91.2756	0.530601	0.153128	795.924	0.523237	4.4e-10
ENSG00000012817	KDM5D	17.3836	-0.15423	0.899442	170.673	-0.0646948	0.749411
ENSG00000012822	CALCOCO1	38.2866	-1.3257	0.000682512	212.679	-0.855062	3.69e-09
ENSG00000012963	UBR7	27.0741	0.893011	0.114648	256.097	0.818493	3.23e-10
ENSG00000012983	MAP4K5	34.4483	-0.872862	0.0753438	261.978	-0.661385	3.01e-07
ENSG00000013016	EHD3	40.2795	-0.850568	0.058534	712.577	0.021644	0.858171
ENSG00000013275	PSMC4	62.1682	0.216217	0.722343	250.817	0.250998	0.0788802
ENSG00000013288	MAN2B2	67.5239	-0.330555	0.511929	323.661	-0.571021	2.47e-05
ENSG00000013293	SLC7A14	6.76265	-0.635983	0.553935	60.2675	-0.109032	0.73141
ENSG00000013297	CLDN11	61.2852	-0.309227	0.614932	403.447	0.128471	0.312931
ENSG00000013306	SLC25A39	8.57898	-0.242147	0.862208	253.795	0.202147	0.189143
ENSG00000013364	MVP	128.237	-0.165608	0.749319	689.239	-0.202002	0.0355206
ENSG00000013374	NUB1	40.1212	-0.417975	0.473119	178.488	-0.0835379	0.663012
ENSG00000013375	PGM3	44.2059	0.329746	0.604071	290.686	0.187278	0.194877
ENSG00000013441	CLK1	29.551	-0.167619	0.86435	193.08	-0.309894	0.0596593
ENSG00000013503	POLR3B	15.9882	0.634987	0.421246	78.7465	0.665634	0.00250401
ENSG00000013561	RNF14	13.8958	-0.605716	0.48447	154.069	-0.671288	4.96e-05
ENSG00000013563	DNASE1L1	7.72719	-0.341017	0.781995	130.402	-0.437896	0.028841
ENSG00000013583	HEBP1	18.4535	-0.923	0.126603	148.52	-0.300601	0.0953547
ENSG00000013588	GPRC5A	20.0186	0.134594	0.909233	106.828	0.245046	0.320663
ENSG00000013619	MAMLD1	6.26198	0.319317	0.81538	72.4321	0.321578	0.215605
ENSG00000013810	TACC3	12.9328	1.13993	0.0905615	92.608	1.51474	5.06e-14
ENSG00000014123	UFL1	33.7042	-0.199286	0.837832	126.064	-0.146964	0.508743
ENSG00000014138	POLA2	15.8835	1.08568	0.0796641	107.201	1.73103	4.28e-22
ENSG00000014164	ZC3H3	8.99862	0.264574	0.844648	48.1419	0.435497	0.140415
ENSG00000014216	CAPN1	105.058	-0.0154202	0.983	450.12	-0.0829164	0.509896
ENSG00000014641	MDH1	135.64	0.617431	0.0237615	456.761	0.49425	4.82e-07
ENSG00000014824	SLC30A9	20.3736	0.399626	0.656689	197.797	-0.114473	0.577581
ENSG00000014919	COX15	20.8958	-0.131612	0.906105	158.559	-0.16562	0.377995
ENSG00000015153	YAF2	8.11918	-0.30798	0.813188	44.2175	0.208004	0.541881
ENSG00000015171	ZMYND11	56.3143	-0.524167	0.269023	402.813	-0.547033	3.36e-07
ENSG00000015475	BID	10.7153	0.686815	0.446812	112.814	0.754844	1.98e-05
ENSG00000015532	XYLT2	27.6604	0.710395	0.229247	189.323	0.60486	2.71e-05
ENSG00000015676	NUDCD3	24.9165	0.344277	0.720531	388.676	0.29528	0.0105797
ENSG00000016082	ISL1	7.00465	-0.433004	0.711667	57.5724	-0.0832245	0.806332
ENSG00000016864	GLT8D1	44.8158	-0.400435	0.476698	218.961	-0.341468	0.021939
ENSG00000017260	ATP2C1	64.6469	0.456922	0.30427	470.668	0.510994	2.04e-07
ENSG00000017797	RALBP1	23.7952	-0.726739	0.219109	334.606	-0.225415	0.093308
ENSG00000018189	RUFY3	10.4301	-0.30408	0.807629	82.3731	-0.571392	0.0145943
ENSG00000018236	CNTN1	15.1557	-0.417265	0.660122	100.832	-1.0462	1.18e-07
ENSG00000018408	WWTR1	66.4085	-0.664255	0.10714	589.488	-0.396361	0.0001038
ENSG00000018510	AGPS	18.0682	0.143965	0.899712	167.678	-0.238236	0.186681
ENSG00000018699	TTC27	18.2347	0.726961	0.295327	93.3764	0.407783	0.0598152
ENSG00000019144	PHLDB1	55.7051	-0.252067	0.675373	529.624	0.0884866	0.485829
ENSG00000019549	SNAI2	48.6864	-0.676679	0.15305	186.995	-0.649308	4.44e-05
ENSG00000019991	HGF	17.7056	0.476881	0.559769	60.8115	-0.111137	0.734857
ENSG00000019995	ZRANB1	14.2175	-1.10898	0.09456	300.695	-0.631956	1.18e-07
ENSG00000020129	NCDN	22.425	-0.424898	0.625959	158.051	0.248781	0.16469
ENSG00000020181	ADGRA2	55.2885	-0.886516	0.0393928	1051.51	-0.928193	2.61e-28
ENSG00000020256	ZFP64	13.0877	-0.316437	0.768296	117.443	-0.345971	0.0800299
ENSG00000020426	MNAT1	15.7165	-0.114188	0.933367	64.1233	-0.0710365	0.826747
ENSG00000020577	SAMD4A	12.1263	-0.375389	0.72052	350.577	-0.103822	0.470417
ENSG00000020922	MRE11	13.0368	0.519321	0.585558	54.5143	0.138818	0.660935
ENSG00000021355	SERPINB1	9.91629	-0.30342	0.800284	37.3236	-0.824715	0.0123337
ENSG00000021574	SPAST	9.18557	0.029924	0.986731	92.6539	-0.471052	0.0314596
ENSG00000021762	OSBPL5	25.3296	-0.0744101	0.951792	202.016	-0.0318439	0.876395
ENSG00000021776	AQR	36.6858	0.0557484	0.958439	199.188	-0.163507	0.352767
ENSG00000022267	FHL1	97.7091	-1.46769	3.29e-09	448.257	-1.01609	5.38e-23
ENSG00000022277	RTF2	53.8078	-0.176382	0.804118	391.313	-0.224127	0.054848
ENSG00000022840	RNF10	29.2762	-0.284154	0.729576	429.99	-0.206898	0.0759247
ENSG00000023041	ZDHHC6	7.65047	-0.0213642	0.991214	112.871	0.284091	0.163613
ENSG00000023191	RNH1	110.606	-0.274	0.527412	697.835	0.260858	0.0053368
ENSG00000023228	NDUFS1	47.806	0.279862	0.661491	331.072	-0.125978	0.37345
ENSG00000023287	RB1CC1	23.1762	-1.05336	0.0432158	271.997	-1.05882	1.35e-16
ENSG00000023318	ERP44	68.1742	-0.406408	0.406448	185.605	-0.0962655	0.621449
ENSG00000023330	ALAS1	27.4876	-0.221675	0.806931	167.32	0.439317	0.00814165
ENSG00000023516	AKAP11	64.3481	0.0827702	0.921281	396.903	0.176245	0.157981
ENSG00000023572	GLRX2	15.0947	-0.0927312	0.949812	41.1882	0.208513	0.56314
ENSG00000023608	SNAPC1	11.0457	-0.323645	0.784294	41.0167	-0.507416	0.123115
ENSG00000023697	DERA	26.8712	0.555279	0.413702	128.376	0.160902	0.456585
ENSG00000023734	STRAP	83.8377	0.133704	0.819784	443.199	0.288333	0.00621778
ENSG00000023902	PLEKHO1	25.2762	0.156375	0.889167	203.759	0.203304	0.213757
ENSG00000023909	GCLM	26.6502	-0.0308693	0.980641	132.824	0.38406	0.0428395
ENSG00000024048	UBR2	36.3717	-0.201935	0.810295	262.14	-0.356385	0.0130063
ENSG00000024422	EHD2	222.253	-0.750174	0.000464897	792.738	-0.347089	0.000321418
ENSG00000024862	CCDC28A	7.52221	-0.862417	0.332164	30.9504	-0.963837	0.00473196
ENSG00000025039	RRAGD	8.1481	1.20859	0.107699	116.754	0.415777	0.0399037
ENSG00000025156	HSF2	6.79597	0.968692	0.269771	38.9417	0.776862	0.0100937
ENSG00000025293	PHF20	12.9072	-0.0761655	0.959989	191.199	-0.422821	0.00629857
ENSG00000025708	TYMP	10.0442	0.668675	0.461503	98.7753	0.880113	9.98e-06
ENSG00000025770	NCAPH2	19.7598	0.721167	0.265224	204.521	1.01118	5.06e-14
ENSG00000025772	TOMM34	38.5298	0.668793	0.184049	202.074	1.2176	1.48e-18
ENSG00000025796	SEC63	39.982	-0.350271	0.588324	258.051	0.189289	0.202743
ENSG00000025800	KPNA6	56.0161	-0.238327	0.698867	552.248	-0.246149	0.0131899
ENSG00000026025	VIM	2186.02	0.618227	7.4e-06	14012.3	-0.60764	3.1e-29
ENSG00000026103	FAS	29.7839	-0.0503703	0.965438	149.6	0.287499	0.105485
ENSG00000026297	RNASET2	7.25314	-0.389602	0.751261	36.9617	-0.10415	0.799192
ENSG00000026508	CD44	388.927	0.341395	0.11074	2630.21	0.0594432	0.484004
ENSG00000026950	BTN3A1	7.00821	-0.981753	0.262962	101.975	-0.714183	0.000281525
ENSG00000027001	MIPEP	10.7605	0.692119	0.436838	60.4745	0.316447	0.259614
ENSG00000027697	IFNGR1	40.6182	-0.352404	0.588783	233.107	-0.517317	0.000207857
ENSG00000027847	B4GALT7	9.54599	-0.634825	0.495849	96.926	-0.309451	0.175101
ENSG00000028116	VRK2	13.377	-0.0231495	0.989036	52.6328	-0.188921	0.556663
ENSG00000028203	VEZT	12.2698	0.324081	0.765776	161.653	-0.184256	0.341794
ENSG00000028310	BRD9	7.01169	-0.0806931	0.962525	120.435	0.418689	0.0261988
ENSG00000028528	SNX1	49.3641	-0.807117	0.0459735	325.337	-0.301818	0.0232139
ENSG00000029153	ARNTL2	11.7356	2.38129	3.1e-05	527.608	3.14311	5.16e-208
ENSG00000029363	BCLAF1	26.5312	0.0959891	0.933508	235.978	0.309661	0.0364728
ENSG00000029364	SLC39A9	24.9627	-0.393195	0.601718	690.248	-0.192081	0.0526714
ENSG00000029534	ANK1	20.2405	2.29662	1.24e-06	233.413	2.87478	4.3e-96
ENSG00000029639	TFB1M	7.10926	-0.507058	0.670909	31.9147	0.281902	0.458248
ENSG00000029725	RABEP1	22.7731	-0.0947074	0.93568	436.34	-0.0240949	0.883403
ENSG00000029993	HMGB3	8.04311	0.0751973	0.96688	59.9515	0.0138138	0.968423
ENSG00000030066	NUP160	38.6535	0.863617	0.0496609	240.94	0.834249	1.1e-10
ENSG00000030110	BAK1	6.78586	-0.304609	0.830973	43.2104	0.277284	0.424089
ENSG00000030582	GRN	437.149	-0.518909	0.0149112	1392.2	-0.621814	2.32e-13
ENSG00000031003	FAM13B	19.3986	-0.303292	0.749319	408.556	-0.318645	0.00442261
ENSG00000031081	ARHGAP31	13.441	-0.0791957	0.956368	187.458	0.583447	6.25e-05
ENSG00000031691	CENPQ	6.44693	0.469421	0.687984	25.997	0.797919	0.0246462
ENSG00000031698	SARS	158.553	-0.353952	0.292629	1247.1	-0.59875	4.69e-16
ENSG00000031823	RANBP3	17.6737	-0.636525	0.429074	271.67	0.260775	0.0518368
ENSG00000032219	ARID4A	15.9074	0.0936627	0.949566	52.74	-0.563367	0.0447276
ENSG00000032389	EIPR1	6.41377	0.0685404	0.970782	93.4101	0.801498	0.000104091
ENSG00000032444	PNPLA6	25.4797	0.353508	0.659973	263.464	0.224318	0.101943
ENSG00000032742	IFT88	8.77137	-0.310926	0.800751	43.6569	-0.689654	0.0266184
ENSG00000033011	ALG1	27.6434	0.849823	0.164059	99.119	0.0488929	0.860552
ENSG00000033030	ZCCHC8	9.81091	-0.066494	0.969801	58.3106	0.266953	0.35859
ENSG00000033050	ABCF2	29.1973	0.0437151	0.972911	296.764	0.365529	0.0029452
ENSG00000033100	CHPF2	28.6182	-0.772673	0.217497	437.434	0.0293522	0.842512
ENSG00000033170	FUT8	26.0866	-0.605806	0.378272	390.636	-0.337438	0.00442705
ENSG00000033178	UBA6	30.1411	0.143933	0.882376	193.162	0.126656	0.489441
ENSG00000033327	GAB2	23.6475	1.07283	0.0516811	245.291	0.471632	0.00196594
ENSG00000033627	ATP6V0A1	17.4142	0.137814	0.905839	89.0791	-0.122476	0.640118
ENSG00000033800	PIAS1	27.1106	-0.151931	0.886187	126.191	-0.728084	8.98e-05
ENSG00000033867	SLC4A7	26.4711	-0.0875207	0.936415	477.32	-0.354212	0.00117825
ENSG00000034152	MAP2K3	12.2244	-0.318591	0.7733	124.961	0.683556	0.000177665
ENSG00000034510	TMSB10	512.95	0.233706	0.421246	3620.25	0.101962	0.126358
ENSG00000034677	RNF19A	12.0614	-0.580139	0.529496	189.98	-0.0505234	0.803068
ENSG00000034693	PEX3	15.0565	-0.358456	0.714268	43.2658	0.120451	0.74008
ENSG00000034713	GABARAPL2	43.0757	-0.685502	0.131506	167.396	-0.47099	0.00354578
ENSG00000035141	FAM136A	17.1144	0.270815	0.804353	146.74	1.01385	1.59e-10
ENSG00000035403	VCL	295.211	0.221204	0.452967	1365.3	0.000137222	0.998902
ENSG00000035664	DAPK2	8.6034	-0.867037	0.310001	90.327	-0.529616	0.0130551
ENSG00000035681	NSMAF	27.6288	-0.466242	0.523113	342.252	-0.556226	5.83e-06
ENSG00000035687	ADSS	30.5651	0.104504	0.919674	193.444	-0.201973	0.218851
ENSG00000035862	TIMP2	401.68	-0.71773	2.15e-05	4181.35	-0.4284	1.99e-08
ENSG00000035928	RFC1	20.232	-0.362202	0.699467	217.219	-0.148165	0.375203
ENSG00000036054	TBC1D23	30.3168	-0.503719	0.420093	218.182	-0.437044	0.0022404
ENSG00000036257	CUL3	39.0628	-0.464234	0.475065	230.151	-0.543016	8.91e-05
ENSG00000036549	AC118549.1	11.3177	-0.334857	0.776433	320.662	-0.276183	0.0497375
ENSG00000037241	RPL26L1	8.26734	-0.585935	0.583499	21.537	-0.346749	0.439303
ENSG00000037474	NSUN2	22.2077	0.488335	0.5145	164.647	0.460375	0.00327589
ENSG00000037637	FBXO42	15.7009	-0.409443	0.676649	130.265	-0.0474768	0.853836
ENSG00000037749	MFAP3	27.1061	-0.013131	0.992402	155.328	-0.392463	0.0207865
ENSG00000037897	METTL1	10.1501	0.783335	0.362761	43.93	1.44075	1.35e-07
ENSG00000038002	AGA	23.3529	-0.00826413	0.995287	89.2611	-0.465647	0.0416822
ENSG00000038210	PI4K2B	10.2874	1.62475	0.0131161	91.4331	1.2486	1.05e-10
ENSG00000038219	BOD1L1	33.9171	-0.0384902	0.972903	199.423	-0.45636	0.00185687
ENSG00000038274	MAT2B	34.5174	-0.152218	0.863569	290.365	-0.14024	0.32321
ENSG00000038358	EDC4	23.449	0.134458	0.899442	143.01	0.0469194	0.840889
ENSG00000038382	TRIO	35.8668	0.115671	0.899379	1136.49	0.100102	0.357617
ENSG00000038427	VCAN	185.066	0.601943	0.0135257	888.737	0.198512	0.0553532
ENSG00000038532	CLEC16A	13.3578	-0.405646	0.690431	163.34	-0.201155	0.298029
ENSG00000039123	MTREX	52.3376	0.218186	0.741532	165.935	-0.120536	0.530945
ENSG00000039319	ZFYVE16	33.1926	0.0699688	0.946356	175.733	-0.131953	0.481166
ENSG00000039523	RIPOR1	31.5649	-0.194544	0.820391	234.509	0.0564723	0.761145
ENSG00000039560	RAI14	81.7866	-0.356392	0.421246	701.645	-0.386465	5.46e-05
ENSG00000039650	PNKP	10.9391	0.297259	0.804386	88.3306	0.374455	0.0949706
ENSG00000040275	SPDL1	19.4083	1.03555	0.0791523	85.5353	0.29876	0.195348
ENSG00000040341	STAU2	6.91682	-0.537303	0.622597	41.7998	0.0872316	0.828987
ENSG00000040487	PQLC2	14.0419	0.164825	0.901753	88.1849	0.366305	0.107349
ENSG00000040531	CTNS	13.7783	-0.394565	0.688898	95.5976	0.0640038	0.821776
ENSG00000040633	PHF23	23.3692	-0.337678	0.704832	204.994	0.166859	0.322583
ENSG00000040933	INPP4A	6.78524	-0.244114	0.86435	141.415	0.0603569	0.793208
ENSG00000041357	PSMA4	78.7482	-0.0470231	0.951749	300.668	0.388912	0.00214981
ENSG00000041802	LSG1	21.6728	0.153296	0.884267	128.748	0.201247	0.332749
ENSG00000041982	TNC	523.797	3.90502	2.34e-97	4356.06	3.88823	0
ENSG00000041988	THAP3	10.3001	0.352205	0.748349	56.0648	0.0843864	0.79984
ENSG00000042286	AIFM2	30.9053	-0.28799	0.735998	156.01	-0.117667	0.56041
ENSG00000042429	MED17	25.7139	0.56041	0.387339	126.196	0.876806	1.79e-07
ENSG00000042445	RETSAT	24.8379	0.380766	0.627955	200.134	0.10719	0.550386
ENSG00000042493	CAPG	10.0657	0.528243	0.612929	89.9433	0.796754	0.000221244
ENSG00000042753	AP2S1	110.165	0.0108046	0.98928	598.746	0.109772	0.321683
ENSG00000043093	DCUN1D1	18.5479	-0.467668	0.576422	105.723	-0.468946	0.0189558
ENSG00000043514	TRIT1	12.6459	0.373634	0.725163	63.0188	0.0595636	0.857447
ENSG00000044090	CUL7	21.0259	-0.113333	0.923657	172.248	-0.106227	0.581574
ENSG00000044115	CTNNA1	249.255	0.109303	0.778738	1102.58	0.0924815	0.308907
ENSG00000044574	HSPA5	397.288	0.00259639	0.996698	1465.88	0.426335	6.43e-09
ENSG00000046647	GEMIN8	6.96644	-0.830887	0.405265	18.8698	-1.02044	0.0181529
ENSG00000046653	GPM6B	8.22114	0.561046	0.607303	46.9771	1.29999	2.87e-06
ENSG00000046889	PREX2	18.0864	0.520081	0.534029	150.529	0.215663	0.246726
ENSG00000047188	YTHDC2	18.6784	0.41348	0.660122	122.741	0.25081	0.215678
ENSG00000047249	ATP6V1H	29.7322	-0.112828	0.913292	148.216	-0.0578713	0.796119
ENSG00000047315	POLR2B	64.7531	0.29996	0.585411	436.698	0.354764	0.000726691
ENSG00000047346	FAM214A	12.7393	-0.120451	0.945295	94.1033	-0.776495	0.000134513
ENSG00000047410	TPR	53.1092	0.598405	0.200216	307.292	0.049255	0.754687
ENSG00000047578	KIAA0556	7.78253	-0.160776	0.914841	90.6959	-0.34506	0.124691
ENSG00000047579	DTNBP1	10.0021	-0.210393	0.877568	32.722	-0.211934	0.592603
ENSG00000047621	C12orf4	14.4887	0.517257	0.564227	78.4481	-0.15173	0.574963
ENSG00000047644	WWC3	6.69364	-0.357878	0.778234	314.915	-0.622994	3.18e-06
ENSG00000047849	MAP4	301.549	-0.32962	0.213121	1321.78	-0.147298	0.0657505
ENSG00000047932	GOPC	19.7089	-0.348796	0.713482	273.226	-0.116441	0.460897
ENSG00000048028	USP28	20.2683	0.675375	0.387734	131.579	0.683034	7.43e-05
ENSG00000048162	NOP16	13.964	1.15363	0.0811454	86.4371	1.85755	4.76e-20
ENSG00000048342	CC2D2A	14.3617	-0.484103	0.588561	114.117	-0.886884	2.91e-06
ENSG00000048392	RRM2B	23.0825	-0.823781	0.151053	289.162	-0.533035	0.000213786
ENSG00000048405	ZNF800	10.8968	0.593514	0.51851	96.4908	0.0231492	0.935106
ENSG00000048471	SNX29	20.7594	-0.286386	0.772356	223.601	-0.783692	5.66e-08
ENSG00000048544	MRPS10	14.494	-0.391855	0.702475	81.5138	0.036687	0.904687
ENSG00000048649	RSF1	29.7235	-0.512928	0.401007	225.814	-0.377381	0.0157827
ENSG00000048707	VPS13D	24.3692	-0.373604	0.625717	438.445	-0.538523	1.06e-06
ENSG00000048740	CELF2	26.4678	-0.380715	0.599719	335.248	-1.01647	1.1e-17
ENSG00000048828	FAM120A	57.7835	-0.106193	0.895247	664.423	-0.0348794	0.775799
ENSG00000049130	KITLG	54.5351	0.208655	0.742386	558.597	0.394558	6.35e-05
ENSG00000049167	ERCC8	6.32435	0.0210403	0.992095	44.365	-0.183592	0.599484
ENSG00000049239	H6PD	38.985	-0.526243	0.354632	585.867	-0.22947	0.0193747
ENSG00000049245	VAMP3	70.0595	-0.051001	0.948377	536.351	-0.313923	0.00218647
ENSG00000049246	PER3	15.5522	0.236062	0.834205	156.116	0.636016	7.4e-05
ENSG00000049323	LTBP1	194.518	1.07967	3.44e-08	772.638	0.670039	7.95e-16
ENSG00000049449	RCN1	63.5352	0.145057	0.841732	376.775	0.10296	0.457031
ENSG00000049540	ELN	382.713	-1.43803	3.07e-14	2656.94	-1.23083	2.61e-72
ENSG00000049541	RFC2	14.5467	1.01703	0.123129	123.824	2.01548	3.05e-29
ENSG00000049618	ARID1B	30.9702	-0.629671	0.251147	280.164	-0.535805	2.5e-05
ENSG00000049656	CLPTM1L	24.1036	0.0948039	0.935012	578.558	0.625073	5.5e-12
ENSG00000049759	NEDD4L	13.2434	-0.674261	0.417779	116.595	-0.96884	1.7e-07
ENSG00000049860	HEXB	175.311	0.196014	0.619509	521.809	-0.328892	0.00163253
ENSG00000049883	PTCD2	8.90172	-0.344733	0.791354	68.7667	0.383769	0.141839
ENSG00000050130	JKAMP	23.94	-0.848304	0.155079	133.075	-0.150194	0.475696
ENSG00000050165	DKK3	122.647	-0.502431	0.133489	1117.77	-0.47234	6.01e-10
ENSG00000050393	MCUR1	12.9876	0.610466	0.517259	174.822	0.611052	4.69e-05
ENSG00000050405	LIMA1	106.428	0.501081	0.122669	613.884	0.857599	2.26e-23
ENSG00000050426	LETMD1	8.59994	0.223945	0.867821	94.9643	-0.611387	0.00341294
ENSG00000050748	MAPK9	20.6193	0.648999	0.374459	222.338	0.406723	0.00329458
ENSG00000050820	BCAR1	33.5329	-0.10285	0.915149	303.464	0.114936	0.457707
ENSG00000051108	HERPUD1	73.0788	-0.293902	0.560793	664.251	0.362051	0.000122755
ENSG00000051128	HOMER3	22.4134	0.209411	0.838443	169.461	-0.144679	0.430475
ENSG00000051180	RAD51	9.97458	0.81027	0.380225	53.8766	2.13769	2.74e-17
ENSG00000051523	CYBA	24.5371	0.514246	0.462307	133.515	0.209545	0.295344
ENSG00000051620	HEBP2	40.424	-0.793551	0.0922966	194.758	-1.2494	8.43e-17
ENSG00000052126	PLEKHA5	29.4578	-0.825712	0.116353	156.481	-1.23974	9.05e-14
ENSG00000052723	SIKE1	25.494	-0.254021	0.783893	240.756	-0.358179	0.0121201
ENSG00000052749	RRP12	15.0541	1.14031	0.0886013	111.374	0.713908	8.09e-05
ENSG00000052795	FNIP2	8.22735	-0.360022	0.765485	283.623	-0.295421	0.0565588
ENSG00000052802	MSMO1	134.981	0.38122	0.340741	538.557	0.3633	0.000536246
ENSG00000052841	TTC17	29.4325	-0.365016	0.613254	227.838	-0.572773	2.68e-05
ENSG00000053254	FOXN3	8.94715	-1.05197	0.184741	454.701	-0.957969	3.51e-20
ENSG00000053328	METTL24	6.32319	-0.463005	0.696726	24.7932	-1.17991	0.00163687
ENSG00000053371	AKR7A2	21.0901	-0.0815198	0.946434	196.987	0.251912	0.106504
ENSG00000053372	MRTO4	29.0064	1.14993	0.0166125	189.221	1.13302	2.57e-16
ENSG00000053501	USE1	10.564	-0.639461	0.509802	79.2867	-0.289437	0.243625
ENSG00000053747	LAMA3	36.4021	0.126872	0.889167	421.331	0.0437035	0.770512
ENSG00000053770	AP5M1	11.0932	-0.739107	0.383519	127.122	-0.0973052	0.672668
ENSG00000053900	ANAPC4	21.2879	0.0225542	0.987526	66.9787	0.178203	0.528926
ENSG00000054116	TRAPPC3	35.7852	-0.310954	0.662845	271.72	-0.0339469	0.847571
ENSG00000054118	THRAP3	78.8432	0.200124	0.714975	432.659	0.0943649	0.466373
ENSG00000054148	PHPT1	100.842	-0.0796523	0.899442	319.665	0.0737178	0.629314
ENSG00000054267	ARID4B	18.9661	-0.435133	0.619742	103.065	-0.228432	0.308276
ENSG00000054282	SDCCAG8	10.1506	-0.192564	0.886384	103.113	-0.522096	0.0169326
ENSG00000054523	KIF1B	25.2672	-0.021135	0.987526	378.002	0.0571416	0.701976
ENSG00000054598	FOXC1	12.1714	-0.386575	0.709554	133.684	-0.213262	0.29476
ENSG00000054611	TBC1D22A	7.97059	-0.389212	0.749911	121.849	-0.318221	0.107987
ENSG00000054654	SYNE2	8.48247	0.936453	0.273671	167.265	1.15409	4.98e-15
ENSG00000054793	ATP9A	17.6741	-0.49433	0.559769	373.752	-0.707794	7.52e-10
ENSG00000054965	FAM168A	18.6265	-0.619349	0.431912	278.079	-0.29659	0.0282505
ENSG00000054983	GALC	14.7033	-0.191057	0.879229	71.6282	-0.280022	0.28987
ENSG00000055044	NOP58	34.6139	1.55367	0.000104981	90.9534	0.946029	3.1e-06
ENSG00000055070	SZRD1	22.6072	-0.365645	0.653054	706.421	-0.00560616	0.964814
ENSG00000055130	CUL1	36.6425	-0.175785	0.836084	234.484	0.180597	0.248161
ENSG00000055147	FAM114A2	14.1735	-0.0499934	0.974668	121.392	-0.618939	0.000793363
ENSG00000055208	TAB2	16.3023	-0.677869	0.358206	208.915	-0.598926	7.68e-05
ENSG00000055211	GINM1	44.5509	-0.572045	0.300226	279.184	-0.358371	0.0110804
ENSG00000055332	EIF2AK2	53.4724	-0.00361375	0.997131	364.928	-0.0794317	0.568604
ENSG00000055483	USP36	12.0767	0.0570889	0.971116	177.4	0.549492	0.000594251
ENSG00000055609	KMT2C	18.9139	-0.205205	0.858512	324.205	-0.446856	0.000252134
ENSG00000055917	PUM2	35.2035	-0.167882	0.844698	551.689	0.0579561	0.643156
ENSG00000055950	MRPL43	37.294	0.1589	0.851092	158.781	-0.206833	0.25762
ENSG00000056097	ZFR	61.6577	-0.142108	0.849963	450.594	-0.370202	0.000705373
ENSG00000056558	TRAF1	14.6664	3.62493	5.28e-11	163.826	5.49367	1.05e-91
ENSG00000056586	RC3H2	15.5338	0.310096	0.753067	373.132	-0.252394	0.0342835
ENSG00000056736	IL17RB	13.173	2.2628	4.82e-05	69.3043	2.80483	6.32e-32
ENSG00000056972	TRAF3IP2	17.4691	-0.7252	0.353705	106.786	-0.431418	0.0365979
ENSG00000057019	DCBLD2	59.4487	0.378443	0.478459	1035.5	1.13154	2.71e-57
ENSG00000057252	SOAT1	42.5414	0.149759	0.858441	285.159	-0.0920054	0.578333
ENSG00000057608	GDI2	167.748	0.514196	0.061878	1315.5	0.135439	0.0961598
ENSG00000057657	PRDM1	8.98201	0.947022	0.236907	112.111	1.01765	6.61e-08
ENSG00000057663	ATG5	16.2946	-0.587064	0.487135	142.153	-0.154363	0.460422
ENSG00000057757	PITHD1	17.9108	0.276947	0.780079	202.924	0.635835	1.1e-05
ENSG00000057935	MTA3	21.9841	-0.517435	0.49488	108.694	-0.509752	0.0119221
ENSG00000058056	USP13	16.1244	0.753506	0.317263	161.281	1.03259	2.26e-12
ENSG00000058063	ATP11B	18.9606	-0.539513	0.499432	355.132	-0.399726	0.00049707
ENSG00000058091	CDK14	20.8405	-0.574725	0.458795	336.982	-0.00824994	0.963068
ENSG00000058262	SEC61A1	329.687	-0.0181456	0.974734	2305.83	-0.00240822	0.980617
ENSG00000058272	PPP1R12A	47.6142	-0.345398	0.559769	314.381	-0.118526	0.423822
ENSG00000058600	POLR3E	12.0392	0.57377	0.550889	134.405	0.0110263	0.964272
ENSG00000058668	ATP2B4	165.981	-0.350092	0.27101	1592.52	-0.141752	0.0571069
ENSG00000058673	ZC3H11A	12.7749	-0.625245	0.48223	439.128	-0.80579	3.83e-12
ENSG00000058729	RIOK2	24.3861	0.255691	0.781335	74.3783	0.207352	0.446458
ENSG00000058799	YIPF1	9.25202	-0.188054	0.891303	63.1921	-0.0958645	0.758683
ENSG00000058804	NDC1	18.4241	0.68285	0.329187	143.299	0.800445	6.95e-07
ENSG00000059122	FLYWCH1	9.72469	-0.682366	0.463149	186.975	-0.112577	0.540777
ENSG00000059145	UNKL	10.5824	-0.0951452	0.950504	135.111	-0.186423	0.352384
ENSG00000059378	PARP12	6.21532	0.559286	0.618409	51.2643	0.534327	0.0644977
ENSG00000059573	ALDH18A1	33.6511	0.467978	0.481087	369.741	0.192547	0.116979
ENSG00000059588	TARBP1	6.443	1.17202	0.149638	76.8666	0.958148	4.44e-05
ENSG00000059691	GATB	9.46395	-0.0508085	0.975571	59.4832	-0.152367	0.615442
ENSG00000059728	MXD1	9.83079	0.540483	0.58282	107.427	0.630349	0.000647909
ENSG00000059758	CDK17	14.2837	-0.276525	0.805783	148.776	-0.378566	0.0332653
ENSG00000059804	SLC2A3	30.1701	0.514631	0.401086	233.37	0.501475	0.00114086
ENSG00000060069	CTDP1	10.0057	-0.139514	0.923657	122.153	0.226653	0.293977
ENSG00000060138	YBX3	29.4823	0.0416768	0.973618	547.697	-0.382265	9.47e-05
ENSG00000060237	WNK1	63.6798	-0.253526	0.644795	673.848	-0.309768	0.000795715
ENSG00000060339	CCAR1	43.8074	0.0125088	0.991	154.337	0.0225676	0.923919
ENSG00000060491	OGFR	18.1991	-0.15576	0.889167	210.037	0.0945973	0.596885
ENSG00000060642	PIGV	6.32236	0.0555542	0.975571	64.8139	-0.626694	0.0111142
ENSG00000060656	PTPRU	48.2346	-0.639019	0.170972	635.037	-0.978664	3.61e-22
ENSG00000060688	SNRNP40	32.6471	0.7072	0.211444	249.703	0.909084	5.68e-13
ENSG00000060718	COL11A1	16.3288	-0.446988	0.617006	126.514	-0.498196	0.00662685
ENSG00000060749	QSER1	20.6001	0.742501	0.295966	313.908	-0.0338689	0.848673
ENSG00000060762	MPC1	9.60922	0.259038	0.840997	46.465	-0.14809	0.680584
ENSG00000060971	ACAA1	16.0855	-0.541835	0.502908	140.057	-0.130193	0.535131
ENSG00000060982	BCAT1	72.1709	-0.0496715	0.953026	1102.71	-0.307083	0.000164106
ENSG00000061273	HDAC7	29.3103	-0.310146	0.687984	402.596	-0.63658	3.82e-09
ENSG00000061676	NCKAP1	105.649	-0.493239	0.171738	829.489	-0.542145	8.73e-10
ENSG00000061794	MRPS35	34.5128	0.148956	0.919356	114.776	0.129465	0.591695
ENSG00000061918	GUCY1B1	21.4787	-0.0382273	0.97706	75.8712	0.00210522	0.994296
ENSG00000061936	SFSWAP	10.1195	0.306184	0.807063	103.663	0.270637	0.219229
ENSG00000061987	MON2	26.0476	-0.465137	0.556702	219.837	-0.0376834	0.845236
ENSG00000062194	GPBP1	39.2596	0.124992	0.889167	270.38	-0.1303	0.402783
ENSG00000062485	CS	29.3381	0.706667	0.202763	211.089	0.236648	0.117471
ENSG00000062582	MRPS24	8.05587	0.250823	0.862553	18.3215	-0.1877	0.710416
ENSG00000062598	ELMO2	16.1213	-0.313875	0.744685	182.016	-0.297521	0.0701015
ENSG00000062650	WAPL	27.302	-0.3289	0.697096	295.658	0.0503189	0.760497
ENSG00000062716	VMP1	50.1055	0.240729	0.708652	285.951	0.0783512	0.6291
ENSG00000062725	APPBP2	35.9594	-0.272963	0.705227	352.721	-0.348976	0.00289164
ENSG00000062822	POLD1	9.06492	1.3625	0.0553241	85.0881	1.46653	3.92e-13
ENSG00000063046	EIF4B	21.2025	0.246964	0.809102	859.278	-1.33965	3.58e-58
ENSG00000063169	BICRA	6.70961	-0.286947	0.834158	67.7884	0.334673	0.228953
ENSG00000063177	RPL18	158.16	0.647574	0.00920569	1312.57	-0.361011	4.05e-07
ENSG00000063241	ISOC2	25.4631	-0.107458	0.921988	168.503	0.24839	0.149798
ENSG00000063244	U2AF2	112.624	0.439719	0.184741	614.409	0.948646	1.2e-22
ENSG00000063245	EPN1	24.2605	-0.613202	0.383769	423.552	-0.214713	0.060734
ENSG00000063322	MED29	33.6633	0.0264802	0.98146	163.508	-0.428911	0.0125765
ENSG00000063438	AHRR	8.26675	0.39077	0.741532	251.39	0.308984	0.0262708
ENSG00000063601	MTMR1	11.1505	-0.0308103	0.985377	103.24	0.333937	0.127829
ENSG00000063660	GPC1	135.267	-0.0880081	0.882972	587.261	-0.210737	0.0658158
ENSG00000063854	HAGH	12.7643	-0.212608	0.867821	87.5485	0.208647	0.380737
ENSG00000063978	RNF4	30.3029	-0.0677164	0.951749	334.01	0.497814	2.53e-05
ENSG00000064012	CASP8	10.5815	-0.105384	0.944466	47.8165	0.0186158	0.962983
ENSG00000064102	INTS13	14.5404	0.326164	0.742386	119.188	0.584556	0.00396403
ENSG00000064115	TM7SF3	32.6539	1.32215	0.00131907	191.087	0.681617	2.32e-06
ENSG00000064309	CDON	14.2419	-0.982103	0.156926	357.268	-0.792902	1.64e-12
ENSG00000064313	TAF2	12.167	0.138853	0.920113	168.255	0.112928	0.559153
ENSG00000064393	HIPK2	8.98069	0.647548	0.526014	433.002	0.435258	3.59e-05
ENSG00000064419	TNPO3	30.2564	-0.272173	0.744685	377.618	-0.299588	0.0143267
ENSG00000064490	RFXANK	7.32136	-0.10315	0.952843	85.5195	0.342832	0.134465
ENSG00000064545	TMEM161A	12.2192	0.921386	0.209826	37.5513	0.300641	0.402783
ENSG00000064601	CTSA	265.443	-0.205433	0.519447	533.037	-0.297684	0.0060278
ENSG00000064607	SUGP2	18.9663	0.748588	0.300226	157.576	0.171991	0.346976
ENSG00000064651	SLC12A2	50.2105	0.372865	0.508605	321.384	0.341066	0.0123592
ENSG00000064652	SNX24	9.37018	-0.214663	0.878688	33.9551	-0.372034	0.297284
ENSG00000064666	CNN2	133.898	-0.592173	0.0256739	1127.61	-0.803915	1.91e-27
ENSG00000064703	DDX20	18.747	0.301283	0.756479	75.7489	0.425989	0.0775306
ENSG00000064726	BTBD1	20.779	-0.0868162	0.942908	487.47	0.00702061	0.963297
ENSG00000064763	FAR2	12.5398	0.701761	0.408795	63.8929	0.626251	0.0129147
ENSG00000064932	SBNO2	15.8882	0.429558	0.631781	276.299	0.328356	0.0140026
ENSG00000064933	PMS1	9.75805	0.540377	0.59908	65.8168	0.409662	0.124913
ENSG00000064961	HMG20B	18.8312	-0.444548	0.617586	202.374	-0.0698091	0.703351
ENSG00000064995	TAF11	14.1556	0.256819	0.829212	96.7107	0.078009	0.768007
ENSG00000064999	ANKS1A	9.51469	-0.175985	0.899442	94.2114	0.125494	0.609989
ENSG00000065000	AP3D1	62.4335	-0.30129	0.617428	813.173	-0.0876716	0.394774
ENSG00000065054	SLC9A3R2	12.9459	-1.07239	0.111221	113.15	-0.928648	7.68e-07
ENSG00000065057	NTHL1	7.38016	0.0976196	0.953026	35.802	0.294859	0.402329
ENSG00000065060	UHRF1BP1	8.18586	0.586739	0.559769	237.877	0.536626	5.31e-05
ENSG00000065135	GNAI3	75.779	-0.334391	0.505896	583.078	-0.187499	0.112919
ENSG00000065150	IPO5	249.064	0.89704	1.04e-05	2156.68	0.0714918	0.380442
ENSG00000065154	OAT	64.8316	-0.0193551	0.981917	375.978	0.141272	0.271163
ENSG00000065183	WDR3	25.9333	1.07815	0.0241983	148.598	0.900702	1.09e-08
ENSG00000065243	PKN2	24.8659	-0.761871	0.196085	153.614	-0.590528	0.000370809
ENSG00000065268	WDR18	43.375	0.851944	0.0477076	183.799	1.02514	9.29e-13
ENSG00000065308	TRAM2	57.7217	-0.421243	0.403503	727.294	-0.727984	3.34e-17
ENSG00000065320	NTN1	14.7682	-0.766132	0.329075	190.149	-0.295799	0.0842015
ENSG00000065328	MCM10	11.7919	2.25235	8.99e-05	97.729	3.19747	4.43e-46
ENSG00000065357	DGKA	27.3154	-0.140217	0.899442	83.1987	-0.538314	0.01996
ENSG00000065427	KARS	63.9517	0.132622	0.858512	390.042	-0.216476	0.0737427
ENSG00000065457	ADAT1	9.32202	-0.549583	0.580326	116.322	0.190142	0.37778
ENSG00000065485	PDIA5	29.8842	-0.00671807	0.995313	144.461	0.2058	0.278935
ENSG00000065518	NDUFB4	42.5838	-0.266887	0.690431	106.069	-0.276049	0.211724
ENSG00000065526	SPEN	24.8791	0.455026	0.51851	313.393	0.445218	0.000352983
ENSG00000065534	MYLK	178.112	-1.05599	2.15e-06	2220.65	-1.02552	5.1e-55
ENSG00000065548	ZC3H15	26.8821	-0.82125	0.12632	161.211	-0.174194	0.355663
ENSG00000065600	TMEM206	6.43136	0.415305	0.740001	32.6253	-0.124187	0.764063
ENSG00000065613	SLK	50.8699	-0.566819	0.210017	310.28	-0.482841	7.39e-05
ENSG00000065615	CYB5R4	10.1473	-0.33445	0.778234	67.1591	-0.602808	0.018737
ENSG00000065802	ASB1	9.22925	0.200616	0.88601	197.251	-0.433991	0.0057462
ENSG00000065809	FAM107B	13.8133	0.429245	0.646903	182.435	0.607655	0.000125824
ENSG00000065833	ME1	16.497	-0.59889	0.460021	112.115	-0.688367	0.00038854
ENSG00000065882	TBC1D1	16.1477	0.55434	0.492899	265.37	0.245516	0.0698778
ENSG00000065883	CDK13	23.7096	0.0897789	0.936641	277.787	0.0158172	0.931266
ENSG00000065911	MTHFD2	125.41	0.610735	0.033317	785.214	0.562622	6.15e-11
ENSG00000065923	SLC9A7	17.4587	0.216898	0.84427	301.986	-0.0102228	0.954844
ENSG00000065970	FOXJ2	18.3135	-0.15651	0.894001	117.266	0.0146787	0.955349
ENSG00000065978	YBX1	51.162	0.663255	0.125043	598.138	-0.264574	0.0100641
ENSG00000065989	PDE4A	11.8418	0.147443	0.914717	106.925	-0.384382	0.0840431
ENSG00000066027	PPP2R5A	9.84076	-0.976436	0.221388	139.052	-0.207217	0.298669
ENSG00000066044	ELAVL1	62.3973	0.479404	0.305375	333.795	0.499472	3.53e-05
ENSG00000066084	DIP2B	18.3413	-0.570438	0.458795	226.863	-0.55869	0.000174336
ENSG00000066117	SMARCD1	30.2918	0.429412	0.518445	161.947	0.191105	0.289975
ENSG00000066135	KDM4A	29.2276	-0.0363782	0.974983	300.681	-0.148643	0.303113
ENSG00000066136	NFYC	12.3264	0.207647	0.866884	89.2662	0.038627	0.89642
ENSG00000066279	ASPM	10.0211	0.744241	0.397182	59.1092	0.130921	0.670616
ENSG00000066322	ELOVL1	49.009	-0.168712	0.831801	182.48	-0.0380998	0.85551
ENSG00000066379	ZNRD1	8.61673	-0.265933	0.843816	35.5188	-0.0896886	0.835366
ENSG00000066422	ZBTB11	12.1255	0.19305	0.882376	140.375	-0.00931963	0.969418
ENSG00000066427	ATXN3	10.214	-0.250256	0.845718	120.35	-0.842652	3.93e-06
ENSG00000066455	GOLGA5	28.511	-0.184369	0.842437	201.376	-0.416202	0.00713769
ENSG00000066557	LRRC40	10.5246	0.242803	0.849652	39.149	0.0433384	0.923392
ENSG00000066583	ISOC1	8.94239	0.476456	0.656368	86.355	1.10652	5.86e-08
ENSG00000066629	EML1	31.5985	0.255314	0.739891	287.891	0.216857	0.112968
ENSG00000066651	TRMT11	11.464	0.40612	0.698743	35.8045	-0.0618155	0.886198
ENSG00000066654	THUMPD1	11.3018	-0.543125	0.577868	175.827	0.0430179	0.851932
ENSG00000066697	MSANTD3	23.2431	0.115312	0.917839	248.084	0.175184	0.24509
ENSG00000066739	ATG2B	20.3701	-0.0683469	0.958439	200.8	-0.290369	0.0689816
ENSG00000066777	ARFGEF1	29.0972	-0.136622	0.894555	226.458	-0.469066	0.00138894
ENSG00000066827	ZFAT	8.88558	0.147846	0.92683	92.9021	-0.129853	0.608833
ENSG00000066855	MTFR1	7.57372	-0.329054	0.807044	98.2727	-0.00981203	0.972178
ENSG00000066926	FECH	23.3387	-0.0716663	0.955393	175.301	-0.0296279	0.893884
ENSG00000066933	MYO9A	15.0217	0.0102951	0.99428	303.328	-0.578429	1.85e-06
ENSG00000067048	DDX3Y	29.2399	0.495386	0.477266	264.373	0.208559	0.135716
ENSG00000067057	PFKP	87.6097	0.684393	0.0271859	606.95	1.15068	2.08e-38
ENSG00000067064	IDI1	97.6826	1.03685	0.000167701	582.077	1.26644	6.4e-43
ENSG00000067066	SP100	56.9819	-0.614462	0.124448	221.175	-1.19165	5.39e-17
ENSG00000067082	KLF6	78.2834	0.857116	0.0171531	709.929	1.00168	4.08e-24
ENSG00000067113	PLPP1	38.837	-0.165159	0.848068	96.4347	-0.148269	0.563312
ENSG00000067141	NEO1	18.4996	-0.446894	0.601895	94.7811	-0.354148	0.114843
ENSG00000067167	TRAM1	210.546	-0.954167	5.12e-05	1738.11	-0.579236	3.07e-18
ENSG00000067182	TNFRSF1A	92.7516	-0.584794	0.0708662	891.472	-0.304623	0.000311797
ENSG00000067208	EVI5	8.15153	-1.53926	0.0260649	189.35	-0.365812	0.0269111
ENSG00000067221	STOML1	6.57287	-0.0851004	0.960211	44.6418	-0.279463	0.398203
ENSG00000067225	PKM	836.518	0.259466	0.181792	5790.12	0.567246	9.74e-21
ENSG00000067248	DHX29	26.1571	0.126524	0.901172	151.419	-0.340721	0.0592036
ENSG00000067334	DNTTIP2	33.1799	0.181233	0.837395	83.1383	0.152303	0.590052
ENSG00000067365	METTL22	6.94399	-0.560051	0.617006	61.5079	-0.25974	0.385854
ENSG00000067369	TP53BP1	37.0195	-0.433659	0.485631	334.643	-0.453045	0.000136085
ENSG00000067533	RRP15	16.7805	0.582564	0.480828	94.5997	0.430883	0.0456075
ENSG00000067560	RHOA	276.932	-0.126377	0.725163	1956.59	0.110316	0.177256
ENSG00000067596	DHX8	36.7089	0.034677	0.974734	272.008	-0.118305	0.508843
ENSG00000067646	ZFY	12.4035	-0.591452	0.505269	162.571	-0.269553	0.126818
ENSG00000067704	IARS2	45.3967	0.401848	0.471017	274.44	0.174519	0.236705
ENSG00000067798	NAV3	31.2875	-0.262447	0.752024	384.512	-0.701857	6.25e-11
ENSG00000067829	IDH3G	27.8983	-0.156179	0.867821	107.497	-0.173218	0.451713
ENSG00000067900	ROCK1	18.7416	-0.435793	0.618683	196.37	-0.189313	0.255043
ENSG00000067955	CBFB	21.1234	0.0544846	0.969801	243.379	0.568562	2.9e-05
ENSG00000068001	HYAL2	10.8323	-0.0140305	0.993065	171.147	0.762152	1.76e-07
ENSG00000068024	HDAC4	12.8432	0.0323277	0.98589	139.031	0.203122	0.290375
ENSG00000068028	RASSF1	25.2948	0.405309	0.627323	309.559	1.07083	4.55e-20
ENSG00000068079	IFI35	8.07442	-0.666384	0.496223	71.4309	-0.40347	0.10102
ENSG00000068097	HEATR6	16.807	0.302103	0.765318	108.035	0.0335145	0.90022
ENSG00000068120	COASY	15.1737	-0.29384	0.775129	143.787	0.403059	0.0292465
ENSG00000068137	PLEKHH3	13.2218	-0.2742	0.809319	107.705	0.426084	0.0340166
ENSG00000068305	MEF2A	16.8269	-0.503728	0.543682	174.209	-0.519723	0.00119182
ENSG00000068308	OTUD5	19.4526	-0.745282	0.260636	196.362	0.065837	0.730144
ENSG00000068323	TFE3	34.3633	-0.466732	0.452753	281.126	-0.553255	1.52e-05
ENSG00000068366	ACSL4	79.3502	0.902216	0.00680663	476.655	1.12006	2.09e-33
ENSG00000068383	INPP5A	13.4778	-1.03268	0.122957	239.432	-0.749726	2.74e-08
ENSG00000068394	GPKOW	10.5332	-0.122829	0.934041	73.0083	-0.035525	0.916671
ENSG00000068438	FTSJ1	20.0125	-0.294978	0.761962	149.749	0.214549	0.256381
ENSG00000068650	ATP11A	11.6484	-0.190048	0.888239	166.496	0.8457	1.36e-08
ENSG00000068654	POLR1A	34.4924	0.460055	0.442549	338.705	0.551444	1.41e-06
ENSG00000068697	LAPTM4A	386.975	-0.414807	0.0525339	1342.68	-0.244795	0.000801178
ENSG00000068724	TTC7A	10.3879	-0.125167	0.934957	175.727	0.22678	0.181206
ENSG00000068745	IP6K2	16.4622	-0.0211411	0.989145	137.095	0.429703	0.0128877
ENSG00000068784	SRBD1	15.0936	-0.337711	0.742433	79.5388	-0.0323146	0.919739
ENSG00000068796	KIF2A	46.941	0.593957	0.219749	176.172	0.21991	0.19325
ENSG00000068878	PSME4	26.3918	0.482503	0.495849	289.214	0.106034	0.49458
ENSG00000068885	IFT80	6.74459	-0.281167	0.837845	78.856	-0.584982	0.0132184
ENSG00000068903	SIRT2	13.7974	-0.586239	0.50303	149.765	-0.240841	0.197179
ENSG00000068912	ERLEC1	31.7699	-1.04168	0.0319256	264.548	-0.242947	0.0778264
ENSG00000069011	PITX1	7.57781	-0.322967	0.806052	166.696	0.116778	0.54496
ENSG00000069020	MAST4	13.2015	-0.465257	0.621436	120.011	-0.207833	0.326479
ENSG00000069248	NUP133	29.9711	0.382872	0.577925	191.61	-0.0342196	0.868664
ENSG00000069275	NUCKS1	115.414	-0.176768	0.719213	2300.89	0.000151732	0.998634
ENSG00000069329	VPS35	53.279	0.0215101	0.98146	378.649	-0.0956567	0.477575
ENSG00000069345	DNAJA2	66.9062	-0.157245	0.806931	482.593	0.196189	0.0799367
ENSG00000069399	BCL3	13.5544	0.660844	0.443682	55.6186	0.806813	0.0022716
ENSG00000069667	RORA	10.3763	-1.08764	0.153973	176.768	-1.42543	6.32e-19
ENSG00000069702	TGFBR3	90.1369	-0.26272	0.586733	797.198	-0.126781	0.190702
ENSG00000069849	ATP1B3	112.705	0.839871	0.00137856	424.203	0.951759	7.44e-19
ENSG00000069869	NEDD4	33.6738	-0.106231	0.910977	253.184	0.020867	0.920482
ENSG00000069956	MAPK6	9.65008	-0.817825	0.34269	249.8	-0.277857	0.0675062
ENSG00000069966	GNB5	29.0938	-0.629129	0.291896	164.432	-0.548224	0.00122396
ENSG00000069974	RAB27A	7.15822	0.140435	0.931434	68.9599	1.06869	2.3e-06
ENSG00000069998	HDHD5	7.16798	0.335337	0.798751	135.833	0.844446	1.82e-07
ENSG00000070010	UFD1	45.9762	0.65347	0.165606	182.243	0.690023	3.43e-06
ENSG00000070018	LRP6	25.2206	-1.06731	0.0427142	505.402	-0.848218	7.15e-17
ENSG00000070047	PHRF1	21.7509	0.0541054	0.969801	203.221	0.721768	4.77e-07
ENSG00000070061	ELP1	24.5509	0.679491	0.271718	189.154	0.403837	0.00726866
ENSG00000070081	NUCB2	80.125	-0.205645	0.698867	172.362	0.0555877	0.788976
ENSG00000070087	PFN2	61.2703	-0.514005	0.236099	283.275	-0.158154	0.284437
ENSG00000070214	SLC44A1	53.6319	-0.883744	0.0163764	660.972	-0.707479	7.67e-15
ENSG00000070269	TMEM260	8.17794	-0.0346637	0.983266	41.944	-0.210267	0.563337
ENSG00000070366	SMG6	18.8843	-0.06887	0.958439	197.444	-0.275904	0.0815561
ENSG00000070367	EXOC5	26.5617	0.23169	0.882376	305.475	-0.150736	0.292521
ENSG00000070371	CLTCL1	6.79721	0.513907	0.667457	58.8391	0.979236	6.38e-05
ENSG00000070404	FSTL3	9.24144	0.419669	0.702004	137.065	0.619607	0.000243719
ENSG00000070413	DGCR2	24.092	-0.474266	0.520538	326.546	-0.188781	0.147062
ENSG00000070423	RNF126	13.9153	0.664387	0.455073	99.0311	0.42527	0.0487385
ENSG00000070444	MNT	18.5753	0.278177	0.776716	116.39	0.287785	0.150693
ENSG00000070476	ZXDC	8.32735	-0.192572	0.894555	75.7591	0.198819	0.476259
ENSG00000070495	JMJD6	9.87861	0.522859	0.610553	86.1159	0.423752	0.0796814
ENSG00000070540	WIPI1	35.0718	-1.19161	0.00576953	311.176	-0.704617	5.49e-09
ENSG00000070614	NDST1	33.2969	-0.398187	0.556655	714.783	-0.797855	2.27e-18
ENSG00000070669	ASNS	89.0336	0.782975	0.0161848	303.553	0.90979	7.39e-15
ENSG00000070718	AP3M2	16.7244	0.768897	0.264178	120.433	0.575483	0.00172391
ENSG00000070756	PABPC1	136.691	0.8963	0.00344035	1517.83	-0.642689	1.89e-11
ENSG00000070761	CFAP20	23.0028	0.707774	0.271667	136.186	0.802206	9.37e-07
ENSG00000070770	CSNK2A2	31.468	-0.553985	0.393379	311.365	-0.134526	0.335881
ENSG00000070778	PTPN21	9.51389	-0.429999	0.690198	241.223	-0.394934	0.00434655
ENSG00000070785	EIF2B3	15.9625	0.282606	0.792467	100.867	0.61596	0.00221827
ENSG00000070814	TCOF1	20.0034	0.430095	0.616382	157.999	0.423237	0.0145082
ENSG00000070831	CDC42	35.7734	-0.369859	0.594627	411.749	-0.435304	0.000293844
ENSG00000070882	OSBPL3	23.772	-0.639214	0.337764	300.443	-0.690923	1.08e-08
ENSG00000070950	RAD18	10.4153	1.00383	0.183806	66.2476	0.462911	0.0583874
ENSG00000070961	ATP2B1	81.968	-0.196015	0.753067	603.855	-0.262803	0.00968204
ENSG00000071051	NCK2	19.7188	-0.0368731	0.980522	162.861	0.164636	0.409828
ENSG00000071054	MAP4K4	94.3125	-0.705186	0.043878	1546.94	-0.626933	3.61e-17
ENSG00000071082	RPL31	198.927	0.49188	0.0779729	1976.67	-0.495686	1.13e-13
ENSG00000071127	WDR1	271.479	0.410264	0.085607	1429.84	0.523623	9.31e-14
ENSG00000071189	SNX13	12.7005	-0.403838	0.698867	322.205	-0.652853	1.71e-07
ENSG00000071205	ARHGAP10	12.6676	0.0937272	0.948847	209.471	-0.0176215	0.935106
ENSG00000071242	RPS6KA2	18.3189	-0.172776	0.882376	839.858	-0.891213	1.55e-27
ENSG00000071243	ING3	7.52752	-0.102772	0.951152	45.4461	-0.134678	0.707457
ENSG00000071282	LMCD1	93.4959	-0.394995	0.356419	1002.18	0.211741	0.0150187
ENSG00000071462	BUD23	19.0288	0.0214362	0.988712	130.508	0.308393	0.114965
ENSG00000071537	SEL1L	118.948	-0.740412	0.00370009	981.96	-0.567408	2.84e-12
ENSG00000071539	TRIP13	13.6828	1.33809	0.0353863	54.8362	1.626	2e-11
ENSG00000071553	ATP6AP1	56.9752	0.00812235	0.993065	177.957	0.0407187	0.847263
ENSG00000071564	TCF3	12.3319	0.139918	0.917725	292.065	0.592395	3.01e-06
ENSG00000071575	TRIB2	20.2467	-1.08823	0.046679	322.285	-0.990727	1.04e-14
ENSG00000071626	DAZAP1	47.0786	0.583793	0.201881	261.664	0.374128	0.00399295
ENSG00000071655	MBD3	7.45126	0.414432	0.739497	407.706	0.703157	2.33e-10
ENSG00000071794	HLTF	24.4727	0.242063	0.788162	122.176	0.19514	0.377382
ENSG00000071859	FAM50A	56.3531	0.161532	0.809319	246.125	0.33223	0.0139852
ENSG00000071889	FAM3A	14.9678	0.0836208	0.952771	115.014	-0.344638	0.0841261
ENSG00000071894	CPSF1	46.4511	0.345751	0.560793	229.056	-0.0215385	0.91513
ENSG00000071967	CYBRD1	357.937	-0.829351	2.37e-05	4533.86	-0.932434	1.31e-52
ENSG00000071994	PDCD2	29.9051	0.219056	0.794926	195.071	0.105969	0.56879
ENSG00000072042	RDH11	30.9451	0.185539	0.831931	288.368	0.434491	0.000572585
ENSG00000072062	PRKACA	62.8182	0.504266	0.231401	225.492	0.0105083	0.95967
ENSG00000072110	ACTN1	252.697	0.395687	0.127593	1621.74	0.5017	4.07e-14
ENSG00000072121	ZFYVE26	14.9326	-0.548686	0.524503	231.914	-0.720797	7.47e-08
ENSG00000072134	EPN2	9.02333	-0.386426	0.734696	145.305	-0.11812	0.566472
ENSG00000072135	PTPN18	6.39341	0.0364685	0.983266	98.8433	0.495942	0.0145499
ENSG00000072163	LIMS2	23.3997	-1.01591	0.0505179	92.1148	-0.763612	0.000721366
ENSG00000072210	ALDH3A2	28.5061	-0.824857	0.115207	196.449	-1.1829	2.34e-15
ENSG00000072274	TFRC	225.936	0.989488	1.41e-06	1391.95	0.936477	2.39e-41
ENSG00000072310	SREBF1	52.5485	0.292826	0.629928	337.799	0.616659	6.24e-08
ENSG00000072364	AFF4	56.2277	-0.418613	0.419257	875.777	-0.150288	0.0934009
ENSG00000072401	UBE2D1	10.6088	-0.48881	0.631781	62.4839	-0.00637391	0.984638
ENSG00000072415	MPP5	15.3507	0.378033	0.69719	223.026	0.459082	0.0008892
ENSG00000072422	RHOBTB1	6.41462	-1.10323	0.189215	140.16	-1.08826	5.46e-10
ENSG00000072501	SMC1A	31.9127	0.885611	0.0608549	295.347	0.80079	1.96e-11
ENSG00000072506	HSD17B10	30.5853	0.187034	0.841928	161.846	0.12484	0.525438
ENSG00000072518	MARK2	11.8468	0.455206	0.655166	131.832	0.0302353	0.903174
ENSG00000072609	CHFR	6.40348	0.484547	0.673176	121.967	0.310881	0.112919
ENSG00000072657	TRHDE	40.535	-0.470249	0.39783	382.001	-0.632224	2.14e-08
ENSG00000072682	P4HA2	118.59	0.471342	0.129796	599.354	0.412039	4.2e-06
ENSG00000072736	NFATC3	16.6522	-0.0957451	0.945161	261.164	-0.0329312	0.854557
ENSG00000072756	TRNT1	18.0675	0.13468	0.909233	71.7329	0.441967	0.0730089
ENSG00000072778	ACADVL	51.1932	-0.376176	0.508605	376.583	-0.162074	0.199036
ENSG00000072786	STK10	8.51987	-0.516617	0.625959	88.888	-0.484863	0.0282778
ENSG00000072803	FBXW11	19.4146	-0.44038	0.624294	338.583	-0.485671	2.7e-05
ENSG00000072840	EVC	25.5367	-0.446163	0.527019	733.963	-0.633789	1.47e-11
ENSG00000072849	DERL2	13.714	0.0847263	0.953093	118.851	0.12091	0.593318
ENSG00000072864	NDE1	8.85827	0.125613	0.937153	103.937	-0.171946	0.462872
ENSG00000072952	MRVI1	14.6242	-1.83158	0.000659358	256.589	-1.93396	1.83e-43
ENSG00000072958	AP1M1	42.2126	0.141586	0.862462	208.065	0.0254346	0.900756
ENSG00000073008	PVR	26.0846	0.723085	0.213121	206.516	1.0234	7.49e-14
ENSG00000073050	XRCC1	15.3131	0.597963	0.469305	60.8012	0.0631096	0.858483
ENSG00000073060	SCARB1	16.2446	1.04271	0.0871099	82.0832	1.09402	2.84e-07
ENSG00000073111	MCM2	52.6186	1.84924	9.77e-08	360.375	2.27605	1.08e-89
ENSG00000073169	SELENOO	14.583	0.413784	0.65515	121.318	0.150251	0.48269
ENSG00000073331	ALPK1	8.46812	-0.348052	0.773023	53.0363	-0.754806	0.00501966
ENSG00000073536	NLE1	9.09186	0.831778	0.337101	113.857	0.0874291	0.71395
ENSG00000073578	SDHA	26.7263	0.637451	0.311356	123.813	0.256863	0.196644
ENSG00000073614	KDM5A	21.5922	-0.230809	0.810295	362.68	-0.42449	0.000192149
ENSG00000073711	PPP2R3A	13.7737	0.232125	0.849963	147.957	0.398348	0.0199001
ENSG00000073712	FERMT2	146.199	-0.0393204	0.952392	759.118	0.021424	0.864312
ENSG00000073756	PTGS2	11.9985	3.02719	1.78e-07	63.3632	3.72441	1.93e-40
ENSG00000073792	IGF2BP2	21.8336	-0.345503	0.687357	124.391	-0.467294	0.018813
ENSG00000073849	ST6GAL1	6.22344	1.29166	0.104411	143.411	3.67806	5.26e-80
ENSG00000073910	FRY	12.4601	0.291288	0.804848	164.087	-0.037528	0.862669
ENSG00000073921	PICALM	114.708	0.629853	0.0293868	632.01	0.69399	8.09e-15
ENSG00000073969	NSF	9.0908	0.360202	0.769016	118.078	-0.0897143	0.720125
ENSG00000074047	GLI2	6.64435	-0.516625	0.646276	71.0976	0.0271105	0.934244
ENSG00000074054	CLASP1	39.6098	0.291946	0.716351	279.187	-0.0732693	0.663321
ENSG00000074071	MRPS34	35.0602	0.110266	0.905434	213.904	0.551759	0.000108562
ENSG00000074201	CLNS1A	29.825	0.297915	0.714099	262.018	0.039936	0.821776
ENSG00000074219	TEAD2	8.69865	0.521961	0.619328	150.727	-0.168893	0.384828
ENSG00000074266	EED	25.3222	0.855943	0.173999	118.222	1.14978	1.67e-10
ENSG00000074319	TSG101	45.7612	0.0130453	0.990465	119.991	-0.343452	0.0906851
ENSG00000074356	NCBP3	21.4598	0.0610852	0.963971	161.188	-0.0213744	0.923919
ENSG00000074410	CA12	16.1132	2.5188	1.31e-06	232.071	3.2494	1.58e-97
ENSG00000074416	MGLL	28.6719	-0.142719	0.885744	273.332	0.163279	0.33806
ENSG00000074527	NTN4	15.9356	-0.781198	0.260053	131.501	-0.394876	0.0371997
ENSG00000074590	NUAK1	6.67691	0.100183	0.953093	150.071	-0.0770579	0.731818
ENSG00000074603	DPP8	17.3924	-0.0437805	0.974983	224.565	-0.226373	0.132777
ENSG00000074657	ZNF532	14.9925	-0.197067	0.86435	194.411	-0.617982	4.47e-05
ENSG00000074695	LMAN1	125.616	0.0931472	0.869137	753.924	0.00633453	0.95967
ENSG00000074696	HACD3	72.4263	0.597029	0.097979	563.065	0.792813	1.2e-15
ENSG00000074755	ZZEF1	19.4309	0.111393	0.926751	333.998	0.0571646	0.720267
ENSG00000074800	ENO1	531.556	1.5428	2.78e-23	2874.24	1.67571	1.04e-191
ENSG00000074842	MYDGF	54.1167	-0.147038	0.838858	550.755	0.797968	5.93e-17
ENSG00000074935	TUBE1	7.91095	-0.24473	0.85889	75.8116	-0.34761	0.164023
ENSG00000074964	ARHGEF10L	7.78028	-0.773149	0.422916	196.761	-0.0673167	0.720254
ENSG00000075089	ACTR6	7.21635	0.00295216	0.999344	39.2108	-0.340315	0.321623
ENSG00000075142	SRI	40.0558	-0.0040579	0.996866	221.333	0.439126	0.00218209
ENSG00000075151	EIF4G3	56.3227	-0.00312901	0.99759	309.417	-0.39328	0.00275285
ENSG00000075188	NUP37	17.481	0.0159022	0.992402	78.4591	0.134085	0.626518
ENSG00000075213	SEMA3A	17.9202	-0.407237	0.644559	129.485	-0.625475	0.000476329
ENSG00000075218	GTSE1	8.35533	0.599406	0.559769	54.3768	1.02355	5.04e-05
ENSG00000075223	SEMA3C	271.78	-0.588221	0.00360111	1481.29	-0.725604	1.68e-26
ENSG00000075234	TTC38	10.3297	0.667949	0.478859	96.7775	0.457527	0.0263342
ENSG00000075239	ACAT1	40.1014	-0.59313	0.234171	187.141	-0.232446	0.200338
ENSG00000075240	GRAMD4	8.91118	-0.0982393	0.950985	127.944	-0.345089	0.0749864
ENSG00000075292	ZNF638	34.885	0.148139	0.866706	166.969	-0.260867	0.146155
ENSG00000075303	SLC25A40	9.05768	0.88021	0.292629	69.6323	1.0338	2.11e-06
ENSG00000075336	TIMM21	8.2248	0.247895	0.856334	87.03	0.156223	0.539399
ENSG00000075391	RASAL2	18.8792	-0.487404	0.562323	174.618	-0.388181	0.0178
ENSG00000075413	MARK3	24.0235	-0.929298	0.094473	260.922	-0.414283	0.00162051
ENSG00000075415	SLC25A3	263.425	0.550802	0.0154303	1484.88	-0.17251	0.0217342
ENSG00000075420	FNDC3B	94.8607	-0.476794	0.164083	859.14	-0.447319	4.76e-07
ENSG00000075426	FOSL2	37.4158	0.645958	0.193253	493.381	0.715074	2.01e-13
ENSG00000075539	FRYL	12.2083	0.919065	0.21377	171.647	0.00585589	0.979121
ENSG00000075568	TMEM131	35.8658	-0.110873	0.907787	230.479	-0.0856392	0.612675
ENSG00000075618	FSCN1	163.599	0.158405	0.757927	751.553	0.0609159	0.587354
ENSG00000075624	ACTB	1992.05	0.145306	0.559769	6771.47	0.266025	1.48e-06
ENSG00000075643	MOCOS	8.7338	0.470307	0.66314	71.8313	0.431659	0.0734264
ENSG00000075651	PLD1	9.34198	-0.592745	0.586913	64.8654	-0.921798	0.000183761
ENSG00000075702	WDR62	7.7353	1.574	0.024889	47.8604	2.10776	3.56e-15
ENSG00000075711	DLG1	32.178	-0.510936	0.387133	291.469	-0.473656	0.000125086
ENSG00000075785	RAB7A	122.328	-0.531054	0.0777721	589.822	0.164388	0.126146
ENSG00000075790	BCAP29	36.757	-0.0744212	0.938913	137.091	-0.0774652	0.729077
ENSG00000075856	SART3	19.1937	0.375043	0.676649	252.495	0.308657	0.0417767
ENSG00000075914	EXOSC7	21.7922	-0.312389	0.728971	99.4134	-0.105525	0.698802
ENSG00000075945	KIFAP3	21.6643	-0.466609	0.538478	119.564	-0.559447	0.00326094
ENSG00000075975	MKRN2	30.3996	-0.445373	0.503525	213.759	0.00437685	0.983013
ENSG00000076003	MCM6	56.2076	0.886989	0.024926	286.598	1.10657	1.6e-20
ENSG00000076043	REXO2	75.0217	-0.387587	0.415325	323.766	-0.277469	0.0350434
ENSG00000076067	RBMS2	10.0141	-0.619386	0.518818	253.169	-1.07852	8.54e-17
ENSG00000076108	BAZ2A	21.0812	-0.049717	0.970529	267.723	-0.0390154	0.829745
ENSG00000076201	PTPN23	37.0882	0.0802713	0.938913	177.212	0.264387	0.120575
ENSG00000076242	MLH1	22.9461	0.586335	0.387133	157.629	0.273525	0.116244
ENSG00000076248	UNG	14.7494	0.974787	0.142281	112.356	1.10687	1.92e-10
ENSG00000076258	FMO4	6.54963	-0.993229	0.265411	19.4116	-1.67715	8.8e-05
ENSG00000076321	KLHL20	11.9231	-0.520333	0.574048	111.979	-0.461822	0.0209149
ENSG00000076382	SPAG5	6.95229	0.881553	0.333483	69.0549	1.25779	8.78e-09
ENSG00000076513	ANKRD13A	30.4337	-0.310389	0.81346	470.619	-0.427979	7.77e-05
ENSG00000076604	TRAF4	22.1077	1.00118	0.0681321	186.026	0.971815	5.73e-11
ENSG00000076641	PAG1	8.25509	-1.02148	0.226103	211.987	-0.713113	6.25e-07
ENSG00000076685	NT5C2	18.664	-0.561263	0.456082	216.266	-0.134687	0.447257
ENSG00000076716	GPC4	7.54966	-0.462714	0.68771	38.0432	-0.0464829	0.913114
ENSG00000076924	XAB2	27.438	-0.0372922	0.975275	187.859	-0.0370048	0.861242
ENSG00000076928	ARHGEF1	32.4104	0.0670594	0.951749	225.488	0.494588	0.000408195
ENSG00000076984	MAP2K7	21.2803	-0.0787434	0.948715	105.475	-0.0555943	0.846949
ENSG00000077097	TOP2B	39.8304	-0.178286	0.831931	306.033	-0.129138	0.423911
ENSG00000077147	TM9SF3	126.607	-0.234429	0.629189	1109.35	-0.259784	0.000911458
ENSG00000077150	NFKB2	33.0685	1.6186	8.55e-05	328.597	2.14578	7.31e-70
ENSG00000077152	UBE2T	27.6155	2.37391	4.91e-08	67.1866	2.21206	2.03e-21
ENSG00000077232	DNAJC10	60.9883	0.239927	0.687984	725.177	0.22632	0.0169708
ENSG00000077235	GTF3C1	42.6596	0.057562	0.953093	440.78	-0.071554	0.602494
ENSG00000077254	USP33	35.9422	-0.591659	0.288744	229.076	-0.562087	4.61e-05
ENSG00000077312	SNRPA	25.3432	0.459367	0.531271	128.193	1.17258	9.09e-13
ENSG00000077348	EXOSC5	6.39525	0.144288	0.931294	29.2688	0.832894	0.0161615
ENSG00000077380	DYNC1I2	33.6625	-0.292929	0.705227	124.873	-0.416185	0.0273507
ENSG00000077420	APBB1IP	12.1	-0.403932	0.720218	40.3101	0.0572316	0.888521
ENSG00000077454	LRCH4	10.8012	0.440468	0.676649	48.6631	0.085567	0.824831
ENSG00000077514	POLD3	18.0582	0.84094	0.186213	104.425	0.780496	8.12e-05
ENSG00000077549	CAPZB	132.904	-0.439537	0.14742	562.981	0.0126341	0.93415
ENSG00000077585	GPR137B	9.97341	-0.379834	0.737063	130.674	-0.949114	1.92e-07
ENSG00000077684	JADE1	16.6973	-0.0736718	0.958439	251.156	0.0832286	0.611294
ENSG00000077713	SLC25A43	15.3095	0.201868	0.861787	78.4311	-0.50794	0.0302999
ENSG00000077721	UBE2A	32.3335	-0.247524	0.775242	188.339	-0.0597813	0.766882
ENSG00000077782	FGFR1	142.063	-0.528543	0.0621406	1804.72	-0.115753	0.122892
ENSG00000077942	FBLN1	2071.53	-0.763114	4.92e-09	7020.51	-0.580803	8.76e-19
ENSG00000078018	MAP2	17.1312	-1.05765	0.0865941	131.876	-1.4599	1.39e-15
ENSG00000078043	PIAS2	6.73085	-0.910716	0.322358	141.243	-0.489346	0.00620987
ENSG00000078053	AMPH	7.52587	0.984722	0.25317	52.6061	1.66533	2.55e-11
ENSG00000078061	ARAF	12.946	-0.115934	0.936338	135.795	-0.113064	0.628464
ENSG00000078098	FAP	192.44	0.3007	0.378555	590.656	-0.245912	0.0214737
ENSG00000078124	ACER3	7.47273	0.760604	0.423511	130.1	0.644398	0.000209199
ENSG00000078140	UBE2K	28.7215	-0.0285357	0.980641	302.511	0.121805	0.405292
ENSG00000078142	PIK3C3	28.3421	-0.129228	0.900602	168.704	-0.286721	0.0904711
ENSG00000078177	N4BP2	10.0612	0.606153	0.536115	111.19	0.229671	0.28673
ENSG00000078237	TIGAR	14.1929	0.140832	0.916284	74.584	0.408814	0.0956101
ENSG00000078246	TULP3	48.7013	0.563487	0.211871	267.384	0.273237	0.0557191
ENSG00000078269	SYNJ2	38.435	0.22618	0.757927	466	-0.0444941	0.74137
ENSG00000078304	PPP2R5C	26.7256	-0.0858528	0.938253	374.048	-0.581923	6.84e-07
ENSG00000078369	GNB1	145.488	-0.625374	0.0144937	1597.41	0.16501	0.0229493
ENSG00000078401	EDN1	8.23846	-0.647016	0.507831	52.8552	-1.28343	3.05e-06
ENSG00000078403	MLLT10	6.95424	-0.112077	0.946434	124.134	-0.314239	0.120276
ENSG00000078618	NRDC	53.4443	0.172569	0.812506	318.183	0.0467573	0.770571
ENSG00000078668	VDAC3	46.7044	0.565398	0.22897	180.407	0.673467	7.57e-06
ENSG00000078674	PCM1	49.356	-0.281525	0.645284	353.188	-0.614791	4.37e-08
ENSG00000078699	CBFA2T2	7.65582	-0.36653	0.767693	116.192	-0.195926	0.356147
ENSG00000078725	BRINP1	17.4073	-1.22706	0.0377933	313.67	-0.932084	1.08e-14
ENSG00000078747	ITCH	33.3616	-0.162449	0.864262	382.631	-0.403331	0.000625766
ENSG00000078804	TP53INP2	8.59456	-0.150344	0.923789	93.5424	-0.344125	0.142878
ENSG00000078808	SDF4	126.031	-0.336954	0.374939	731.742	0.0654313	0.563533
ENSG00000078902	TOLLIP	26.4382	-0.888921	0.090797	245.506	-0.00294588	0.987542
ENSG00000078967	UBE2D4	7.05739	-0.0819299	0.962288	86.6748	-0.330436	0.198909
ENSG00000079102	RUNX1T1	30.5284	-0.517622	0.401106	283.225	-0.564709	7.56e-06
ENSG00000079134	THOC1	9.94462	0.737726	0.401007	43.4659	0.539026	0.0729676
ENSG00000079150	FKBP7	30.3441	-0.45271	0.556702	86.8493	-0.0754955	0.78741
ENSG00000079246	XRCC5	271.985	0.680174	0.00154978	1210.2	0.623894	2.51e-16
ENSG00000079257	LXN	23.9187	0.107287	0.924852	108.01	0.819166	7.31e-06
ENSG00000079277	MKNK1	7.23171	-0.199404	0.891303	68.4069	-0.0170077	0.95908
ENSG00000079308	TNS1	76.8935	-0.26047	0.592101	642.372	-0.248046	0.286578
ENSG00000079332	SAR1A	133.218	-0.212271	0.618409	950.036	0.00655347	0.955711
ENSG00000079387	SENP1	12.6191	0.377916	0.722045	127.4	0.10611	0.626625
ENSG00000079432	CIC	28.7862	0.108441	0.914717	484.998	-0.119707	0.337339
ENSG00000079435	LIPE	6.17634	1.24305	0.137304	24.5268	1.3621	0.000124646
ENSG00000079459	FDFT1	100.581	0.32121	0.426674	476.443	0.553511	1.44e-08
ENSG00000079616	KIF22	23.8017	0.674432	0.272837	92.1582	1.35797	9.2e-13
ENSG00000079691	CARMIL1	15.7552	-0.29615	0.791785	161.384	-0.399166	0.0165093
ENSG00000079739	PGM1	45.1084	0.504271	0.312538	257.175	0.269587	0.0591273
ENSG00000079785	DDX1	86.1044	0.0693744	0.924468	274.051	0.0256665	0.888875
ENSG00000079805	DNM2	53.2358	-0.0071908	0.993811	249.841	-0.111233	0.538908
ENSG00000079819	EPB41L2	37.1789	0.0805521	0.934754	242.117	0.0652424	0.720015
ENSG00000079931	MOXD1	141.425	0.623107	0.0174981	454.745	-0.0711039	0.581977
ENSG00000079950	STX7	20.995	-1.29475	0.0110944	230.806	-0.539454	0.000109816
ENSG00000079999	KEAP1	28.4433	-0.581533	0.392912	556.837	0.228073	0.0231121
ENSG00000080189	SLC35C2	8.67804	-0.931059	0.27311	158.724	-0.573574	0.000442022
ENSG00000080200	CRYBG3	33.3486	-0.0444975	0.971486	278.603	-0.535811	1.78e-05
ENSG00000080345	RIF1	62.7846	0.784675	0.0237615	381.598	0.399523	0.000488141
ENSG00000080371	RAB21	20.1694	-0.556408	0.478961	263.058	-0.321249	0.0208187
ENSG00000080503	SMARCA2	81.8038	-0.798844	0.0219113	548.002	-0.815186	6.93e-18
ENSG00000080546	SESN1	7.75403	0.189928	0.895519	103.482	-0.0681883	0.789233
ENSG00000080573	COL5A3	47.6956	2.11659	2.71e-09	205.378	2.40303	2.66e-60
ENSG00000080603	SRCAP	10.1544	0.0583781	0.971697	32.7741	0.0365116	0.937628
ENSG00000080608	PUM3	22.0273	0.852813	0.15795	97.3086	0.549769	0.0140696
ENSG00000080802	CNOT4	17.5923	0.160316	0.899442	65.0236	-0.419639	0.10494
ENSG00000080815	PSEN1	23.9717	-0.728427	0.219549	309.379	-0.442403	0.000260633
ENSG00000080819	CPOX	20.7736	0.507321	0.489536	130.808	0.199465	0.333326
ENSG00000080824	HSP90AA1	313.538	0.692294	0.00120735	1504.67	1.34073	1.48e-63
ENSG00000080839	RBL1	12.0419	0.747648	0.370068	83.4114	1.41454	4.59e-12
ENSG00000080845	DLGAP4	40.8048	-0.307073	0.636467	238.427	-0.0447806	0.833707
ENSG00000080986	NDC80	10.3256	0.473322	0.64133	39.8656	1.01775	0.000372096
ENSG00000081014	AP4E1	6.64995	-0.0704147	0.969801	152.069	-0.363756	0.048536
ENSG00000081019	RSBN1	6.17887	-0.284978	0.844698	99.8038	-0.197241	0.403315
ENSG00000081052	COL4A4	12.1182	1.72392	0.0211487	101.214	4.01785	1.51e-59
ENSG00000081087	OSTM1	26.2914	0.510542	0.485144	153.101	-0.266022	0.148783
ENSG00000081154	PCNP	29.5082	-0.1759	0.858441	261.135	-0.605399	5.16e-06
ENSG00000081177	EXD2	8.7076	-0.107642	0.944785	76.0691	0.022639	0.94377
ENSG00000081181	ARG2	9.66647	1.87641	0.00315468	37.0855	2.36002	4.84e-15
ENSG00000081307	UBA5	16.9367	-0.859886	0.193253	134.668	-0.00179875	0.994022
ENSG00000081320	STK17B	25.7558	-0.671065	0.334181	362.068	-0.322821	0.0138241
ENSG00000081377	CDC14B	8.60611	-0.00767895	0.996779	143.842	-0.871105	3.32e-07
ENSG00000081692	JMJD4	14.3784	0.423602	0.649048	133.946	0.465035	0.0110859
ENSG00000081721	DUSP12	13.5972	0.241037	0.853547	77.404	0.126803	0.650949
ENSG00000081760	AACS	12.3089	0.719569	0.375503	124.238	0.271065	0.168551
ENSG00000081791	DELE1	24.09	0.191102	0.849526	148.547	-0.631552	0.000258561
ENSG00000081870	HSPB11	18.1788	0.523239	0.539803	34.9571	0.667495	0.0394607
ENSG00000081913	PHLPP1	6.74388	0.474038	0.682658	65.9237	0.25526	0.360359
ENSG00000081923	ATP8B1	27.1997	-1.08324	0.0235226	359.466	-0.972707	3.23e-17
ENSG00000082014	SMARCD3	8.60626	-0.369361	0.753835	186.007	-0.556674	0.000426512
ENSG00000082068	WDR70	11.7225	-0.226366	0.858441	86.7692	-0.189524	0.46897
ENSG00000082153	BZW1	163.757	0.0585443	0.917325	448.391	0.0396088	0.778426
ENSG00000082212	ME2	22.6443	0.633769	0.325941	96.6062	0.714352	0.000311119
ENSG00000082213	C5orf22	9.96625	0.572581	0.570218	65.6773	0.0213985	0.950358
ENSG00000082258	CCNT2	11.7776	1.0022	0.154751	129.991	0.403617	0.0272265
ENSG00000082397	EPB41L3	47.8755	-0.520716	0.309061	340.705	-0.556505	4.15e-06
ENSG00000082438	COBLL1	28.4112	0.343419	0.655166	110.325	-0.387819	0.056224
ENSG00000082458	DLG3	6.63395	-0.0578466	0.974734	107.542	0.105169	0.691409
ENSG00000082482	KCNK2	7.16971	0.0900062	0.958212	134.271	0.484888	0.00733649
ENSG00000082512	TRAF5	7.48682	0.554504	0.612771	51.2627	0.843575	0.00118874
ENSG00000082515	MRPL22	22.5099	0.0489199	0.970782	52.4137	0.129316	0.697028
ENSG00000082516	GEMIN5	19.8467	0.776779	0.22083	140.372	0.717356	1.5e-05
ENSG00000082641	NFE2L1	95.1763	0.13516	0.901699	1256.05	0.371299	2.01e-07
ENSG00000082701	GSK3B	29.1579	-1.09043	0.156653	568.413	-0.310779	0.00191655
ENSG00000082781	ITGB5	93.1872	-0.403345	0.314179	1541.23	-0.285526	3.41e-05
ENSG00000082805	ERC1	20.1494	0.202617	0.851473	368.964	0.256213	0.0340682
ENSG00000082898	XPO1	88.6305	0.614381	0.0626912	578.669	0.546496	8.75e-09
ENSG00000082996	RNF13	28.731	-0.373214	0.612929	132.578	-0.698445	7.67e-05
ENSG00000083097	DOP1A	10.9481	-0.853606	0.350376	102.284	-0.643537	0.00168685
ENSG00000083099	LYRM2	15.6632	0.293946	0.7779	101.336	0.0239844	0.931958
ENSG00000083123	BCKDHB	10.8679	0.190518	0.884747	54.5141	-0.0817764	0.816589
ENSG00000083168	KAT6A	26.1389	-0.443941	0.537918	368.085	-0.314942	0.0060278
ENSG00000083223	TUT7	14.3023	-0.377978	0.698672	173.15	-0.157063	0.423021
ENSG00000083312	TNPO1	121.994	-0.0699014	0.907086	1204.13	-0.187643	0.0177646
ENSG00000083444	PLOD1	140.962	0.374981	0.29636	679.782	0.2829	0.00756535
ENSG00000083457	ITGAE	8.70828	-0.0093402	0.995512	79.5958	0.475381	0.0360563
ENSG00000083520	DIS3	50.7388	0.444703	0.39783	200.801	0.35994	0.0153531
ENSG00000083535	PIBF1	9.87328	-0.3103	0.795212	45.175	-0.247744	0.475014
ENSG00000083544	TDRD3	11.7396	0.162077	0.900684	83.4707	-0.396817	0.10102
ENSG00000083635	NUFIP1	8.56753	1.08736	0.155058	15.4433	0.400608	0.411547
ENSG00000083642	PDS5B	32.665	0.519404	0.383509	178.962	0.46848	0.00240247
ENSG00000083720	OXCT1	25.0269	1.11299	0.0621406	121.133	1.62753	7.33e-20
ENSG00000083750	RRAGB	8.10835	-1.2389	0.109376	39.4284	-0.927763	0.00332471
ENSG00000083799	CYLD	18.0984	-0.0369762	0.980164	373.9	0.114034	0.421702
ENSG00000083844	ZNF264	15.6338	-0.0827562	0.9558	217.278	-0.00695353	0.972683
ENSG00000083845	RPS5	290.473	1.06441	1.35e-08	3856.79	-0.0933902	0.142055
ENSG00000083857	FAT1	250.105	-0.854196	4.7e-06	3855.75	-0.777785	5.31e-32
ENSG00000083896	YTHDC1	49.9712	-0.0126056	0.990985	247.25	0.222194	0.136305
ENSG00000083937	CHMP2B	39.3386	-0.564092	0.306075	198.33	-0.593284	4.98e-05
ENSG00000084070	SMAP2	12.7886	0.540298	0.56166	121.83	0.730238	2.94e-05
ENSG00000084072	PPIE	21.9561	-0.31545	0.711826	110.623	-0.0219607	0.936053
ENSG00000084073	ZMPSTE24	31.1843	-0.501402	0.403983	290.165	-0.101564	0.502107
ENSG00000084090	STARD7	51.6535	0.0718545	0.93568	1082.43	0.203114	0.0271032
ENSG00000084092	NOA1	10.4195	-0.202578	0.87934	126.389	-0.433577	0.0226165
ENSG00000084093	REST	30.3095	-0.346802	0.654806	317.083	0.0981974	0.517382
ENSG00000084112	SSH1	15.958	0.381886	0.684579	354.093	-0.223916	0.0692758
ENSG00000084207	GSTP1	126.411	0.173858	0.721492	1032.43	0.402577	3.04e-07
ENSG00000084234	APLP2	660.002	-0.184928	0.492423	2874.44	-0.347392	7.36e-07
ENSG00000084463	WBP11	16.3624	-0.0661776	0.961458	94.6947	-0.0868717	0.743376
ENSG00000084623	EIF3I	137.098	0.126841	0.790502	478.279	-0.161858	0.170883
ENSG00000084636	COL16A1	118.605	-0.758039	0.00783636	828.286	-0.720242	6.86e-15
ENSG00000084652	TXLNA	71.6635	-0.0953755	0.8912	803.163	0.428793	3.67e-07
ENSG00000084676	NCOA1	14.8507	-0.768833	0.313362	160.088	-0.769181	1.56e-06
ENSG00000084733	RAB10	61.5674	0.0136441	0.989189	516.383	0.176631	0.104151
ENSG00000084754	HADHA	52.5267	0.308404	0.623048	476.21	-0.347858	0.000802486
ENSG00000084764	MAPRE3	14.2155	-0.00162442	0.999396	37.6024	-0.286785	0.430215
ENSG00000084774	CAD	53.0686	1.06361	0.00280926	386.92	1.03656	2.15e-20
ENSG00000085063	CD59	556.627	0.289973	0.213121	3369.39	0.469997	3.08e-12
ENSG00000085117	CD82	11.5476	-0.260831	0.826739	56.102	-0.275623	0.361966
ENSG00000085185	BCORL1	12.2667	0.0728446	0.964413	56.8289	-0.444213	0.119961
ENSG00000085224	ATRX	29.1447	0.0354913	0.975571	225.505	-0.44958	0.00123436
ENSG00000085231	AK6	6.49426	-0.245161	0.865023	37.1573	0.232419	0.520199
ENSG00000085274	MYNN	19.7664	0.211547	0.838755	100.754	-0.0447973	0.871206
ENSG00000085365	SCAMP1	18.6805	-0.812782	0.235117	156.732	-0.489256	0.00793127
ENSG00000085377	PREP	39.6613	0.52643	0.367986	185.267	0.724498	1.04e-06
ENSG00000085382	HACE1	8.36185	-0.0943298	0.954486	83.9893	0.100554	0.725742
ENSG00000085415	SEH1L	41.4133	0.538109	0.313362	221.647	0.831259	1.7e-09
ENSG00000085433	WDR47	11.8019	-0.0120273	0.993811	110.781	0.101585	0.671035
ENSG00000085449	WDFY1	54.1633	-0.551107	0.227889	527.928	-0.507342	3.69e-07
ENSG00000085491	SLC25A24	36.9889	-0.0472736	0.965864	229.006	-0.0457478	0.803797
ENSG00000085511	MAP3K4	9.15149	-0.202931	0.8829	192.254	-0.306143	0.066258
ENSG00000085644	ZNF213	6.34898	0.256103	0.858441	58.7451	-0.0447663	0.900043
ENSG00000085662	AKR1B1	73.6229	0.0615828	0.936415	263.056	0.0740971	0.655404
ENSG00000085719	CPNE3	37.1019	-0.341571	0.621436	341.637	-0.425241	0.00031553
ENSG00000085721	RRN3	7.80155	-0.25008	0.858441	105.071	0.191505	0.393955
ENSG00000085733	CTTN	117.683	-0.775045	0.00311945	1255.24	-0.0182789	0.864946
ENSG00000085760	MTIF2	8.4566	-0.461738	0.668448	78.3138	-0.527488	0.0249248
ENSG00000085788	DDHD2	17.7853	-0.53431	0.509802	176.378	-0.142035	0.442486
ENSG00000085832	EPS15	38.3506	-0.442484	0.468236	409.733	-0.576562	4.65e-08
ENSG00000085840	ORC1	9.99631	2.89388	9.65e-07	94.8246	3.41883	3.58e-53
ENSG00000085872	CHERP	19.0536	0.279767	0.76855	97.9615	0.937972	9.26e-07
ENSG00000085978	ATG16L1	12.1597	-0.0102979	0.994974	147.497	0.164773	0.397978
ENSG00000085982	USP40	9.17132	0.214849	0.877104	185.861	-0.236975	0.16237
ENSG00000085998	POMGNT1	8.41288	0.273252	0.837788	227.217	-0.127845	0.442826
ENSG00000086015	MAST2	14.0581	0.372729	0.704697	244.114	0.923652	1.18e-12
ENSG00000086061	DNAJA1	152.613	0.567676	0.0291636	577.001	0.444983	8.58e-07
ENSG00000086062	B4GALT1	132.93	0.404124	0.227263	903.248	0.114652	0.229109
ENSG00000086065	CHMP5	25.1396	-0.424382	0.570959	121.381	-0.479324	0.0121131
ENSG00000086102	NFX1	21.9135	0.153076	0.88601	224.976	0.0609937	0.743542
ENSG00000086189	DIMT1	35.025	0.905248	0.0396756	139.983	0.90814	1.02e-08
ENSG00000086200	IPO11	24.6394	0.0299762	0.980641	151.591	0.438736	0.0104219
ENSG00000086232	EIF2AK1	41.394	0.0286943	0.978581	359.041	-0.0249405	0.874761
ENSG00000086289	EPDR1	30.6477	-1.487	0.000272407	221.428	-0.692163	6.81e-07
ENSG00000086475	SEPHS1	44.2492	2.03578	2.9e-09	496.264	2.31614	1.03e-123
ENSG00000086504	MRPL28	26.0337	0.00567822	0.996337	124.674	0.11217	0.615431
ENSG00000086544	ITPKC	16.2746	-0.403342	0.667457	230.046	-0.425814	0.00276288
ENSG00000086589	RBM22	26.6645	-0.114342	0.916416	177.155	0.374915	0.0370476
ENSG00000086598	TMED2	173.567	0.0697976	0.899442	967.385	0.314349	7.77e-05
ENSG00000086666	ZFAND6	26.3779	-0.707968	0.222664	199.905	-0.168775	0.314916
ENSG00000086696	HSD17B2	8.99485	-0.706788	0.450245	49.4286	-1.12613	9.45e-05
ENSG00000086712	TXLNG	7.72678	-0.0591474	0.973929	60.3318	0.0760805	0.821675
ENSG00000086758	HUWE1	104.012	0.176948	0.723767	1113.6	-0.0064457	0.957643
ENSG00000086827	ZW10	15.1061	0.462568	0.615476	90.5551	0.287851	0.201714
ENSG00000087008	ACOX3	12.372	-0.147613	0.909859	90.6899	0.0707787	0.798485
ENSG00000087053	MTMR2	26.3004	0.327876	0.668008	238.029	-0.423372	0.00283087
ENSG00000087074	PPP1R15A	47.9711	0.0854467	0.923789	536.371	-0.385898	0.00110287
ENSG00000087077	TRIP6	56.0224	-0.366994	0.478845	332.461	-0.018419	0.913114
ENSG00000087086	FTL	683.065	0.0383789	0.969801	9982.19	-1.1998	2.61e-95
ENSG00000087087	SRRT	40.9325	0.525007	0.313665	279.907	1.05502	5.35e-17
ENSG00000087088	BAX	51.2896	-0.906045	0.0273452	276.805	-0.388404	0.00259885
ENSG00000087111	PIGS	18.6977	0.0131542	0.993065	136.694	-0.0979942	0.65081
ENSG00000087116	ADAMTS2	125.479	-1.02057	4.73e-05	1628.22	-0.775433	9.1e-22
ENSG00000087157	PGS1	6.85353	-0.148458	0.926617	59.5394	0.236838	0.415476
ENSG00000087191	PSMC5	62.3668	0.137803	0.837832	473.212	1.04435	2.41e-27
ENSG00000087206	UIMC1	11.9251	0.493813	0.609855	98.2344	0.166975	0.483832
ENSG00000087245	MMP2	3425.25	-0.913391	1.56e-14	13937.1	-0.701234	1.68e-31
ENSG00000087263	OGFOD1	32.9458	0.670704	0.224352	145.765	0.526103	0.00172183
ENSG00000087266	SH3BP2	22.9819	0.722523	0.260636	226.57	0.0179991	0.927463
ENSG00000087269	NOP14	32.6568	0.927115	0.0411543	265.331	0.709357	3.5e-08
ENSG00000087274	ADD1	110.588	-0.357723	0.406072	841.774	-0.247525	0.00347074
ENSG00000087302	RTRAF	99.3319	0.196057	0.694272	237.139	-0.301265	0.0380444
ENSG00000087303	NID2	143.953	0.545085	0.045003	466.062	0.258432	0.0184264
ENSG00000087365	SF3B2	109.737	-0.260576	0.559949	651.471	-0.111718	0.398203
ENSG00000087448	KLHL42	26.2583	0.786235	0.146924	404.5	0.816416	6.71e-16
ENSG00000087460	GNAS	448.971	-0.32839	0.123213	2379.63	-0.127619	0.0963598
ENSG00000087470	DNM1L	53.3144	0.719036	0.0843785	214.623	0.418101	0.00273569
ENSG00000087502	ERGIC2	24.7899	-0.189602	0.849243	199.026	-0.294356	0.0691884
ENSG00000087510	TFAP2C	11.5339	-0.345915	0.76079	66.3173	0.165974	0.56623
ENSG00000087586	AURKA	7.59704	1.04384	0.20278	55.5	0.864123	0.000885797
ENSG00000087842	PIR	8.76532	-0.748221	0.416359	48.2861	-0.343156	0.270107
ENSG00000087884	AAMDC	8.29188	-0.21242	0.882376	31.3797	-0.6514	0.0650614
ENSG00000087903	RFX2	9.7191	0.436949	0.697739	81.9476	0.398823	0.0865249
ENSG00000087995	METTL2A	11.6436	0.120651	0.936415	55.6039	0.43827	0.1087
ENSG00000088035	ALG6	9.20141	0.257552	0.849242	25.8878	0.414338	0.287402
ENSG00000088038	CNOT3	16.6362	-0.504142	0.594627	92.1839	0.169863	0.483466
ENSG00000088205	DDX18	34.4818	0.240015	0.749911	143.61	0.234211	0.21447
ENSG00000088247	KHSRP	79.5411	1.01212	0.000402539	588.311	0.789056	7.15e-17
ENSG00000088256	GNA11	30.5346	-0.259544	0.752723	344.235	0.291484	0.0140485
ENSG00000088280	ASAP3	8.1363	-0.234912	0.866856	201.294	-0.59938	5.37e-05
ENSG00000088298	EDEM2	13.3642	-0.207175	0.864262	101.317	-0.221924	0.325493
ENSG00000088325	TPX2	31.7458	0.354511	0.626078	170.005	0.658699	1.85e-05
ENSG00000088356	PDRG1	19.8154	0.239045	0.81395	64.9334	0.813889	0.000583313
ENSG00000088367	EPB41L1	9.66032	-0.0664764	0.969801	149.331	-0.630242	0.000150959
ENSG00000088387	DOCK9	7.10645	-0.121597	0.939043	68.7872	0.313545	0.224026
ENSG00000088448	ANKRD10	8.90148	-0.666086	0.496789	119.705	-0.707839	0.000105166
ENSG00000088451	TGDS	6.92011	0.143802	0.931744	35.5238	0.149405	0.707603
ENSG00000088682	COQ9	19.6252	0.241026	0.812571	136.139	0.248787	0.183311
ENSG00000088756	ARHGAP28	15.9265	-0.49832	0.566793	111.254	-0.396132	0.0741375
ENSG00000088766	CRLS1	11.959	-0.402042	0.705227	162.052	0.211557	0.235094
ENSG00000088812	ATRN	56.7443	-0.496189	0.324633	446.131	-0.353359	0.000822376
ENSG00000088832	FKBP1A	11.5418	0.21423	0.864839	395.127	0.990522	1.56e-19
ENSG00000088833	NSFL1C	17.2625	-0.128388	0.923219	131.572	-0.271763	0.179383
ENSG00000088854	C20orf194	11.3558	-0.112695	0.940738	140.24	0.146752	0.471088
ENSG00000088888	MAVS	30.3577	-0.154844	0.87043	487.766	-0.335962	0.00110948
ENSG00000088930	XRN2	69.5283	0.251484	0.631781	396.018	-0.049274	0.729187
ENSG00000088970	KIZ	17.6828	-0.73382	0.326594	105.316	-1.47237	3.63e-13
ENSG00000088986	DYNLL1	99.7157	0.254349	0.560793	338.306	-0.160309	0.238916
ENSG00000089006	SNX5	43.4518	0.543059	0.557489	196.517	0.804053	8.24e-09
ENSG00000089009	RPL6	42.263	0.624513	0.186213	529.8	-0.0767818	0.784944
ENSG00000089022	MAPKAPK5	7.10183	0.318861	0.81346	130.374	0.112314	0.599305
ENSG00000089041	P2RX7	7.36626	-0.999336	0.243202	57.8387	-1.27733	1e-06
ENSG00000089048	ESF1	19.7735	0.0565899	0.970858	46.2106	-0.194184	0.576526
ENSG00000089050	RBBP9	12.3137	1.20608	0.0620861	151.077	0.684239	3.08e-05
ENSG00000089053	ANAPC5	68.0999	0.83201	0.0136343	419.269	0.591458	1.71e-08
ENSG00000089057	SLC23A2	15.4359	-0.151556	0.901474	171.717	-0.153426	0.43113
ENSG00000089060	SLC8B1	7.721	-0.769108	0.416583	84.2637	-0.325042	0.166963
ENSG00000089063	TMEM230	29.3595	-0.418853	0.572759	167.329	-0.648225	3.56e-05
ENSG00000089094	KDM2B	15.6107	0.203863	0.86435	209.038	0.683294	4.35e-07
ENSG00000089154	GCN1	63.8077	0.569531	0.178458	691.813	0.5504	6.09e-11
ENSG00000089157	RPLP0	203.65	1.28056	9.46e-08	2640.91	-0.212168	0.00250204
ENSG00000089159	PXN	65.0647	-0.657292	0.0676191	447.057	-0.404614	0.000397373
ENSG00000089195	TRMT6	6.77226	0.662405	0.514753	54.5383	0.876803	0.000931947
ENSG00000089220	PEBP1	85.0786	-0.106817	0.86435	592.217	0.0520901	0.681787
ENSG00000089225	TBX5	33.0098	-0.211603	0.812591	239.167	-0.537878	6.5e-05
ENSG00000089234	BRAP	15.878	0.239094	0.833031	125.327	-0.180739	0.39528
ENSG00000089248	ERP29	71.7191	0.127564	0.867821	414.594	-0.388307	0.000384358
ENSG00000089280	FUS	132.896	0.984124	4.12e-05	442.384	1.83091	1.95e-65
ENSG00000089289	IGBP1	19.2151	-0.607541	0.455482	158.119	-1.3457	5.16e-16
ENSG00000089327	FXYD5	85.577	0.598117	0.0764086	240.861	0.296432	0.038692
ENSG00000089335	ZNF302	7.63838	-0.286103	0.834158	57.5918	-0.457305	0.10494
ENSG00000089351	GRAMD1A	16.1455	0.455088	0.605154	151.025	0.759188	1.14e-05
ENSG00000089472	HEPH	27.308	-0.631816	0.366581	190.093	-0.754215	3.18e-07
ENSG00000089597	GANAB	262.068	0.114855	0.793599	1156.35	0.00402809	0.974478
ENSG00000089682	RBM41	7.3149	-0.685721	0.499059	40.3445	-0.392151	0.243322
ENSG00000089685	BIRC5	10.2664	1.14435	0.122957	226.209	1.30932	1.28e-21
ENSG00000089693	MLF2	59.6683	-0.26132	0.667457	361.914	0.201157	0.109161
ENSG00000089737	DDX24	110.919	0.0733986	0.903261	612.668	0.189684	0.0568382
ENSG00000089818	NECAP1	15.1793	0.177748	0.882376	87.2325	0.291395	0.215975
ENSG00000089876	DHX32	16.8199	-0.624871	0.447578	176.754	-0.146751	0.412991
ENSG00000089902	RCOR1	12.0175	0.248013	0.837195	168.227	0.385108	0.0172924
ENSG00000089916	GPATCH2L	13.8441	0.0337549	0.981653	239.509	-0.397951	0.00723366
ENSG00000090006	LTBP4	186.556	-0.466543	0.132012	969.539	-0.620722	4.88e-10
ENSG00000090013	BLVRB	45.6888	-0.367827	0.564227	207.017	-0.168118	0.308276
ENSG00000090020	SLC9A1	33.5123	-0.619455	0.286064	189.571	0.225247	0.21968
ENSG00000090054	SPTLC1	42.7284	-0.510029	0.322358	185.672	-0.412241	0.011023
ENSG00000090060	PAPOLA	45.4975	-0.117369	0.894001	464.969	-0.0436436	0.765919
ENSG00000090061	CCNK	30.0993	-0.161252	0.866254	143.374	0.181535	0.369899
ENSG00000090238	YPEL3	18.3597	-1.40214	0.011848	70.8606	-1.09685	3.95e-06
ENSG00000090263	MRPS33	13.2076	-0.122597	0.927616	71.8988	-0.312967	0.219118
ENSG00000090266	NDUFB2	89.2662	0.19159	0.722085	231.262	0.273703	0.0670457
ENSG00000090273	NUDC	47.2713	0.31986	0.58627	218.285	0.689534	4.78e-07
ENSG00000090316	MAEA	39.8372	0.113281	0.89463	303.876	0.368038	0.00284337
ENSG00000090339	ICAM1	24.1601	-0.0805105	0.950504	127.448	0.15134	0.472984
ENSG00000090372	STRN4	21.9389	-0.16823	0.882337	246.289	-0.226916	0.139708
ENSG00000090376	IRAK3	8.22737	0.533939	0.608527	104.372	0.855906	1.13e-05
ENSG00000090432	MUL1	20.4204	-0.143437	0.899442	170.674	0.201945	0.241751
ENSG00000090447	TFAP4	7.40763	0.424779	0.718129	54.5915	0.994445	6.54e-05
ENSG00000090470	PDCD7	13.7293	0.599276	0.518422	160.465	0.15332	0.41247
ENSG00000090487	SPG21	36.0199	-0.361189	0.588783	327.28	-0.550293	2.9e-06
ENSG00000090520	DNAJB11	42.4388	0.009298	0.993065	190.188	0.577986	0.000316209
ENSG00000090530	P3H2	7.2567	2.45657	0.000167239	41.4833	2.37746	4.9e-16
ENSG00000090565	RAB11FIP3	10.2057	-0.283064	0.825639	215.895	0.0958909	0.577554
ENSG00000090581	GNPTG	55.6696	0.0543867	0.949668	218.802	-0.242733	0.116479
ENSG00000090615	GOLGA3	41.6709	-0.177623	0.818914	1223.82	-0.219157	0.00809592
ENSG00000090621	PABPC4	52.2394	1.48557	2.32e-05	829.147	0.0817522	0.461588
ENSG00000090661	CERS4	10.7784	-0.266039	0.826739	46.5782	-0.890911	0.00203518
ENSG00000090674	MCOLN1	20.531	-0.463167	0.544529	83.4664	-0.165079	0.549963
ENSG00000090686	USP48	52.4559	-0.223293	0.745163	188.284	0.0152647	0.94312
ENSG00000090857	PDPR	9.32156	0.542409	0.582739	208.811	0.118954	0.513447
ENSG00000090861	AARS	183.202	-0.268411	0.477266	1122.82	-0.233036	0.00421695
ENSG00000090863	GLG1	204.867	-0.157931	0.690199	1103.79	-0.267919	0.0054599
ENSG00000090905	TNRC6A	13.0586	0.0240575	0.989025	249.516	-0.129147	0.409235
ENSG00000090924	PLEKHG2	6.52256	-0.473202	0.687018	93.0514	-0.390444	0.0769334
ENSG00000090989	EXOC1	33.361	-0.0898119	0.933819	114.367	-0.12625	0.581805
ENSG00000091039	OSBPL8	61.6747	0.0364612	0.969801	758.714	0.0739793	0.524966
ENSG00000091127	PUS7	10.2781	0.682577	0.455211	75.9909	1.27382	1.93e-09
ENSG00000091129	NRCAM	8.81661	-0.616206	0.534513	67.5093	-0.298028	0.261365
ENSG00000091136	LAMB1	298.123	0.160289	0.630237	1239.37	-0.219967	0.0296523
ENSG00000091140	DLD	41.1967	0.321011	0.618683	174.436	0.441468	0.00491652
ENSG00000091157	WDR7	12.097	-0.113919	0.936338	127.327	0.0453058	0.851932
ENSG00000091164	TXNL1	41.2238	0.154538	0.854794	190.563	0.0217024	0.924482
ENSG00000091317	CMTM6	32.7054	-0.129617	0.892334	452.787	0.126706	0.279258
ENSG00000091409	ITGA6	17.3669	1.41051	0.00835256	122.976	1.45122	1.04e-17
ENSG00000091436	MAP3K20	46.4074	-0.523991	0.281461	564.833	-0.414366	4.13e-05
ENSG00000091483	FH	62.2933	0.475105	0.263452	228.18	0.123072	0.450329
ENSG00000091527	CDV3	54.9904	0.423634	0.454691	866.477	0.0501543	0.653752
ENSG00000091542	ALKBH5	13.5646	-0.601675	0.487129	886.65	0.353752	1.1e-05
ENSG00000091592	NLRP1	6.88983	-0.379503	0.753835	122.376	-0.73989	6.91e-05
ENSG00000091640	SPAG7	25.341	0.0490802	0.969801	168.375	0.123388	0.524766
ENSG00000091651	ORC6	15.1016	1.97029	0.000317987	55.8258	2.23479	2.96e-19
ENSG00000091656	ZFHX4	27.9302	-0.400831	0.567253	331.611	-0.755919	9.61e-11
ENSG00000091732	ZC3HC1	8.87051	-0.0666599	0.97017	61.3667	0.238949	0.394428
ENSG00000091947	TMEM101	13.5131	0.209664	0.862495	118.673	-0.224143	0.292694
ENSG00000091986	CCDC80	389.696	-1.17252	3.06e-10	4424.18	-0.986166	5.62e-68
ENSG00000092010	PSME1	63.5791	-0.152349	0.82821	207.979	-0.623347	1.22e-05
ENSG00000092020	PPP2R3C	10.4383	0.0886266	0.954251	77.2229	-0.0502273	0.868152
ENSG00000092036	HAUS4	6.90587	0.256154	0.858512	58.3189	-0.172943	0.584965
ENSG00000092068	SLC7A8	16.0468	-0.818753	0.233063	121.393	-0.150611	0.5224
ENSG00000092094	OSGEP	15.18	0.781677	0.305926	95.555	0.662629	0.000897806
ENSG00000092096	SLC22A17	11.1419	-1.03246	0.166339	69.7477	-0.569517	0.0194037
ENSG00000092098	RNF31	6.17445	0.0330385	0.986416	67.8967	0.0381005	0.91047
ENSG00000092108	SCFD1	35.9673	-0.299169	0.660122	125.058	-0.64269	0.000897461
ENSG00000092140	G2E3	7.97931	0.339964	0.780322	55.7954	0.233185	0.460769
ENSG00000092148	HECTD1	62.3318	0.0334291	0.972054	990.183	-0.180667	0.0433686
ENSG00000092199	HNRNPC	70.888	0.680288	0.0548709	411.966	0.550745	2.32e-07
ENSG00000092201	SUPT16H	67.2055	0.940144	0.004163	365.582	0.909532	8.61e-18
ENSG00000092203	TOX4	29.7167	-0.443525	0.53795	144.753	-0.341779	0.0627613
ENSG00000092330	TINF2	20.7749	0.32937	0.706522	174.388	-0.00534402	0.980617
ENSG00000092439	TRPM7	49.6264	0.185292	0.807063	528.447	-0.0866734	0.483897
ENSG00000092445	TYRO3	11.3124	0.43651	0.709554	121.54	1.16193	2.09e-10
ENSG00000092470	WDR76	21.8996	2.07546	1.17e-05	177.343	2.40538	4.57e-58
ENSG00000092531	SNAP23	34.5035	-0.958101	0.0387919	165.716	-0.62858	7.25e-05
ENSG00000092607	TBX15	9.99175	0.187876	0.891627	88.6245	-0.485662	0.028413
ENSG00000092621	PHGDH	197.069	0.294535	0.407743	879.871	0.227511	0.0104425
ENSG00000092820	EZR	53.368	1.30433	8.52e-05	410.666	1.66488	2.13e-62
ENSG00000092841	MYL6	439.927	-0.100149	0.815001	2293.69	-0.0693066	0.448515
ENSG00000092847	AGO1	21.8214	-0.539507	0.474763	416.301	0.0635711	0.659818
ENSG00000092853	CLSPN	26.8756	2.64818	1.09e-09	122.143	2.69653	6.15e-46
ENSG00000092931	MFSD11	10.9983	-0.389372	0.720456	87.611	-0.192352	0.437499
ENSG00000092964	DPYSL2	345.274	-0.453713	0.0310841	2710.6	-0.688353	6.48e-31
ENSG00000092978	GPATCH2	6.24523	-0.382277	0.757927	75.9235	-0.0760028	0.807272
ENSG00000093009	CDC45	18.9734	2.74905	1.82e-08	71.6943	3.25818	1.25e-39
ENSG00000093010	COMT	75.833	-0.716237	0.0760959	498.099	-0.421007	5.92e-05
ENSG00000093144	ECHDC1	33.2243	-0.218164	0.802328	144.285	-0.267651	0.161037
ENSG00000093167	LRRFIP2	32.2751	-0.712937	0.159361	227.258	-0.758212	4.05e-08
ENSG00000093183	SEC22C	25.37	-0.0281692	0.98146	407.445	0.176643	0.159768
ENSG00000094631	HDAC6	12.6087	0.243214	0.844739	61.4545	-0.0428207	0.901392
ENSG00000094804	CDC6	32.0525	2.83385	9.97e-12	172.101	2.94224	3.29e-68
ENSG00000094841	UPRT	6.44865	-0.357275	0.790202	28.1218	-0.346443	0.378671
ENSG00000094880	CDC23	21.4663	0.0272011	0.982369	121.794	0.123563	0.587766
ENSG00000094914	AAAS	16.9429	0.100557	0.941961	73.4851	0.119122	0.68972
ENSG00000094916	CBX5	66.2327	0.286461	0.618683	1175.05	0.248185	0.00218694
ENSG00000094975	SUCO	12.2472	-0.0933376	0.951908	174.857	-0.127843	0.492231
ENSG00000095002	MSH2	51.5107	1.34003	0.000509177	173.668	1.5469	8.31e-26
ENSG00000095059	DHPS	11.1893	0.175087	0.894001	112.519	-0.19089	0.380737
ENSG00000095139	ARCN1	114.773	-0.686163	0.0176124	662.486	-0.323813	0.000852585
ENSG00000095209	TMEM38B	18.189	0.723883	0.310202	66.6661	0.631959	0.00797328
ENSG00000095261	PSMD5	36.8553	0.352569	0.607303	189.881	0.167975	0.326738
ENSG00000095303	PTGS1	165.532	-0.294794	0.513073	937.805	-0.449356	1.19e-06
ENSG00000095319	NUP188	68.2461	0.746938	0.0365439	375.185	0.890498	1.05e-14
ENSG00000095321	CRAT	26.0513	-0.0420914	0.973009	216.547	-0.165381	0.315047
ENSG00000095380	NANS	40.6619	0.195555	0.807044	235.308	0.409514	0.005949
ENSG00000095383	TBC1D2	22.9754	-0.931457	0.137827	177.181	-0.813959	9.79e-08
ENSG00000095485	CWF19L1	9.25459	0.319859	0.806819	75.326	0.257355	0.315499
ENSG00000095564	BTAF1	20.9216	0.636183	0.34996	218.575	0.573637	5.31e-05
ENSG00000095739	BAMBI	7.59952	0.0983427	0.954285	54.098	0.0256854	0.944946
ENSG00000095787	WAC	50.9287	0.0508585	0.955952	449.188	-0.299397	0.00595835
ENSG00000095794	CREM	13.3798	0.288991	0.804118	73.484	-0.216446	0.42445
ENSG00000095906	NUBP2	13.2581	0.425805	0.661908	112.691	0.410282	0.0384238
ENSG00000095951	HIVEP1	16.6576	-0.0130874	0.993065	227.281	-0.502142	0.000387638
ENSG00000096060	FKBP5	6.8682	1.59036	0.0275509	87.2558	2.80953	8.13e-36
ENSG00000096063	SRPK1	28.0974	1.273	0.00632445	189.314	0.946765	5.43e-12
ENSG00000096070	BRPF3	12.6011	0.411209	0.685182	174.383	0.374758	0.0302111
ENSG00000096080	MRPS18A	11.6797	-0.0770131	0.959151	87.2856	0.27503	0.234845
ENSG00000096092	TMEM14A	22.4731	-0.18554	0.855068	75.5789	-0.492295	0.0399537
ENSG00000096384	HSP90AB1	412.06	0.901814	2.8e-07	2050	0.249881	0.000991404
ENSG00000096401	CDC5L	39.1613	0.35851	0.590983	176.164	0.363184	0.0210184
ENSG00000096433	ITPR3	41.7008	0.781361	0.0934279	605.243	0.48106	5.05e-06
ENSG00000096654	ZNF184	7.98088	0.173167	0.906032	61.0411	0.55426	0.0362171
ENSG00000096717	SIRT1	16.0199	0.587429	0.488473	162.292	0.494115	0.00170183
ENSG00000096746	HNRNPH3	69.7491	0.36644	0.447628	205.228	1.04675	1.51e-14
ENSG00000096872	IFT74	11.7351	-0.369191	0.734185	28.2309	-0.530099	0.16454
ENSG00000096968	JAK2	9.87743	0.110586	0.944402	82.5003	0.478867	0.028413
ENSG00000097007	ABL1	58.1962	-0.42156	0.412396	1163.7	-0.325466	5.98e-05
ENSG00000097021	ACOT7	44.0782	1.13177	0.00258232	199.506	1.82697	1.11e-38
ENSG00000097033	SH3GLB1	63.9506	-0.0649796	0.937153	360.138	-0.529991	5.5e-06
ENSG00000097096	SYDE2	6.71703	-0.277737	0.844698	109.65	-0.69252	0.000347563
ENSG00000099139	PCSK5	26.5399	-0.421213	0.551281	212.852	0.112958	0.514247
ENSG00000099194	SCD	183.491	0.0139144	0.98188	2342.34	0.703803	3.2e-28
ENSG00000099203	TMED1	20.2327	0.422615	0.617722	192.556	0.335044	0.0390314
ENSG00000099204	ABLIM1	13.0475	-0.729258	0.361125	389.169	0.396944	0.000536246
ENSG00000099219	ERMP1	10.0462	0.171655	0.899442	80.0407	-0.246151	0.32477
ENSG00000099246	RAB18	104.386	-0.376533	0.344479	320.37	-0.326637	0.00937277
ENSG00000099250	NRP1	141.924	-0.122858	0.808088	1068.31	0.122483	0.160302
ENSG00000099256	PRTFDC1	7.64507	0.001393	0.999396	75.6356	-0.224243	0.387263
ENSG00000099284	H2AFY2	8.83841	-0.295886	0.812591	90.3551	0.202299	0.395965
ENSG00000099290	WASHC2A	7.63718	-0.367385	0.770304	69.7236	-0.244041	0.372239
ENSG00000099308	MAST3	7.01159	0.207504	0.887377	67.8157	-0.0485044	0.879349
ENSG00000099330	OCEL1	19.9711	0.399001	0.672093	45.6455	0.566336	0.0554165
ENSG00000099331	MYO9B	51.6823	0.360451	0.518445	710.787	0.255175	0.00574022
ENSG00000099337	KCNK6	7.90521	0.535475	0.627323	79.4572	0.320201	0.178034
ENSG00000099341	PSMD8	108.993	0.118348	0.843809	478.645	0.195952	0.0721876
ENSG00000099377	HSD3B7	15.3573	-0.227222	0.849783	124.983	-0.172689	0.434271
ENSG00000099381	SETD1A	13.8161	0.275172	0.812571	119.776	0.568614	0.00206212
ENSG00000099385	BCL7C	32.0258	-0.0143433	0.991616	206.474	-0.0419792	0.833829
ENSG00000099622	CIRBP	60.4599	-0.0794818	0.924247	801.171	-0.572635	1.04e-10
ENSG00000099624	ATP5F1D	50.9049	0.137921	0.875717	155.098	0.0196033	0.937627
ENSG00000099783	HNRNPM	78.0291	0.433781	0.311356	479.077	1.12721	9.86e-30
ENSG00000099795	NDUFB7	40.0224	-0.161902	0.847187	248.084	-0.0747318	0.650885
ENSG00000099797	TECR	30.9834	0.423193	0.554086	105.704	0.395033	0.0495612
ENSG00000099800	TIMM13	45.0151	0.438728	0.426731	249.518	0.486196	0.00028335
ENSG00000099804	CDC34	21.1369	0.187766	0.857615	206.179	-0.215119	0.195086
ENSG00000099810	MTAP	12.2299	-0.151669	0.910463	178.133	0.225822	0.18156
ENSG00000099814	CEP170B	8.02181	-0.0460298	0.979994	169.775	0.135879	0.466077
ENSG00000099817	POLR2E	87.5725	-0.081398	0.911033	379.128	-0.242885	0.0542422
ENSG00000099821	POLRMT	6.40308	0.12323	0.940798	55.3998	0.301672	0.304543
ENSG00000099860	GADD45B	23.2448	0.690938	0.317792	111.264	0.588236	0.00597032
ENSG00000099864	PALM	16.0156	-0.917371	0.155079	317.876	-0.764653	8.87e-11
ENSG00000099875	MKNK2	24.2231	-0.877043	0.114805	408.164	-0.856535	1.33e-15
ENSG00000099899	TRMT2A	10.496	-0.187701	0.8912	124.748	0.748008	2.85e-05
ENSG00000099901	RANBP1	19.5819	0.668382	0.406448	259.014	1.31752	1.06e-26
ENSG00000099904	ZDHHC8	9.06567	-0.0609171	0.971486	123.76	0.0787042	0.74137
ENSG00000099910	KLHL22	16.4845	0.731358	0.314142	120.816	0.216972	0.285324
ENSG00000099917	MED15	48.586	-0.0617972	0.952635	167.858	0.137162	0.483466
ENSG00000099940	SNAP29	22.3009	0.241058	0.816035	125.381	-0.118809	0.599484
ENSG00000099942	CRKL	29.2227	-0.680761	0.230074	597.228	0.439452	2.34e-06
ENSG00000099949	LZTR1	22.7536	-0.15522	0.889608	229.875	0.370252	0.00865026
ENSG00000099953	MMP11	12.5885	-0.883631	0.23342	121.855	-1.7054	3.93e-19
ENSG00000099956	SMARCB1	31.8702	0.178786	0.846535	197.343	0.311797	0.0451142
ENSG00000099968	BCL2L13	23.3974	-0.0925324	0.936338	367.777	-0.568125	9.59e-07
ENSG00000099991	CABIN1	16.4698	0.163745	0.891303	230.45	0.170285	0.271328
ENSG00000099995	SF3A1	46.4241	0.225702	0.738182	237.171	0.300983	0.0322562
ENSG00000100003	SEC14L2	7.77371	0.174042	0.907293	51.0749	-0.218821	0.495026
ENSG00000100023	PPIL2	18.7891	0.191454	0.863546	91.188	0.143335	0.593049
ENSG00000100028	SNRPD3	118.409	1.14374	2.57e-05	285.576	0.762704	8.5e-11
ENSG00000100029	PES1	25.7388	0.20872	0.828952	171.797	0.0178445	0.936687
ENSG00000100030	MAPK1	73.0718	0.359347	0.422402	970.637	0.412783	1.05e-07
ENSG00000100034	PPM1F	9.73926	-0.391533	0.722587	266.057	0.0675852	0.689343
ENSG00000100038	TOP3B	6.63184	0.04907	0.978581	74.5863	0.3073	0.221461
ENSG00000100056	ESS2	8.32845	-0.226653	0.87043	90.0291	0.156631	0.539431
ENSG00000100075	SLC25A1	60.2503	0.667109	0.103268	378.929	0.939548	7.19e-20
ENSG00000100083	GGA1	8.04415	-0.0620237	0.972057	96.5866	-0.161417	0.515335
ENSG00000100097	LGALS1	1276.45	0.0268298	0.948377	5160.31	-0.0236098	0.786263
ENSG00000100099	HPS4	8.21778	-0.173657	0.909614	93.3987	-0.559663	0.00892169
ENSG00000100100	PIK3IP1	11.4565	-1.10103	0.122921	113.28	-0.7956	2.99e-05
ENSG00000100104	SRRD	9.84951	0.404297	0.710277	95.6646	0.144866	0.549889
ENSG00000100106	TRIOBP	109.34	-0.741077	0.010909	1215.46	-0.547515	9.55e-13
ENSG00000100109	TFIP11	15.3088	-0.152684	0.899442	130.485	0.126395	0.552683
ENSG00000100124	ANKRD54	14.5004	0.985137	0.172098	92.4033	0.344449	0.117241
ENSG00000100129	EIF3L	58.5698	0.51813	0.295615	1161.33	-0.80711	2.19e-27
ENSG00000100138	SNU13	69.2382	0.445901	0.314142	421.194	0.504775	2.31e-06
ENSG00000100139	MICALL1	16.5614	0.430784	0.625959	235.554	-0.102553	0.578367
ENSG00000100142	POLR2F	10.3065	0.21984	0.867596	143.022	0.529786	0.00152749
ENSG00000100147	CCDC134	7.35184	0.870509	0.353705	29.9179	0.0532596	0.908212
ENSG00000100154	TTC28	26.9116	-1.21788	0.0105973	404.701	-0.922496	6.24e-17
ENSG00000100162	CENPM	8.83262	0.988306	0.258015	37.5306	1.44051	6.68e-07
ENSG00000100196	KDELR3	90.8495	0.0537805	0.93948	373.13	0.326221	0.0054238
ENSG00000100201	DDX17	133.063	0.53132	0.0910974	1092.63	0.260185	0.000887396
ENSG00000100207	TCF20	24.3029	0.064184	0.961458	406.731	0.355533	0.00208063
ENSG00000100209	HSCB	8.47759	-0.109009	0.944353	39.3224	-0.602628	0.0569302
ENSG00000100211	CBY1	18.1538	-0.27551	0.801229	85.4356	-0.150256	0.571734
ENSG00000100216	TOMM22	35.4384	0.402812	0.527944	342.788	-0.164878	0.212752
ENSG00000100219	XBP1	118.429	0.541494	0.111416	868.853	0.273179	0.00246661
ENSG00000100220	RTCB	54.0744	0.43025	0.423538	339.228	-0.0515058	0.736192
ENSG00000100221	JOSD1	12.9014	-0.466502	0.623351	478.62	0.229801	0.030343
ENSG00000100225	FBXO7	56.8815	0.178272	0.783893	324.123	-0.249306	0.0488483
ENSG00000100226	GTPBP1	19.5226	-0.739813	0.274954	188.246	0.264546	0.0996171
ENSG00000100227	POLDIP3	45.1634	0.21487	0.770246	250.829	0.154264	0.312473
ENSG00000100234	TIMP3	364.181	-0.915809	5.19e-07	3710.65	-0.366672	1.82e-09
ENSG00000100239	PPP6R2	7.45928	-0.0213483	0.991214	262.148	0.11638	0.447673
ENSG00000100241	SBF1	16.3517	-0.257609	0.807047	791.045	-0.166024	0.110229
ENSG00000100242	SUN2	29.1278	-0.374805	0.606877	302.056	0.0880065	0.593266
ENSG00000100243	CYB5R3	235.763	-0.112888	0.781335	687.369	-0.034158	0.821327
ENSG00000100258	LMF2	77.1324	0.957678	0.00268691	289.034	0.493843	8.87e-05
ENSG00000100266	PACSIN2	23.0825	0.734003	0.22247	220.932	0.828809	2.15e-09
ENSG00000100271	TTLL1	7.73627	-0.16381	0.911078	49.6908	-0.481019	0.0993143
ENSG00000100280	AP1B1	45.2035	0.0792236	0.933979	288.413	0.312524	0.0167143
ENSG00000100284	TOM1	37.9436	-0.830013	0.0785907	189.974	-0.411624	0.00825489
ENSG00000100292	HMOX1	32.6224	-0.74785	0.187304	119.231	-0.259119	0.204741
ENSG00000100294	MCAT	9.0684	0.305298	0.80759	56.6355	0.530421	0.0499996
ENSG00000100296	THOC5	18.6094	0.475715	0.552038	209.621	0.0102541	0.95967
ENSG00000100297	MCM5	45.4485	1.87442	5.55e-08	277.77	2.42999	2.38e-84
ENSG00000100299	ARSA	18.0077	-0.756199	0.26193	69.0217	-0.433064	0.0893424
ENSG00000100300	TSPO	78.3594	0.069961	0.936415	420.469	0.254413	0.0226836
ENSG00000100304	TTLL12	15.151	0.525706	0.547204	180.449	1.02756	2.12e-12
ENSG00000100316	RPL3	358.61	1.17104	2.74e-07	3855.2	-0.306043	5.2e-06
ENSG00000100319	ZMAT5	12.1499	-0.495792	0.602465	47.3325	-0.273728	0.403421
ENSG00000100320	RBFOX2	46.3419	-0.494288	0.388053	1068.45	-0.463359	4.51e-10
ENSG00000100321	SYNGR1	15.434	-0.180315	0.882376	62.5613	-0.320658	0.24965
ENSG00000100324	TAB1	20.6092	0.129851	0.917804	83.7909	-0.0800322	0.784487
ENSG00000100325	ASCC2	15.3942	-0.180225	0.882376	142.896	-0.0270389	0.917285
ENSG00000100330	MTMR3	16.1449	-0.754917	0.316628	312.681	-0.927419	9.74e-14
ENSG00000100335	MIEF1	14.6362	-0.309982	0.764769	280.504	-0.231929	0.129365
ENSG00000100345	MYH9	470.601	-0.0459076	0.920589	4175.7	0.0136506	0.889244
ENSG00000100347	SAMM50	19.7827	0.381639	0.647198	157.969	0.367902	0.0277219
ENSG00000100348	TXN2	22.5091	0.144573	0.894555	138.355	-0.330432	0.083838
ENSG00000100350	FOXRED2	14.4453	0.57642	0.511929	78.7372	0.6694	0.00195451
ENSG00000100353	EIF3D	96.3504	0.45698	0.184447	701.856	-0.297679	0.00141447
ENSG00000100354	TNRC6B	20.503	-0.490034	0.537754	438.732	-0.547826	1.18e-07
ENSG00000100360	IFT27	11.4057	-0.369622	0.734185	64.1984	0.068109	0.838782
ENSG00000100364	KIAA0930	13.1521	-0.173474	0.889073	437.586	-0.155068	0.18939
ENSG00000100372	SLC25A17	25.2772	0.921677	0.0848096	77.6895	0.527309	0.0232465
ENSG00000100376	FAM118A	10.3906	0.956933	0.245519	86.4862	0.657926	0.00152779
ENSG00000100380	ST13	20.7938	0.0201979	0.989145	237.365	-1.00518	7.71e-14
ENSG00000100387	RBX1	39.0113	0.500349	0.412523	260.327	0.347988	0.00932493
ENSG00000100393	EP300	45.6899	-0.0737874	0.935202	359.222	-0.410739	0.000386482
ENSG00000100395	L3MBTL2	19.4709	0.700001	0.304295	214.632	0.80921	9.86e-10
ENSG00000100401	RANGAP1	48.0536	0.533492	0.299002	431.553	0.712636	1.38e-12
ENSG00000100403	ZC3H7B	29.6601	-0.468542	0.495849	699.462	-0.590945	1.58e-11
ENSG00000100410	PHF5A	14.2566	0.125518	0.931744	110.093	0.377993	0.0582886
ENSG00000100412	ACO2	29.4365	0.188258	0.830134	191.39	-0.12627	0.514926
ENSG00000100413	POLR3H	8.70233	0.10614	0.948377	243.234	-0.175556	0.246425
ENSG00000100416	TRMU	15.9818	0.509506	0.559949	48.1067	0.413094	0.167841
ENSG00000100417	PMM1	27.5871	0.26686	0.740001	214.848	0.290689	0.0497738
ENSG00000100418	DESI1	20.3068	1.00458	0.097979	151.652	0.416004	0.0146213
ENSG00000100422	CERK	9.8847	-0.543911	0.584991	345.721	-0.623539	1.38e-06
ENSG00000100425	BRD1	15.9213	0.0092778	0.995287	235.401	0.433805	0.00185723
ENSG00000100439	ABHD4	58.7853	-0.902179	0.0141819	225.513	-0.921126	1.65e-10
ENSG00000100441	KHNYN	13.5563	-0.195516	0.870064	357.185	-0.500355	3.02e-05
ENSG00000100442	FKBP3	15.0524	-0.293394	0.791354	82.671	0.435706	0.0468917
ENSG00000100461	RBM23	31.411	-0.365315	0.615476	272.675	0.130978	0.395159
ENSG00000100462	PRMT5	28.1325	0.540543	0.394019	167.76	0.381127	0.0233592
ENSG00000100479	POLE2	8.96134	2.16244	0.000587528	32.1052	2.47547	1.6e-14
ENSG00000100483	VCPKMT	11.8383	1.00138	0.172098	34.5556	0.591668	0.0733447
ENSG00000100485	SOS2	7.62395	-0.264096	0.849963	131.043	-0.513719	0.00424231
ENSG00000100503	NIN	13.3645	0.653065	0.446693	336.885	0.346444	0.00900766
ENSG00000100504	PYGL	59.7318	-0.0206964	0.981503	265.263	-0.101009	0.541583
ENSG00000100519	PSMC6	30.2543	-0.324134	0.677272	106.519	-0.119417	0.62092
ENSG00000100522	GNPNAT1	23.1223	0.552766	0.428848	237.365	0.43112	0.00114061
ENSG00000100523	DDHD1	13.1022	-0.0129275	0.9933	149.121	-0.410921	0.016708
ENSG00000100526	CDKN3	6.61173	0.0866671	0.959857	25.2494	-0.0136114	0.978349
ENSG00000100528	CNIH1	70.1008	0.218683	0.712723	477.311	-0.0491915	0.711334
ENSG00000100532	CGRRF1	8.27448	-0.167667	0.909859	48.3997	-0.614638	0.0330268
ENSG00000100554	ATP6V1D	30.4334	-0.126931	0.894555	175.618	-0.135365	0.468332
ENSG00000100567	PSMA3	83.0347	0.613626	0.0843785	237.015	0.782925	9.1e-10
ENSG00000100568	VTI1B	21.2265	-0.0838209	0.944785	278.798	-0.447664	0.000422361
ENSG00000100575	TIMM9	7.14335	0.0242555	0.990094	45.5047	-0.508368	0.0934768
ENSG00000100577	GSTZ1	6.67795	0.30936	0.816532	42.3404	-0.494946	0.126263
ENSG00000100578	KIAA0586	9.29768	0.107284	0.946812	54.1929	0.142098	0.655404
ENSG00000100591	AHSA1	58.5253	0.591135	0.159482	255.946	0.439235	0.00077558
ENSG00000100592	DAAM1	7.97789	0.113587	0.944466	52.1171	0.277753	0.346976
ENSG00000100596	SPTLC2	49.5863	-0.58127	0.236431	607.258	-0.484469	1.32e-07
ENSG00000100600	LGMN	24.6902	-0.612104	0.340548	166.277	-0.200062	0.278935
ENSG00000100603	SNW1	22.5808	-0.265915	0.768094	136.712	-0.246966	0.217485
ENSG00000100605	ITPK1	37.6054	-0.0388621	0.971751	327.059	-0.120144	0.42952
ENSG00000100612	DHRS7	40.612	0.261114	0.717693	95.6467	-0.0246201	0.933116
ENSG00000100614	PPM1A	20.4112	-1.11906	0.0352149	257.507	-0.157549	0.296685
ENSG00000100625	SIX4	12.8329	-0.283522	0.805822	158.119	-0.161617	0.388339
ENSG00000100626	GALNT16	15.9154	-0.543877	0.518445	111.449	-0.631299	0.00137421
ENSG00000100632	ERH	76.2557	0.540679	0.165916	312.26	0.13216	0.392505
ENSG00000100644	HIF1A	196.881	-0.227252	0.499106	1193.69	-0.0837072	0.361869
ENSG00000100647	SUSD6	14.5425	0.0493138	0.974668	137.205	0.320594	0.100218
ENSG00000100650	SRSF5	42.0102	0.106925	0.906887	234.613	0.455152	0.00254273
ENSG00000100664	EIF5	116.901	-0.613292	0.0740215	1014.16	0.0594157	0.557946
ENSG00000100697	DICER1	16.7316	0.314384	0.753421	407.036	0.120992	0.349607
ENSG00000100711	ZFYVE21	45.4019	0.0768849	0.931434	270.534	0.719077	2.67e-09
ENSG00000100714	MTHFD1	64.2448	1.73431	1.52e-07	302.212	1.71791	6.77e-45
ENSG00000100722	ZC3H14	49.6641	0.391419	0.489082	261.769	-0.141663	0.348046
ENSG00000100726	TELO2	11.3794	0.714757	0.397207	92.8501	1.77229	6.36e-19
ENSG00000100731	PCNX1	28.0333	0.0321259	0.978488	614.258	-0.203175	0.0482411
ENSG00000100739	BDKRB1	7.28742	-0.0145556	0.993612	32.0861	-0.560606	0.123536
ENSG00000100744	GSKIP	17.2273	0.0542513	0.972074	115.628	0.0334166	0.902119
ENSG00000100749	VRK1	9.49349	1.37973	0.0461245	44.7006	0.524322	0.0827545
ENSG00000100796	PPP4R3A	20.7924	-0.254588	0.794463	262.11	-0.0785444	0.650961
ENSG00000100804	PSMB5	118.44	0.358806	0.329126	611.958	0.295707	0.00171461
ENSG00000100811	YY1	61.9317	0.150037	0.843536	666.564	0.179464	0.102557
ENSG00000100813	ACIN1	49.1269	0.183833	0.800751	418.383	0.0126084	0.936576
ENSG00000100814	CCNB1IP1	7.736	0.308688	0.810902	128.717	-0.0380802	0.873576
ENSG00000100815	TRIP11	15.0244	-0.300821	0.772403	139.355	-0.58245	0.000905684
ENSG00000100823	APEX1	86.6055	0.570936	0.112457	494.431	0.197955	0.0643347
ENSG00000100842	EFS	9.69297	0.146559	0.921119	113.443	0.62528	0.000848333
ENSG00000100852	ARHGAP5	37.1972	-0.595005	0.256046	553.379	-0.547049	7.62e-07
ENSG00000100865	CINP	18.288	0.123436	0.919356	119.706	0.000922899	0.997218
ENSG00000100883	SRP54	28.865	0.037385	0.974983	104.131	0.193007	0.386278
ENSG00000100888	CHD8	34.0705	-0.00365333	0.997531	347.159	-0.019991	0.90652
ENSG00000100889	PCK2	65.4672	0.396604	0.399431	303.185	0.607501	6.98e-07
ENSG00000100897	DCAF11	14.7803	-0.106118	0.938105	185.678	-0.412227	0.00865376
ENSG00000100902	PSMA6	6.81285	0.329792	0.807629	55.4115	0.383573	0.175101
ENSG00000100906	NFKBIA	66.7843	1.76514	1.34e-08	423.731	2.35602	2.85e-94
ENSG00000100911	PSME2	35.0087	0.581709	0.307709	146.793	0.881935	3.52e-08
ENSG00000100916	BRMS1L	6.82642	0.380717	0.762329	57.6606	0.586617	0.0302834
ENSG00000100934	SEC23A	115.356	-0.149222	0.792636	868.305	-0.137549	0.14406
ENSG00000100938	GMPR2	24.9042	-0.0413717	0.97442	142.485	-0.559178	0.00152621
ENSG00000100941	PNN	29.0824	0.548134	0.378272	152.258	0.583559	0.000313225
ENSG00000100949	RABGGTA	13.3489	0.379543	0.714896	74.246	0.261937	0.307802
ENSG00000100968	NFATC4	46.64	-0.587657	0.246681	559.538	-0.525559	1.96e-08
ENSG00000100979	PLTP	183.881	-0.376087	0.211306	329.112	-0.504102	8.39e-05
ENSG00000100982	PCIF1	10.2909	-1.03179	0.18423	95.7644	-0.449015	0.035252
ENSG00000100983	GSS	26.2822	-0.00715782	0.995454	127.478	0.00615862	0.980282
ENSG00000100991	TRPC4AP	68.132	0.0511775	0.948715	417.923	0.0029214	0.985471
ENSG00000100994	PYGB	64.5393	-0.0979705	0.890909	497.475	0.0869864	0.465184
ENSG00000100997	ABHD12	24.9668	0.385447	0.610913	182.186	0.0684835	0.722715
ENSG00000101000	PROCR	14.6636	0.212524	0.863928	88.2139	-0.0381272	0.903174
ENSG00000101019	UQCC1	8.77713	-0.285162	0.82249	92.5678	-0.37142	0.090327
ENSG00000101040	ZMYND8	22.2907	-0.0880331	0.945212	141.889	-0.244713	0.194972
ENSG00000101052	IFT52	21.4944	-0.282234	0.76079	114.023	-0.416282	0.0469982
ENSG00000101057	MYBL2	11.6147	2.40047	4.14e-05	159.368	3.21676	1.59e-73
ENSG00000101079	NDRG3	23.5624	0.0200993	0.989145	130.126	-0.550761	0.00259678
ENSG00000101084	RAB5IF	9.36154	0.360504	0.749911	65.6812	0.339429	0.192405
ENSG00000101109	STK4	16.952	-0.0241845	0.98702	285.705	0.359297	0.00544538
ENSG00000101126	ADNP	43.5276	0.00343466	0.997458	369.987	-0.141246	0.290105
ENSG00000101132	PFDN4	21.2858	-0.378606	0.676649	55.5584	-0.759225	0.00482682
ENSG00000101138	CSTF1	23.8915	0.284385	0.742386	171.243	0.376533	0.0204669
ENSG00000101146	RAE1	23.8847	0.22668	0.806931	89.0288	0.250634	0.30201
ENSG00000101150	TPD52L2	53.1514	0.0726467	0.933979	415.003	0.0455887	0.745739
ENSG00000101152	DNAJC5	29.3797	0.112056	0.908331	473.192	0.327766	0.00145017
ENSG00000101158	NELFCD	18.3269	-0.023072	0.987526	135.908	0.30686	0.110982
ENSG00000101160	CTSZ	81.2271	0.22805	0.655166	368.908	-0.160009	0.227642
ENSG00000101161	PRPF6	34.8018	0.131477	0.889073	275.9	-0.272221	0.0460715
ENSG00000101166	PRELID3B	34.0827	0.128297	0.889167	195.535	0.28481	0.0672361
ENSG00000101182	PSMA7	149.772	0.187106	0.65515	587.721	0.391599	2.79e-05
ENSG00000101189	MRGBP	6.71342	0.430704	0.723832	129.924	-0.0586142	0.802476
ENSG00000101191	DIDO1	32.4454	0.281569	0.698867	394.848	0.303427	0.0102203
ENSG00000101193	GID8	35.3131	-0.392055	0.543682	396.761	0.148212	0.257083
ENSG00000101199	ARFGAP1	20.104	-0.3537	0.714896	268.835	0.360344	0.00505846
ENSG00000101210	EEF1A2	17.4418	2.06153	0.00338178	67.9014	3.6404	2.33e-38
ENSG00000101220	C20orf27	21.2205	0.270254	0.774106	154.985	1.2628	2.71e-15
ENSG00000101224	CDC25B	31.1925	-0.847986	0.0886362	391.615	-0.564166	3.72e-06
ENSG00000101236	RNF24	16.5445	0.329575	0.730408	337.725	0.101647	0.484117
ENSG00000101246	ARFRP1	13.0835	0.218542	0.863458	114.066	0.328609	0.116906
ENSG00000101255	TRIB3	85.3357	-0.445045	0.260636	871.87	-0.259549	0.00364251
ENSG00000101265	RASSF2	6.54711	-1.29816	0.098634	352.443	-0.402506	0.000600501
ENSG00000101266	CSNK2A1	10.8215	0.24531	0.844698	175.474	-0.0526465	0.7984
ENSG00000101290	CDS2	17.3102	0.168009	0.888633	322.477	-0.105906	0.502481
ENSG00000101294	HM13	72.4596	-0.533138	0.226802	457.393	0.431811	7.42e-05
ENSG00000101310	SEC23B	36.8381	1.11441	0.00899371	196.97	0.860783	5.48e-09
ENSG00000101335	MYL9	444.734	-0.798431	8.63e-07	2516.78	-0.343205	1.63e-06
ENSG00000101337	TM9SF4	46.5282	-0.257767	0.68	223.484	-0.304809	0.0395211
ENSG00000101343	CRNKL1	26.0114	-0.220105	0.80668	130.256	-0.402745	0.0353536
ENSG00000101346	POFUT1	46.4019	0.662358	0.140591	491.218	0.130515	0.264433
ENSG00000101347	SAMHD1	18.8428	-0.074382	0.956038	139.27	-0.0516088	0.824839
ENSG00000101350	KIF3B	19.2756	-0.347847	0.732142	503.946	-0.322374	0.0023356
ENSG00000101361	NOP56	68.1918	1.44077	2.93e-06	402.921	1.72483	4.62e-64
ENSG00000101363	MANBAL	32.3927	0.0298173	0.980522	165.469	0.241555	0.173894
ENSG00000101365	IDH3B	30.6829	0.0608183	0.95682	156.794	-0.222993	0.22542
ENSG00000101367	MAPRE1	74.45	0.441162	0.329102	469.371	0.663741	2.06e-12
ENSG00000101384	JAG1	19.9497	-0.414089	0.610701	204.51	-0.534247	0.000216889
ENSG00000101391	CDK5RAP1	8.81424	0.504961	0.633639	60.1354	0.556378	0.0307012
ENSG00000101400	SNTA1	14.9215	0.238552	0.837195	158.075	-0.850405	2.23e-07
ENSG00000101407	TTI1	13.8423	0.495611	0.595757	112.219	0.553248	0.00392468
ENSG00000101413	RPRD1B	17.0935	-0.0757392	0.956004	137.985	0.336078	0.0778264
ENSG00000101421	CHMP4B	48.5799	-0.508381	0.323541	284.334	-0.375083	0.00805876
ENSG00000101439	CST3	342.787	-0.243591	0.419102	854.234	-0.461945	2.19e-06
ENSG00000101444	AHCY	51.525	0.536788	0.242236	499.293	0.258701	0.0125199
ENSG00000101447	FAM83D	7.55225	0.35419	0.784719	32.7891	1.16351	0.000260633
ENSG00000101457	DNTTIP1	16.3737	-0.0866248	0.948715	71.4263	0.403755	0.0974919
ENSG00000101464	PIGU	15.8839	0.534071	0.537882	37.8209	0.38261	0.25828
ENSG00000101474	APMAP	57.4329	0.305085	0.586314	483.924	0.563322	1.81e-08
ENSG00000101493	ZNF516	9.10311	-0.0544177	0.974983	255.387	-0.401173	0.00288202
ENSG00000101544	ADNP2	20.1412	0.211708	0.840997	195.416	0.400094	0.00778295
ENSG00000101546	RBFA	15.711	0.847681	0.245519	68.7987	1.1247	8.13e-07
ENSG00000101557	USP14	65.8751	0.731737	0.0470725	226.868	0.437832	0.00189529
ENSG00000101558	VAPA	76.3038	-0.374437	0.400484	437.929	-0.167478	0.173437
ENSG00000101577	LPIN2	17.4021	0.571064	0.463664	318.449	-0.150151	0.29688
ENSG00000101596	SMCHD1	52.5905	0.101281	0.903676	350.677	0.285992	0.0152926
ENSG00000101608	MYL12A	132.342	-0.484657	0.168121	599.201	-0.128711	0.285324
ENSG00000101639	CEP192	12.0124	0.953566	0.192866	221.639	0.186134	0.235778
ENSG00000101654	RNMT	25.5852	-0.345334	0.714896	172.518	-0.19693	0.258516
ENSG00000101680	LAMA1	46.9314	0.325498	0.571334	419.29	0.204322	0.0993676
ENSG00000101745	ANKRD12	16.475	-0.657779	0.38027	213.463	-0.572674	0.000150813
ENSG00000101752	MIB1	36.4808	0.161914	0.852432	708.14	0.100554	0.340403
ENSG00000101773	RBBP8	34.2763	1.25541	0.00509863	191.9	1.31761	6.53e-19
ENSG00000101782	RIOK3	19.5209	-0.277057	0.765485	192.439	-0.570426	0.000146342
ENSG00000101811	CSTF2	13.7536	0.619536	0.487129	47.5828	0.83632	0.00184191
ENSG00000101825	MXRA5	364.454	-0.458185	0.0320967	1905.67	-0.362856	1.65e-06
ENSG00000101843	PSMD10	19.2779	-0.27415	0.77477	109.551	-0.0542407	0.832621
ENSG00000101846	STS	9.01235	-0.879573	0.303266	300.183	-0.662991	7.36e-08
ENSG00000101856	PGRMC1	146.367	-0.442051	0.162933	1526.38	0.23919	0.0047367
ENSG00000101868	POLA1	17.1179	1.23195	0.0438972	111.245	1.37068	4.77e-14
ENSG00000101871	MID1	39.2451	-0.776815	0.0779586	359.85	-0.841015	2.59e-14
ENSG00000101882	NKAP	8.10857	-0.158973	0.917862	49.7565	-0.317135	0.308276
ENSG00000101901	ALG13	16.843	-0.175851	0.88601	64.1156	-0.246101	0.387303
ENSG00000101911	PRPS2	37.0423	1.82507	1.05e-06	206.569	1.68844	1.29e-33
ENSG00000101928	MOSPD1	22.7348	0.143446	0.890909	149.391	-0.260782	0.155059
ENSG00000101935	AMMECR1	8.07314	0.204702	0.888239	172.919	0.137094	0.496963
ENSG00000101938	CHRDL1	77.7434	-0.863244	0.00556884	326.269	-0.800513	2.24e-10
ENSG00000101940	WDR13	21.3505	0.123411	0.923975	228.491	-0.831255	1.44e-09
ENSG00000101955	SRPX	97.2057	-0.600761	0.0749917	540.028	-0.195859	0.0629349
ENSG00000101966	XIAP	14.4489	-0.542776	0.52767	194.433	-0.449838	0.0034355
ENSG00000101972	STAG2	45.9995	-0.0657129	0.9425	336.587	-0.22436	0.102564
ENSG00000101974	ATP11C	14.5775	0.270104	0.806931	163.464	0.131543	0.511655
ENSG00000102007	PLP2	97.8575	1.05102	0.00033296	198.477	0.995957	5.37e-12
ENSG00000102024	PLS3	97.5665	-0.00939155	0.992205	464.359	0.231059	0.0317968
ENSG00000102030	NAA10	39.7059	0.809409	0.0760959	137.439	0.00514481	0.983013
ENSG00000102034	ELF4	16.8388	0.161749	0.894001	222.08	0.411472	0.00495933
ENSG00000102038	SMARCA1	50.5391	-0.309894	0.628556	252.558	-0.324338	0.0267039
ENSG00000102054	RBBP7	79.3115	0.455609	0.328813	343.114	0.577124	2.26e-07
ENSG00000102081	FMR1	23.1529	0.257123	0.78407	171.568	0.123104	0.52801
ENSG00000102100	SLC35A2	10.8064	-0.361273	0.739102	109.846	0.230478	0.294623
ENSG00000102103	PQBP1	26.1003	0.285075	0.741482	139.049	0.125958	0.548351
ENSG00000102119	EMD	55.9766	-0.214685	0.734185	130.05	-0.0914209	0.681396
ENSG00000102144	PGK1	178.776	0.629724	0.0107371	651.999	0.555694	3.67e-10
ENSG00000102158	MAGT1	55.5324	-0.00374037	0.996859	442.674	0.0981911	0.436198
ENSG00000102178	UBL4A	19.0955	-0.0431648	0.975571	238.95	0.856887	8.34e-11
ENSG00000102181	CD99L2	21.4536	0.261153	0.774519	449.928	-0.342879	0.00364038
ENSG00000102189	EEA1	73.3351	-0.753244	0.0354933	367.353	-0.847144	2.29e-12
ENSG00000102218	RP2	22.8433	-0.654014	0.311352	158.474	0.0150725	0.949421
ENSG00000102225	CDK16	38.9942	0.266713	0.717846	360.07	-0.0918078	0.529569
ENSG00000102226	USP11	45.8137	0.160593	0.830017	229.147	0.0627849	0.731818
ENSG00000102241	HTATSF1	37.5121	0.594847	0.292629	179.772	0.406293	0.00904022
ENSG00000102265	TIMP1	1751.6	0.656974	6.47e-07	5589.11	0.739633	2.62e-28
ENSG00000102302	FGD1	14.8644	-0.201696	0.866706	164.485	0.301053	0.0961698
ENSG00000102316	MAGED2	162.173	-0.806774	0.000233089	718.722	-0.239101	0.0136819
ENSG00000102317	RBM3	217.031	0.545652	0.0473869	1615.46	0.114732	0.224076
ENSG00000102359	SRPX2	15.8188	-0.481666	0.578624	79.7537	-0.435655	0.0670336
ENSG00000102384	CENPI	8.03922	1.23847	0.101546	45.325	1.49498	2.28e-08
ENSG00000102390	PBDC1	13.9248	-0.206258	0.869499	69.6322	0.127125	0.657564
ENSG00000102393	GLA	15.4366	0.90252	0.221875	60.9371	0.787226	0.00191631
ENSG00000102401	ARMCX3	50.7181	-0.711577	0.102568	380.192	-0.368896	0.00113298
ENSG00000102409	BEX4	12.3853	-0.698078	0.416359	61.41	-0.253282	0.38318
ENSG00000102471	NDFIP2	34.9169	-0.116795	0.899712	331.658	0.0557851	0.731125
ENSG00000102531	FNDC3A	72.8978	0.0217752	0.980522	637.116	-0.0555142	0.644092
ENSG00000102547	CAB39L	6.24407	-0.550553	0.623191	71.4551	-0.64667	0.00622189
ENSG00000102554	KLF5	8.69333	0.853276	0.326236	44.7176	1.79214	2.77e-11
ENSG00000102572	STK24	46.4651	-0.628608	0.195304	459.191	-0.612894	2.13e-09
ENSG00000102575	ACP5	9.79563	-0.432979	0.69719	35.293	-0.371482	0.296569
ENSG00000102580	DNAJC3	66.1703	-0.156608	0.807044	477.704	-0.15629	0.17902
ENSG00000102595	UGGT2	45.8071	0.196267	0.783428	160.682	0.125902	0.52448
ENSG00000102606	ARHGEF7	29.8556	-0.277223	0.728987	309.31	-0.144227	0.32864
ENSG00000102683	SGCG	6.96547	-0.643441	0.537995	51.2228	-1.54303	4.9e-08
ENSG00000102699	PARP4	36.9692	0.132997	0.87776	194.364	0.10947	0.541867
ENSG00000102710	SUPT20H	19.2976	0.016596	0.991575	99.7598	-0.232632	0.315981
ENSG00000102738	MRPS31	10.0526	0.376789	0.734668	29.3494	-0.292503	0.47897
ENSG00000102753	KPNA3	31.3016	-0.0871228	0.936338	194.907	0.347539	0.02227
ENSG00000102755	FLT1	48.8167	1.05747	0.00303251	245.063	0.747269	2.23e-09
ENSG00000102763	VWA8	7.59494	-0.0557275	0.974668	89.2324	-0.402958	0.088328
ENSG00000102780	DGKH	6.33341	1.0686	0.213963	179.613	0.939096	9.59e-09
ENSG00000102781	KATNAL1	11.8679	0.0609869	0.970464	242.5	0.249057	0.0840431
ENSG00000102786	INTS6	12.6545	0.640694	0.474684	127.141	0.351684	0.0625354
ENSG00000102804	TSC22D1	48.4584	-0.449068	0.412683	465.109	-0.297977	0.00487591
ENSG00000102805	CLN5	25.3635	0.0957428	0.93216	136.131	-0.272202	0.162629
ENSG00000102837	OLFM4	8.47758	-1.24516	0.101546	27.6117	-1.22493	0.000679267
ENSG00000102858	MGRN1	45.5358	0.00438736	0.996859	212.421	0.00292998	0.988066
ENSG00000102870	ZNF629	11.8763	0.0106963	0.99471	160.816	0.0672274	0.74402
ENSG00000102871	TRADD	11.8763	-0.499936	0.644559	60.3751	-0.388432	0.164284
ENSG00000102882	MAPK3	38.972	-0.261406	0.739102	142.696	0.164108	0.423264
ENSG00000102893	PHKB	13.3391	-0.220358	0.854237	213.024	-0.734141	1.53e-07
ENSG00000102897	LYRM1	11.9224	0.201139	0.875717	82.9587	0.031327	0.92034
ENSG00000102898	NUTF2	43.6987	0.171043	0.839734	253.133	0.184506	0.224456
ENSG00000102900	NUP93	23.0505	0.238992	0.814168	153.566	0.378197	0.0311788
ENSG00000102901	CENPT	10.2053	0.234978	0.857902	88.9231	0.834763	2.53e-05
ENSG00000102908	NFAT5	42.7796	-0.907128	0.0398644	456.524	-0.719504	6.81e-12
ENSG00000102910	LONP2	40.4463	0.0982826	0.91683	321.858	-0.432048	0.000287928
ENSG00000102921	N4BP1	22.9978	0.350722	0.676649	191.143	0.130693	0.494491
ENSG00000102931	ARL2BP	30.3814	-0.127727	0.895655	387.883	-0.121314	0.377995
ENSG00000102974	CTCF	28.8262	-0.0831923	0.942908	225.749	0.0668153	0.720313
ENSG00000102977	ACD	15.1639	1.46367	0.00999447	55.625	0.880457	0.00046543
ENSG00000102978	POLR2C	44.5541	-0.212561	0.774378	243.693	0.266075	0.0585823
ENSG00000103005	USB1	12.0118	0.166356	0.899083	70.7308	0.0834091	0.788377
ENSG00000103018	CYB5B	39.1264	0.23011	0.744685	420.682	0.566595	1.35e-07
ENSG00000103024	NME3	15.9681	0.266989	0.806931	79.9207	0.038018	0.906253
ENSG00000103035	PSMD7	58.7774	0.19978	0.77561	353.147	0.527926	2.07e-06
ENSG00000103042	SLC38A7	10.4226	-0.50841	0.62242	143.942	-0.0532041	0.819101
ENSG00000103043	VAC14	19.2707	-0.687156	0.312538	177.566	-0.20751	0.234394
ENSG00000103044	HAS3	8.19193	2.85513	4.8e-06	126.762	5.32222	1.09e-78
ENSG00000103047	TANGO6	12.0087	0.150787	0.909614	169.469	0.142599	0.443933
ENSG00000103051	COG4	29.5208	-0.597926	0.316406	230.285	-0.0547011	0.770929
ENSG00000103064	SLC7A6	9.69586	0.189677	0.892598	154.955	0.459117	0.00526314
ENSG00000103066	PLA2G15	23.9318	0.10809	0.92476	124.048	0.214226	0.290914
ENSG00000103091	WDR59	6.45708	-0.026985	0.989145	75.1284	-0.0264679	0.93542
ENSG00000103111	MON1B	11.7416	-0.148459	0.916416	195.324	-0.0853729	0.657723
ENSG00000103121	CMC2	22.5235	1.28636	0.0118475	53.5647	0.87955	0.000676833
ENSG00000103126	AXIN1	6.64293	0.238138	0.867821	190.726	-0.30404	0.0641215
ENSG00000103145	HCFC1R1	27.8864	-0.45379	0.519447	76.3032	-0.844697	0.000273394
ENSG00000103148	NPRL3	15.2939	0.204613	0.861487	99.1818	0.397338	0.056303
ENSG00000103152	MPG	43.0361	-0.316946	0.616382	335.106	-0.437308	0.000177644
ENSG00000103174	NAGPA	8.79421	0.317201	0.798751	63.7785	0.149476	0.623012
ENSG00000103187	COTL1	85.629	0.595747	0.0846239	520.167	0.515215	8.5e-08
ENSG00000103194	USP10	8.86179	-0.219848	0.874067	124.466	0.31	0.115565
ENSG00000103196	CRISPLD2	42.102	-1.73258	1.21e-05	354.299	-1.49797	3.35e-36
ENSG00000103197	TSC2	26.626	-0.633128	0.29572	189.411	-0.519013	0.00059127
ENSG00000103202	NME4	41.4913	-0.0261486	0.980641	274.938	0.151904	0.302632
ENSG00000103222	ABCC1	95.4889	-0.204184	0.670772	558.056	-0.294037	0.00358881
ENSG00000103227	LMF1	12.329	0.407649	0.697622	59.493	0.340907	0.214764
ENSG00000103245	CIAO3	17.7307	-0.504267	0.54094	119.21	-0.0225959	0.933347
ENSG00000103249	CLCN7	41.4187	-0.271254	0.698867	328.702	0.0452863	0.785396
ENSG00000103253	HAGHL	7.72443	0.367807	0.770967	56.0071	0.832532	0.00116194
ENSG00000103254	FAM173A	9.06899	-0.0644448	0.970483	76.2589	0.0948822	0.758662
ENSG00000103257	SLC7A5	70.613	1.16659	0.000215561	626.809	0.646199	6.96e-11
ENSG00000103260	METRN	20.6645	0.202635	0.862495	279.475	-0.133213	0.372652
ENSG00000103264	FBXO31	10.9854	-0.161928	0.903231	227.144	-0.0418264	0.826445
ENSG00000103266	STUB1	52.0977	-0.0277024	0.980025	355.904	0.240152	0.068921
ENSG00000103275	UBE2I	89.7425	0.102653	0.880299	419.923	0.0455815	0.766393
ENSG00000103319	EEF2K	13.1832	-0.501673	0.593345	312.185	0.567033	1.26e-06
ENSG00000103326	CAPN15	11.1554	0.111451	0.940765	228.251	0.634158	9.99e-07
ENSG00000103335	PIEZO1	78.6213	0.847454	0.00907069	941.178	0.737755	8.83e-18
ENSG00000103342	GSPT1	80.704	0.67112	0.0421398	576.816	0.71682	1e-15
ENSG00000103351	CLUAP1	11.7914	-0.191766	0.8829	108.534	-0.22528	0.308638
ENSG00000103353	UBFD1	13.2506	-1.28743	0.0418217	439.416	-0.294007	0.0108105
ENSG00000103356	EARS2	14.3868	0.460047	0.613782	97.1229	0.1423	0.560525
ENSG00000103363	ELOB	94.6871	-0.272386	0.580438	354.967	-0.0164424	0.92265
ENSG00000103365	GGA2	15.427	0.246145	0.820391	232.696	0.254361	0.10447
ENSG00000103381	CPPED1	28.3808	-0.12213	0.899442	171.339	0.104754	0.599611
ENSG00000103415	HMOX2	13.7225	-0.00386782	0.998265	154.366	0.186498	0.359549
ENSG00000103423	DNAJA3	33.4382	0.647479	0.209941	213.124	0.528314	0.000171896
ENSG00000103429	BFAR	20.2711	-0.212168	0.857447	308.012	-0.198101	0.136613
ENSG00000103479	RBL2	19.2236	-0.43209	0.594817	257.857	-0.590069	1.14e-05
ENSG00000103485	QPRT	12.6275	-0.47481	0.654267	175.498	-0.75926	7.95e-07
ENSG00000103489	XYLT1	36.7463	1.33462	0.00183654	459.998	1.04056	5.61e-24
ENSG00000103490	PYCARD	6.55623	-0.13976	0.93294	39.5814	-0.188159	0.624041
ENSG00000103494	RPGRIP1L	12.1289	0.357609	0.734185	44.6437	-0.241619	0.484688
ENSG00000103495	MAZ	36.0743	0.791425	0.101151	733.4	0.198746	0.0370623
ENSG00000103496	STX4	25.7466	-0.00122407	0.999396	125.911	0.121258	0.594764
ENSG00000103502	CDIPT	28.4377	-0.830471	0.130306	283.29	-0.127245	0.393972
ENSG00000103507	BCKDK	27.3748	-0.415155	0.554877	134.061	-0.315025	0.113447
ENSG00000103510	KAT8	11.389	-0.106519	0.945161	86.5337	-0.133315	0.629705
ENSG00000103512	NOMO1	9.74655	-0.0607682	0.970945	44.3543	-0.489472	0.119642
ENSG00000103540	CCP110	11.4156	0.598804	0.527412	101.138	0.787395	3.33e-05
ENSG00000103544	VPS35L	31.8409	-0.0510477	0.965718	199.194	-0.545249	0.000319228
ENSG00000103549	RNF40	23.1173	0.101407	0.930465	324.444	0.0163032	0.922616
ENSG00000103550	KNOP1	8.02993	0.117868	0.940004	84.6679	0.802094	0.000150932
ENSG00000103591	AAGAB	19.879	-0.177203	0.877551	235.451	-0.013435	0.946049
ENSG00000103642	LACTB	18.5435	-0.689159	0.322358	82.1547	-0.889759	4.61e-05
ENSG00000103647	CORO2B	12.049	-0.0795211	0.958439	59.4559	0.0878567	0.785396
ENSG00000103653	CSK	16.6399	0.00496749	0.99759	198.668	0.992262	1.55e-12
ENSG00000103657	HERC1	32.0683	0.0214012	0.985507	609.86	-0.170515	0.139944
ENSG00000103671	TRIP4	9.94926	0.0480619	0.976242	37.6361	-0.179482	0.631559
ENSG00000103707	MTFMT	8.41371	0.193823	0.890909	55.7542	-0.0564792	0.875597
ENSG00000103710	RASL12	8.8612	-0.738101	0.417895	98.5752	-0.70291	0.000634892
ENSG00000103742	IGDCC4	8.39016	-0.447597	0.687984	98.5393	-1.22913	4.31e-08
ENSG00000103769	RAB11A	77.3792	0.231197	0.661491	396.181	0.157761	0.192753
ENSG00000103811	CTSH	25.2042	-0.561603	0.411637	168.625	-0.557956	0.000534716
ENSG00000103855	CD276	83.4115	-0.0755248	0.917325	448.455	-0.0896281	0.501363
ENSG00000103876	FAH	13.3973	-0.23032	0.851473	63.1706	-0.397504	0.143575
ENSG00000103888	CEMIP	407.587	-3.05023	4.33e-81	2984.37	-2.86149	0
ENSG00000103932	RPAP1	10.1225	0.200756	0.882376	70.7912	-0.137894	0.645513
ENSG00000103966	EHD4	22.3829	-0.0766824	0.953093	165.293	0.183663	0.310177
ENSG00000103978	TMEM87A	34.3272	-0.262451	0.739379	272.707	-0.227938	0.100806
ENSG00000103994	ZNF106	40.4701	-0.0663352	0.948715	732.404	-0.421495	1.52e-06
ENSG00000104047	DTWD1	17.7313	-0.62401	0.41407	121.088	-0.782481	1.75e-05
ENSG00000104067	TJP1	59.7061	-0.104414	0.88601	437.835	-0.414699	0.000202259
ENSG00000104093	DMXL2	10.5487	0.873006	0.298206	115.827	0.385682	0.0467273
ENSG00000104131	EIF3J	12.699	0.203991	0.872783	153.178	0.528172	0.0015554
ENSG00000104133	SPG11	25.5308	-0.164611	0.869499	202.272	-0.508581	0.000448394
ENSG00000104142	VPS18	26.3233	0.458943	0.503299	229.753	0.313937	0.0316741
ENSG00000104164	BLOC1S6	8.43077	-0.214243	0.876604	345.323	-0.296598	0.0221499
ENSG00000104213	PDGFRL	65.7768	-0.702839	0.1038	179.346	-0.472249	0.00334991
ENSG00000104218	CSPP1	7.06809	0.046071	0.980641	51.4344	-0.278267	0.364126
ENSG00000104219	ZDHHC2	16.8965	-0.475764	0.586792	492.852	-0.984334	7.64e-19
ENSG00000104228	TRIM35	8.62988	0.110568	0.943965	221.284	0.77764	4.79e-09
ENSG00000104231	ZFAND1	9.11095	0.284141	0.828952	94.5582	-0.669251	0.00132619
ENSG00000104299	INTS9	16.8819	0.419035	0.631781	64.266	0.166287	0.570523
ENSG00000104312	RIPK2	12.9352	0.0488271	0.974983	86.4343	0.80341	0.000103097
ENSG00000104313	EYA1	10.6193	-2.01475	0.00123472	97.3854	-1.70575	2.2e-15
ENSG00000104320	NBN	28.8558	0.361175	0.623191	180.61	0.281866	0.109813
ENSG00000104324	CPQ	51.9181	-0.548684	0.311352	176.407	-0.925191	9.43e-09
ENSG00000104325	DECR1	27.1969	-1.14261	0.0204676	97.1812	-0.594874	0.00520677
ENSG00000104331	IMPAD1	35.3934	-0.261436	0.734185	884.565	0.172034	0.0631086
ENSG00000104332	SFRP1	151.335	-0.535136	0.0410127	2056.97	0.109111	0.162676
ENSG00000104341	LAPTM4B	55.9203	0.885259	0.0318479	234.818	0.596181	3.36e-06
ENSG00000104356	POP1	9.60932	0.988288	0.222997	73.3192	1.29226	6.9e-09
ENSG00000104361	NIPAL2	18.4028	-1.17411	0.0443628	190.554	-1.38579	1.04e-19
ENSG00000104365	IKBKB	9.77861	-0.428541	0.698583	104.77	-0.168615	0.47276
ENSG00000104368	PLAT	46.2409	0.254724	0.709489	233.857	0.427471	0.00141641
ENSG00000104375	STK3	19.007	-0.711876	0.308029	219.263	-0.859292	3.62e-10
ENSG00000104388	RAB2A	59.5794	-0.608244	0.141085	556.349	-0.0979006	0.405131
ENSG00000104408	EIF3E	93.692	0.723341	0.0286869	443.345	-0.750785	3.29e-13
ENSG00000104412	EMC2	16.4138	-0.0714324	0.959927	35.7108	-0.262586	0.48647
ENSG00000104419	NDRG1	35.9024	-0.326447	0.667896	338.341	-0.0634027	0.670596
ENSG00000104427	ZC2HC1A	8.73658	-0.427772	0.698867	32.6081	-0.179608	0.652932
ENSG00000104442	ARMC1	19.0928	0.133884	0.910927	165.96	0.428723	0.00731853
ENSG00000104447	TRPS1	37.5217	0.0668705	0.948668	486.725	-0.277801	0.00829665
ENSG00000104472	CHRAC1	16.7918	-0.0505277	0.971751	133.045	-0.121496	0.591167
ENSG00000104497	SNX16	9.37123	-0.293054	0.813464	60.2051	-0.522422	0.0565844
ENSG00000104517	UBR5	29.1244	-0.352799	0.633451	548.269	-0.372203	0.00011901
ENSG00000104518	GSDMD	22.0389	0.0551248	0.969355	156.784	-0.104986	0.600907
ENSG00000104522	TSTA3	21.9205	0.086702	0.940798	176.118	0.963262	2.08e-11
ENSG00000104529	EEF1D	68.3203	0.570106	0.161376	1189.06	-0.469415	1.68e-10
ENSG00000104549	SQLE	81.8618	0.316557	0.505641	511.769	0.527737	3.24e-07
ENSG00000104611	SH2D4A	45.0611	-0.525576	0.382417	251.216	0.243151	0.0822539
ENSG00000104613	INTS10	16.615	0.0213847	0.989703	171.892	-0.107174	0.590681
ENSG00000104626	ERI1	12.5431	-0.140424	0.920496	155.131	0.272263	0.118258
ENSG00000104635	SLC39A14	65.3085	0.809667	0.0158864	728.166	0.817894	1.29e-21
ENSG00000104643	MTMR9	9.36755	-0.442674	0.694648	132.313	0.11074	0.602049
ENSG00000104660	LEPROTL1	16.4841	0.85515	0.202486	110.395	0.454911	0.0178509
ENSG00000104671	DCTN6	10.5815	-1.16872	0.111221	58.8915	0.0481897	0.898215
ENSG00000104679	R3HCC1	10.6473	-0.155309	0.913002	111.867	-0.693917	0.000440607
ENSG00000104687	GSR	46.5555	0.320889	0.581539	341.537	0.236443	0.0560772
ENSG00000104691	UBXN8	11.8751	0.609282	0.505269	49.7492	0.599804	0.033488
ENSG00000104695	PPP2CB	31.2725	-0.525419	0.407021	334.954	0.0236535	0.886129
ENSG00000104714	ERICH1	9.75448	0.798206	0.346337	48.5351	0.099825	0.787102
ENSG00000104723	TUSC3	38.8111	-0.250709	0.721423	280.679	0.113706	0.464822
ENSG00000104728	ARHGEF10	34.6721	-0.293217	0.677165	419.585	-0.0137378	0.927991
ENSG00000104731	KLHDC4	7.91483	0.198529	0.890254	73.8646	0.593292	0.00778924
ENSG00000104738	MCM4	90.3065	2.13282	1.04e-13	580.075	2.36701	8.55e-135
ENSG00000104756	KCTD9	10.9391	-0.405438	0.700925	89.2354	-0.406706	0.0710319
ENSG00000104763	ASAH1	102.107	-0.690719	0.0164842	412.215	-0.728874	2.96e-12
ENSG00000104765	BNIP3L	60.8866	-0.970063	0.0085868	848.229	-1.01966	2.92e-27
ENSG00000104774	MAN2B1	43.3745	0.404605	0.530975	366.254	-0.742738	2.34e-11
ENSG00000104805	NUCB1	95.6793	-0.544075	0.0896723	754.152	-0.486111	1.21e-08
ENSG00000104812	GYS1	20.2754	0.175421	0.873307	109.409	0.318162	0.120434
ENSG00000104823	ECH1	17.5716	-0.587382	0.476036	68.7912	-0.485881	0.0587004
ENSG00000104824	HNRNPL	70.9806	0.589909	0.113481	343.012	0.682087	5.6e-10
ENSG00000104825	NFKBIB	9.65484	0.816156	0.345017	111.446	1.21837	1.96e-11
ENSG00000104852	SNRNP70	39.0771	0.521356	0.340575	378.324	0.912711	1.51e-13
ENSG00000104853	CLPTM1	74.3258	-0.0808499	0.907484	355.362	0.191323	0.134825
ENSG00000104856	RELB	16.3831	1.53532	0.00821262	105.794	1.78928	2.44e-20
ENSG00000104859	CLASRP	9.62147	0.544553	0.590778	49.8825	-0.0703271	0.847263
ENSG00000104866	PPP1R37	13.2495	0.00400927	0.998265	265.587	-0.162864	0.278252
ENSG00000104870	FCGRT	70.6459	-0.915566	0.00538222	369.615	-0.927875	7.13e-17
ENSG00000104872	PIH1D1	15.9578	0.0992386	0.938625	175.382	0.191151	0.268484
ENSG00000104884	ERCC2	17.0759	0.616194	0.43299	141.319	0.268205	0.149923
ENSG00000104885	DOT1L	13.6246	1.20734	0.0768395	175.809	1.16197	6.58e-16
ENSG00000104886	PLEKHJ1	10.8273	0.55284	0.58379	150.622	0.897271	8.51e-09
ENSG00000104889	RNASEH2A	15.1948	1.17949	0.0597938	96.231	1.43388	2.25e-12
ENSG00000104897	SF3A2	29.5244	0.114218	0.909233	94.9319	0.128791	0.63251
ENSG00000104904	OAZ1	74.3055	0.0260995	0.975571	1723.38	-0.177848	0.0147741
ENSG00000104907	TRMT1	11.8545	0.455094	0.649258	89.4628	0.613267	0.00484273
ENSG00000104915	STX10	23.7944	0.500436	0.499599	209.52	0.103362	0.554537
ENSG00000104946	TBC1D17	37.8444	-0.285956	0.678969	162.283	-0.0633459	0.77171
ENSG00000104957	CCDC130	9.51687	-0.52668	0.608556	73.3778	0.0636081	0.833861
ENSG00000104960	PTOV1	68.6793	-0.43563	0.335681	165.829	0.413019	0.015597
ENSG00000104964	AES	105.105	-0.259349	0.556702	759.426	-0.314989	0.000602105
ENSG00000104969	SGTA	30.2276	0.52603	0.399252	192.613	0.348613	0.0204788
ENSG00000104973	MED25	16.9995	-0.142581	0.905194	45.1453	-0.293865	0.377995
ENSG00000104976	SNAPC2	14.6042	-0.117559	0.935202	86.4587	0.000692566	0.997939
ENSG00000104979	C19orf53	44.0736	-0.149689	0.858551	188.271	0.0837363	0.674792
ENSG00000104980	TIMM44	22.6135	0.436279	0.593591	218.057	0.154942	0.331334
ENSG00000105011	ASF1B	13.381	1.72539	0.0030514	85.5932	2.38019	6.23e-30
ENSG00000105053	VRK3	6.55454	-1.09787	0.193007	77.3762	-0.0793696	0.784616
ENSG00000105058	FAM32A	27.0201	-0.678703	0.247546	272.904	-0.328291	0.0124093
ENSG00000105063	PPP6R1	19.5139	0.139483	0.900684	315.177	0.564133	2.9e-06
ENSG00000105088	OLFM2	30.4543	-0.179264	0.863293	109.492	0.281893	0.172674
ENSG00000105127	AKAP8	8.71563	0.765616	0.414528	123.272	0.361073	0.0767086
ENSG00000105135	ILVBL	30.125	0.254459	0.762329	289.69	0.585105	3.67e-06
ENSG00000105137	SYDE1	26.6546	-0.205734	0.830973	408.24	-0.0589862	0.694798
ENSG00000105171	POP4	38.9566	-0.274034	0.717693	133.08	-0.0857298	0.698727
ENSG00000105176	URI1	15.9665	-0.22197	0.85656	263.915	-0.0971639	0.535148
ENSG00000105185	PDCD5	36.8757	0.56988	0.314142	156.906	0.527695	0.00133623
ENSG00000105186	ANKRD27	13.4324	0.309499	0.77825	182.758	0.143444	0.426211
ENSG00000105193	RPS16	220.021	0.817062	0.00012753	1756.4	0.0396772	0.683394
ENSG00000105197	TIMM50	30.9587	0.380078	0.582739	142.758	0.562755	0.000790012
ENSG00000105202	FBL	61.1434	1.56142	5.19e-07	497.875	0.74389	3.77e-14
ENSG00000105220	GPI	117.701	0.325141	0.391311	670.521	0.361655	3.81e-05
ENSG00000105221	AKT2	29.4723	-0.458611	0.495289	542.759	0.072192	0.58183
ENSG00000105223	PLD3	141.884	-0.926613	0.000292035	726.18	-0.333878	0.00145441
ENSG00000105229	PIAS4	9.95489	0.0116465	0.994272	90.685	0.0354869	0.908075
ENSG00000105245	NUMBL	34.0999	-0.619404	0.235051	239.079	-0.328422	0.0220981
ENSG00000105248	YJU2	8.4246	-0.243396	0.861787	70.9192	0.609438	0.00726072
ENSG00000105254	TBCB	35.1282	0.266607	0.72052	228.43	0.516939	9.09e-05
ENSG00000105258	POLR2I	25.0489	0.312492	0.732142	119.122	0.634927	0.000377613
ENSG00000105270	CLIP3	38.4891	-1.21689	0.00799281	247.553	-0.987306	6.59e-13
ENSG00000105281	SLC1A5	76.5014	0.513878	0.20386	302.344	0.892835	5.49e-12
ENSG00000105287	PRKD2	9.49329	-0.286504	0.826345	99.4864	-0.325018	0.155418
ENSG00000105298	CACTIN	11.4712	0.436522	0.67572	132.747	0.0651379	0.776924
ENSG00000105321	CCDC9	8.91265	0.346698	0.783428	69.2281	0.322235	0.200767
ENSG00000105323	HNRNPUL1	106.336	0.442116	0.240914	671.569	-0.0679033	0.552668
ENSG00000105325	FZR1	21.0764	0.219626	0.823335	171.936	0.320626	0.0682921
ENSG00000105327	BBC3	11.2596	-0.166609	0.90679	168.287	-0.321428	0.062762
ENSG00000105329	TGFB1	58.9954	-0.683888	0.101972	166.019	-0.821077	2.31e-06
ENSG00000105341	DMAC2	13.7611	0.159711	0.899442	94.2824	0.0445345	0.87215
ENSG00000105355	PLIN3	80.5456	-0.28204	0.588783	659.026	0.121998	0.24163
ENSG00000105364	MRPL4	24.4969	0.30597	0.709547	131.487	0.41538	0.0390947
ENSG00000105372	RPS19	743.105	0.799541	6.28e-07	4089.77	-0.373986	7.57e-10
ENSG00000105373	NOP53	16.4118	1.02994	0.12006	639.25	-0.902134	1.12e-23
ENSG00000105379	ETFB	14.4614	0.394672	0.679149	59.629	-0.239475	0.43233
ENSG00000105397	TYK2	20.2107	0.691075	0.3276	269.81	1.07113	6.39e-18
ENSG00000105401	CDC37	130.293	0.637161	0.0168309	624.672	0.730181	3.23e-17
ENSG00000105402	NAPA	47.4397	-0.325432	0.585146	242.058	-0.0488088	0.784562
ENSG00000105404	RABAC1	44.2197	-0.513202	0.369253	448.894	-0.246698	0.0319747
ENSG00000105426	PTPRS	98.9241	-0.641597	0.059699	867.493	-0.69067	7.5e-18
ENSG00000105429	MEGF8	26.1554	-0.475461	0.519619	429.499	-0.264184	0.0369817
ENSG00000105438	KDELR1	110.215	-0.25828	0.615358	553.279	-0.27763	0.00594122
ENSG00000105443	CYTH2	10.2491	-0.438246	0.682247	124.309	-0.334719	0.118258
ENSG00000105447	GRWD1	25.6958	0.529339	0.416359	198.249	1.05435	3.04e-15
ENSG00000105472	CLEC11A	40.2201	-0.281274	0.711505	168.856	-0.379708	0.0272715
ENSG00000105486	LIG1	10.989	1.51023	0.0169797	90.9158	1.57884	5.08e-16
ENSG00000105516	DBP	7.63991	-0.424944	0.714117	61.3244	-0.715939	0.00599611
ENSG00000105518	TMEM205	22.9596	-0.200515	0.838858	72.3166	-0.517115	0.0343445
ENSG00000105520	PLPPR2	12.4528	-0.723697	0.37483	174.987	-0.0457811	0.833469
ENSG00000105552	BCAT2	11.2274	0.719852	0.407743	86.3213	0.941269	3.57e-06
ENSG00000105556	MIER2	12.4957	0.397976	0.705028	76.5042	0.529711	0.0197252
ENSG00000105568	PPP2R1A	191.205	-0.0969728	0.844698	980.338	-0.155395	0.10102
ENSG00000105576	TNPO2	32.7456	0.321763	0.645284	298.566	0.30589	0.0202599
ENSG00000105583	WDR83OS	13.3723	-0.234737	0.851092	155.933	-0.132079	0.535148
ENSG00000105607	GCDH	11.5676	0.308587	0.807602	42.1652	0.606264	0.0464075
ENSG00000105612	DNASE2	28.9192	-0.505205	0.425977	140.039	-0.42953	0.0154888
ENSG00000105618	PRPF31	24.8762	-0.214386	0.81814	175.983	-0.0588368	0.776924
ENSG00000105619	TFPT	9.30031	0.353814	0.776206	50.1414	0.274993	0.394428
ENSG00000105639	JAK3	6.88614	1.40929	0.0588381	52.3943	1.08318	2.13e-05
ENSG00000105640	RPL18A	51.8737	0.917821	0.0227799	315.108	-0.68532	5.92e-09
ENSG00000105643	ARRDC2	6.69402	0.6931	0.497068	72.4724	0.725857	0.00115182
ENSG00000105655	ISYNA1	7.97677	0.211238	0.8829	22.9831	0.199568	0.660402
ENSG00000105656	ELL	10.108	-0.221861	0.86435	115.438	0.125736	0.586063
ENSG00000105662	CRTC1	10.5037	-0.675973	0.443248	39.2424	-0.671822	0.0352948
ENSG00000105669	COPE	54.4099	-0.533479	0.233308	427.028	0.233488	0.0441358
ENSG00000105671	DDX49	25.8302	0.405736	0.598346	167.216	-0.226173	0.199906
ENSG00000105676	ARMC6	18.7391	0.574629	0.478842	188.077	0.737113	3.16e-07
ENSG00000105677	TMEM147	56.6236	-0.0501521	0.956004	253.267	0.283012	0.0452946
ENSG00000105698	USF2	12.9508	-0.317435	0.772403	301.523	-0.116159	0.477726
ENSG00000105700	KXD1	23.7607	0.085417	0.94093	358.724	0.00984396	0.953083
ENSG00000105701	FKBP8	72.7709	-0.537238	0.185134	738.983	-0.14821	0.136229
ENSG00000105705	SUGP1	9.06817	0.103202	0.950504	74.6404	0.488287	0.0403346
ENSG00000105722	ERF	23.4209	0.493484	0.553866	149.845	0.32936	0.0773814
ENSG00000105723	GSK3A	14.7482	0.46153	0.625886	60.2626	-0.243302	0.395159
ENSG00000105726	ATP13A1	29.7575	0.221099	0.804118	197.564	0.595174	2.19e-05
ENSG00000105732	ZNF574	17.9934	0.886496	0.213121	144.389	1.06799	8.12e-11
ENSG00000105738	SIPA1L3	10.9096	0.528847	0.578624	167.046	0.605101	0.00013707
ENSG00000105755	ETHE1	61.3689	-0.16557	0.809401	187.165	-0.694143	4.52e-06
ENSG00000105771	SMG9	14.2851	0.121326	0.932172	98.57	0.284353	0.18963
ENSG00000105778	AVL9	13.4968	0.0738938	0.958959	172.961	0.16319	0.377995
ENSG00000105793	GTPBP10	23.3986	0.648236	0.328813	71.9569	-0.31226	0.226102
ENSG00000105810	CDK6	41.019	-0.307821	0.644559	771.804	0.175964	0.0561427
ENSG00000105819	PMPCB	51.1492	0.528633	0.279507	140.673	-0.49354	0.00457923
ENSG00000105821	DNAJC2	9.97174	0.139617	0.92395	40.6722	0.109749	0.771588
ENSG00000105825	TFPI2	17.6925	2.14201	1.49e-05	86.1346	2.76878	4.6e-37
ENSG00000105829	BET1	14.2672	-0.19096	0.876353	72.7775	-0.107383	0.711158
ENSG00000105835	NAMPT	37.9743	1.32391	0.000716743	214.802	1.33095	2.39e-24
ENSG00000105849	TWISTNB	6.64576	0.00762349	0.996859	93.6998	0.467667	0.0277795
ENSG00000105854	PON2	24.6072	0.353845	0.702004	73.5587	0.051237	0.876724
ENSG00000105855	ITGB8	9.8206	-0.152905	0.921384	118.526	-0.325555	0.130114
ENSG00000105856	HBP1	64.9701	-1.07351	0.000786875	337.246	-0.946332	2.2e-15
ENSG00000105879	CBLL1	12.394	0.477227	0.639827	73.176	-0.410527	0.0978495
ENSG00000105887	MTPN	45.1798	-0.384783	0.520803	799.019	-0.186307	0.0430968
ENSG00000105894	PTN	40.441	-0.385094	0.579322	192.732	-0.287863	0.0772175
ENSG00000105928	GSDME	18.9958	-0.426562	0.601404	100.978	-0.24481	0.271377
ENSG00000105939	ZC3HAV1	42.6281	-0.00570161	0.995454	253.21	0.054382	0.751455
ENSG00000105953	OGDH	52.675	0.356271	0.503576	274.847	0.222528	0.116184
ENSG00000105968	H2AFV	42.9898	0.40183	0.487129	465.276	0.122004	0.310431
ENSG00000105971	CAV2	72.164	-0.62383	0.0725045	456.264	-0.72597	3.03e-12
ENSG00000105974	CAV1	548.346	-0.738033	3.38e-05	3491.63	-0.987279	7.45e-58
ENSG00000105976	MET	34.3416	0.359442	0.580459	279.142	0.186364	0.182301
ENSG00000105983	LMBR1	7.08893	-0.169007	0.911078	208.113	-0.221441	0.179632
ENSG00000105989	WNT2	10.9114	-0.605688	0.524961	132.142	0.116368	0.605656
ENSG00000105993	DNAJB6	20.6968	-0.902077	0.126104	259.097	0.0458325	0.794077
ENSG00000106009	BRAT1	16.6339	-0.0617656	0.966375	111.593	0.797711	2.09e-05
ENSG00000106028	SSBP1	106.336	0.432527	0.236648	309.275	0.58715	6.33e-05
ENSG00000106031	HOXA13	7.23427	-0.0263634	0.989145	98.1213	0.0442574	0.873576
ENSG00000106034	CPED1	16.8772	-0.414434	0.64183	232.495	-0.694929	2.91e-07
ENSG00000106049	HIBADH	40.7655	-0.398779	0.50303	203.516	-0.32769	0.0325555
ENSG00000106052	TAX1BP1	66.2017	-0.673934	0.0737525	314.503	-0.670134	2.81e-08
ENSG00000106070	GRB10	15.2994	-0.501727	0.566693	315.378	-0.158798	0.254035
ENSG00000106080	FKBP14	58.0926	0.270165	0.65515	389.428	0.160785	0.202118
ENSG00000106105	GARS	299.232	0.119311	0.757751	998.184	-0.218216	0.0111463
ENSG00000106123	EPHB6	6.53709	-0.751389	0.461652	117.968	-0.669614	0.000359613
ENSG00000106144	CASP2	23.9859	0.930467	0.0852313	172.155	1.61757	1.13e-23
ENSG00000106153	CHCHD2	45.3526	0.0630053	0.948377	339.612	0.111958	0.440973
ENSG00000106211	HSPB1	184.087	-0.26547	0.442549	668.08	0.0529425	0.645025
ENSG00000106244	PDAP1	23.5313	0.147492	0.8912	195.576	-0.063743	0.744354
ENSG00000106245	BUD31	62.8473	0.190616	0.769016	306.694	0.231797	0.0851413
ENSG00000106261	ZKSCAN1	18.0978	-0.435156	0.602408	480.734	-0.566948	1.71e-08
ENSG00000106263	EIF3B	98.7745	0.331387	0.432798	1041.55	0.780897	8.17e-27
ENSG00000106266	SNX8	27.5524	0.30599	0.698743	344.833	0.321434	0.00808214
ENSG00000106268	NUDT1	11.9236	0.57923	0.551393	42.3781	0.302732	0.349157
ENSG00000106290	TAF6	29.8685	0.174055	0.857447	183.728	0.105517	0.569623
ENSG00000106299	WASL	25.8222	-0.431672	0.559769	231.758	-0.308609	0.0329622
ENSG00000106305	AIMP2	33.0278	0.320998	0.661458	148.518	0.339681	0.060552
ENSG00000106333	PCOLCE	306.12	-0.489092	0.0219113	948.411	-0.48571	1.14e-08
ENSG00000106344	RBM28	15.8892	0.599121	0.447578	102.045	0.290707	0.174945
ENSG00000106346	USP42	8.81496	0.643979	0.498398	101.176	0.191592	0.403421
ENSG00000106348	IMPDH1	13.7052	0.432362	0.661169	123.509	1.06256	3.64e-09
ENSG00000106355	LSM5	12.3477	0.265256	0.819374	76.257	-0.00980085	0.975391
ENSG00000106366	SERPINE1	272.846	-0.195967	0.584485	1830.78	-0.0236681	0.845074
ENSG00000106367	AP1S1	57.9207	0.212125	0.764769	317.136	0.305107	0.0165048
ENSG00000106392	C1GALT1	23.1839	0.028451	0.98146	159.464	-0.104827	0.6064
ENSG00000106397	PLOD3	67.8419	0.405529	0.387734	326.773	0.809802	2.96e-12
ENSG00000106399	RPA3	19.1122	0.700103	0.313629	43.8282	0.480335	0.108787
ENSG00000106400	ZNHIT1	26.0647	-0.078056	0.948377	277.824	-0.0321858	0.854909
ENSG00000106443	PHF14	17.8795	0.234157	0.834179	114.458	0.297336	0.145689
ENSG00000106459	NRF1	10.2579	0.580283	0.564956	85.423	0.443282	0.0421077
ENSG00000106460	TMEM106B	34.9502	-0.207224	0.804353	329.469	-0.405679	0.000618297
ENSG00000106462	EZH2	19.9908	2.42562	7.71e-07	174.181	3.16558	7.25e-78
ENSG00000106477	CEP41	9.89158	-0.0934612	0.953341	64.0087	-0.168623	0.571521
ENSG00000106483	SFRP4	42.4734	-1.10589	0.00366581	226.184	-0.944061	4.8e-12
ENSG00000106484	MEST	84.2894	-0.663823	0.0604277	614.412	-0.543207	1.47e-09
ENSG00000106524	ANKMY2	13.4458	-0.114622	0.935202	96.4907	0.184168	0.448391
ENSG00000106537	TSPAN13	8.92757	0.677311	0.512017	21.7529	1.50679	3.76e-05
ENSG00000106538	RARRES2	40.1364	-1.07089	0.0136929	181.91	-0.80807	2.56e-07
ENSG00000106546	AHR	138.289	0.162945	0.723767	933.288	0.129367	0.17064
ENSG00000106554	CHCHD3	40.4804	0.488364	0.394153	291.198	-0.296119	0.0242228
ENSG00000106565	TMEM176B	18.3819	-0.468689	0.570218	91.3029	-0.516688	0.018855
ENSG00000106571	GLI3	20.9175	0.217589	0.845718	301.838	0.165118	0.238202
ENSG00000106591	MRPL32	28.204	0.0271099	0.981653	138.714	0.195321	0.323774
ENSG00000106603	COA1	19.5383	-0.140307	0.899442	120.298	-0.108275	0.640165
ENSG00000106605	BLVRA	27.9043	0.00210634	0.999166	140.441	0.386143	0.0284284
ENSG00000106608	URGCP	17.5989	-0.0423061	0.975571	227.205	0.48727	0.000790311
ENSG00000106609	TMEM248	57.6096	-0.252426	0.663549	694.846	-0.347536	0.000180488
ENSG00000106615	RHEB	13.022	0.0406666	0.980351	92.5053	0.0979301	0.709492
ENSG00000106624	AEBP1	635.304	-0.324639	0.124871	3580.93	-0.104838	0.242273
ENSG00000106628	POLD2	12.8705	-0.334154	0.757927	334.352	1.01981	2.43e-21
ENSG00000106635	BCL7B	27.682	0.404448	0.609855	164.15	0.403723	0.0144592
ENSG00000106636	YKT6	61.6332	-0.197801	0.741532	748.342	0.274775	0.00133129
ENSG00000106638	TBL2	27.6989	-0.132061	0.897445	200.683	-0.290517	0.0625806
ENSG00000106665	CLIP2	19.9814	-0.223818	0.836123	516.852	-0.374773	0.000306285
ENSG00000106682	EIF4H	95.4412	-0.290435	0.528032	473.514	-0.25564	0.0151402
ENSG00000106683	LIMK1	79.4498	0.0558135	0.940639	519.604	-0.68996	1.54e-10
ENSG00000106692	FKTN	12.3228	-0.106011	0.940793	175.465	-0.0582528	0.792666
ENSG00000106723	SPIN1	35.8809	-0.900905	0.0677911	761.96	-0.557625	5.91e-11
ENSG00000106771	TMEM245	23.1656	-0.0694568	0.955245	346.184	-0.143466	0.297591
ENSG00000106772	PRUNE2	76.3323	0.588789	0.0884324	636.469	0.451595	6.26e-06
ENSG00000106780	MEGF9	9.56077	-1.35909	0.0656936	224.518	-1.39583	7.58e-22
ENSG00000106799	TGFBR1	69.6764	-0.300586	0.548566	798.382	-0.549884	2.14e-09
ENSG00000106803	SEC61B	74.5436	0.288213	0.559769	196.199	0.250661	0.114938
ENSG00000106809	OGN	13.6984	-2.37927	1.34e-05	28.7348	-2.55678	5.61e-11
ENSG00000106819	ASPN	11.0821	-1.23471	0.0714659	38.7441	-1.28167	6.11e-05
ENSG00000106823	ECM2	32.9334	-1.83622	7.42e-06	82.5495	-1.4787	2.42e-11
ENSG00000106829	TLE4	44.1878	-0.85713	0.0334443	404.759	-0.787477	7.45e-14
ENSG00000106853	PTGR1	19.6904	0.202308	0.849652	74.729	-0.0384696	0.904031
ENSG00000106868	SUSD1	15.3872	-0.0606928	0.970036	75.0888	-0.200351	0.448262
ENSG00000106948	AKNA	9.8998	-0.102083	0.948377	261.954	-0.379315	0.00878065
ENSG00000106976	DNM1	31.2957	-0.704279	0.194548	120.418	-0.446383	0.0197428
ENSG00000106991	ENG	108.718	-0.24609	0.559949	413.839	0.414607	0.000398878
ENSG00000106992	AK1	18.5248	-0.972853	0.12006	255.742	-0.196878	0.200415
ENSG00000106993	CDC37L1	10.6979	0.0155238	0.993065	115.897	0.436622	0.0219648
ENSG00000107020	PLGRKT	8.88039	-0.48777	0.672671	39.6191	0.657675	0.0301998
ENSG00000107021	TBC1D13	20.872	-0.074503	0.952635	142.722	0.10976	0.60642
ENSG00000107036	RIC1	35.1708	-0.564738	0.31212	495.175	-0.240333	0.0282
ENSG00000107104	KANK1	16.7162	-0.726255	0.317296	235.175	-0.613639	7.1e-06
ENSG00000107130	NCS1	34.1506	0.680174	0.213121	454.848	0.634569	8.28e-11
ENSG00000107140	TESK1	6.77966	-0.132138	0.936338	128.386	-0.0411224	0.865481
ENSG00000107164	FUBP3	27.9981	0.202309	0.823443	195.725	0.0794456	0.666024
ENSG00000107175	CREB3	27.7169	-0.303017	0.71643	275.195	0.0256197	0.891941
ENSG00000107185	RGP1	13.6684	-0.554402	0.527412	195.597	-0.488177	0.000934321
ENSG00000107186	MPDZ	9.15026	-0.387731	0.728191	105.419	-0.915422	1.97e-06
ENSG00000107201	DDX58	6.22544	0.63876	0.547204	66.3949	0.487892	0.0491143
ENSG00000107223	EDF1	84.733	0.217906	0.668661	629.286	0.00550307	0.967697
ENSG00000107249	GLIS3	7.38484	-0.303767	0.815239	200.899	-0.111015	0.564842
ENSG00000107262	BAG1	26.5649	0.889694	0.0830566	217.595	0.324996	0.0240054
ENSG00000107263	RAPGEF1	18.6956	-0.226029	0.830017	442.953	-0.287482	0.0131899
ENSG00000107281	NPDC1	21.694	0.472929	0.525903	143.755	0.408409	0.0214366
ENSG00000107282	APBA1	10.8379	-0.583195	0.529488	135.434	-0.378562	0.0389924
ENSG00000107290	SETX	45.3888	0.313583	0.65838	555.853	0.100232	0.406606
ENSG00000107317	PTGDS	315.591	-0.928159	2.33e-06	765.126	-0.750164	3.9e-18
ENSG00000107331	ABCA2	23.9639	0.237842	0.796624	287.144	0.015177	0.941124
ENSG00000107341	UBE2R2	33.1355	-1.12272	0.0116089	262.265	-0.512396	0.000266548
ENSG00000107371	EXOSC3	11.7351	0.400412	0.698743	70.7249	0.353408	0.160475
ENSG00000107372	ZFAND5	63.6416	-0.000614306	0.999396	527.695	-0.0384321	0.766393
ENSG00000107404	DVL1	19.6517	0.683645	0.417659	338.545	0.401931	0.000782592
ENSG00000107438	PDLIM1	18.0962	-0.935797	0.135323	85.6117	-0.2158	0.389472
ENSG00000107521	HPS1	24.9062	-0.816315	0.16856	192.036	-0.808072	5.2e-08
ENSG00000107537	PHYH	24.6973	0.284903	0.730341	96.0576	0.126708	0.605323
ENSG00000107554	DNMBP	23.7798	0.489341	0.524997	193.234	0.341588	0.0357323
ENSG00000107560	RAB11FIP2	10.6413	-1.30122	0.0641446	322.831	-1.04628	6.51e-19
ENSG00000107562	CXCL12	165.39	-0.427517	0.141319	1003.65	-0.274093	0.0048289
ENSG00000107566	ERLIN1	38.6204	0.682378	0.173999	294.121	0.56016	5.95e-06
ENSG00000107581	EIF3A	145.138	0.334942	0.299002	935.555	-0.242216	0.0123337
ENSG00000107625	DDX50	24.1861	0.511316	0.456957	150.97	-0.149938	0.444847
ENSG00000107643	MAPK8	11.4191	-0.476123	0.625959	151.943	-0.125971	0.555224
ENSG00000107651	SEC23IP	29.568	0.278165	0.717693	181.229	0.228321	0.176733
ENSG00000107669	ATE1	14.0119	-0.488576	0.602408	157.766	-0.374079	0.0307627
ENSG00000107672	NSMCE4A	6.84821	-0.236611	0.867821	36.1371	0.306378	0.384102
ENSG00000107679	PLEKHA1	16.6597	-0.284501	0.781335	201.129	0.208617	0.205298
ENSG00000107731	UNC5B	18.6978	-1.15498	0.0570415	274.802	-1.11799	2.38e-17
[truncated: 6,464 more rows]

## Sheet: Table S3B
Table S3B. Fold changes in genes detected with with a minimum normalized read count of 5 and a FDR = 0.01 in subconfluent cells upon infection with tachyzoites.
		RFP			RNA
GENE_ID	NAME	base_mean	log2FC	Padj	base_mean	log2FC	Padj
ENSG00000000419	DPM1	120.169	-0.247371	0.358282	182.055	0.0588645	0.850609
ENSG00000000457	SCYL3	6.45932	-0.0774192	0.93922	38.1505	0.13099	0.780978
ENSG00000000460	C1orf112	40.6985	0.0516517	0.93321	149.138	-0.0756984	0.812142
ENSG00000000971	CFH	27.4774	0.519354	0.246026	23.4923	0.516213	0.276998
ENSG00000001036	FUCA2	155.912	0.308398	0.167323	449.536	0.0979798	0.662439
ENSG00000001084	GCLC	25.1163	0.892815	0.0250289	88.9207	1.593	3.15e-12
ENSG00000001167	NFYA	32.6775	0.481077	0.253048	231.683	0.625004	0.00100045
ENSG00000001460	STPG1	18.2014	-1.25457	0.00292695	47.9823	-1.96871	9.88e-11
ENSG00000001461	NIPAL3	36.75	-1.75893	3.16e-07	458.134	-2.09632	3.93e-40
ENSG00000001497	LAS1L	89.2109	0.468477	0.0571159	200.595	0.51698	0.0070009
ENSG00000001561	ENPP4	19.9539	0.110047	0.884418	27.6164	0.0362767	0.948857
ENSG00000001617	SEMA3F	7.09139	-0.409927	0.58778	51.2266	-0.232486	0.61496
ENSG00000001629	ANKIB1	38.599	-0.297891	0.507731	326.787	-0.122831	0.580724
ENSG00000001630	CYP51A1	72.2261	1.16694	7.28e-07	265.943	1.05514	9.21e-10
ENSG00000001631	KRIT1	34.905	-0.0439915	0.946624	92.7416	0.0501222	0.895931
ENSG00000002016	RAD52	14.5765	-0.0849418	0.925055	60.2078	0.00367356	0.993516
ENSG00000002330	BAD	40.914	-0.740044	0.0274863	157.91	-0.737787	0.00018267
ENSG00000002549	LAP3	124.114	-0.111928	0.74291	232.002	0.0725682	0.805606
ENSG00000002822	MAD1L1	51.9896	-0.10351	0.839084	143.092	0.0724176	0.825341
ENSG00000002834	LASP1	370.982	-0.651252	3.85e-07	1820.04	-0.629835	6.21e-05
ENSG00000002919	SNX11	14.7299	-0.0420933	0.963921	158.808	0.0464474	0.877004
ENSG00000003056	M6PR	167.799	0.520551	0.00288421	425.636	0.707716	1.51e-05
ENSG00000003096	KLHL13	5.72588	-0.208581	0.81936	11.3517	-0.225523	0.730736
ENSG00000003393	ALS2	44.889	0.381787	0.317791	233.554	0.419401	0.037791
ENSG00000003402	CFLAR	75.8588	0.614144	0.0211683	270.982	0.460994	0.0110877
ENSG00000003436	TFPI	105.818	-1.11806	1.01e-08	163.863	-1.55474	3.4e-16
ENSG00000003509	NDUFAF7	9.67371	0.0258512	0.979936	29.5582	-0.0707649	0.899654
ENSG00000003756	RBM5	56.2291	-0.0883919	0.85739	201.589	-0.162389	0.54311
ENSG00000004059	ARF5	149.649	-0.2641	0.244616	309.58	-0.550362	0.00121636
ENSG00000004139	SARM1	8.68781	0.912936	0.111537	78.6274	0.917939	0.0024616
ENSG00000004142	POLDIP2	168.336	0.0989203	0.735877	630.58	-0.181093	0.294023
ENSG00000004399	PLXND1	51.3865	0.300782	0.482058	488.452	-0.0897599	0.87184
ENSG00000004455	AK2	33.5068	-0.328595	0.513984	296.474	-0.0878073	0.726324
ENSG00000004478	FKBP4	174.894	0.800517	1.63e-06	451.146	0.743568	9.54e-07
ENSG00000004487	KDM1A	158.998	0.210686	0.396357	373.7	0.222726	0.217143
ENSG00000004534	RBM6	48.7998	0.231921	0.599379	185.196	0.317297	0.152351
ENSG00000004660	CAMKK1	13.5652	0.908147	0.0789249	75.9707	1.07889	2.36e-05
ENSG00000004700	RECQL	181.704	0.34249	0.0906895	244.186	0.0220481	0.944446
ENSG00000004766	VPS50	35.1446	-0.167613	0.75661	72.1747	-0.485553	0.0914551
ENSG00000004776	HSPB6	75.484	-0.520049	0.0579005	226.678	-0.563392	0.0153209
ENSG00000004779	NDUFAB1	154.505	0.0322337	0.92674	556.745	0.212948	0.215238
ENSG00000004864	SLC25A13	57.0496	0.562914	0.0699066	145.324	0.665557	0.00179918
ENSG00000004866	ST7	37.8408	0.703965	0.0458865	112.665	0.527645	0.0270029
ENSG00000004897	CDC27	82.7595	-0.232654	0.465298	467.688	-0.36251	0.0239342
ENSG00000004961	HCCS	40.9493	-0.215212	0.657248	193.636	-0.0617644	0.840623
ENSG00000004975	DVL2	45.3607	0.655403	0.0570478	188.567	0.605749	0.0083928
ENSG00000005007	UPF1	154.774	0.292391	0.247986	522.305	0.526967	0.0183428
ENSG00000005020	SKAP2	9.64034	-0.437478	0.524778	45.5838	-0.754063	0.0211882
ENSG00000005022	SLC25A5	386.023	0.505128	0.000171787	1048.38	0.307359	0.0401996
ENSG00000005059	MCUB	41.5314	0.852758	0.00857855	207.379	0.557944	0.0118866
ENSG00000005073	HOXA11	24.0485	-0.0757055	0.917254	118.69	0.231709	0.403002
ENSG00000005075	POLR2J	5.41559	-0.00493135	0.996132	70.4727	-0.479733	0.092384
ENSG00000005100	DHX33	65.1374	0.513347	0.0707069	322.901	0.862004	1.15e-07
ENSG00000005156	LIG3	52.8397	0.503418	0.119506	181.557	0.416912	0.0400851
ENSG00000005175	RPAP3	89.7424	0.395117	0.125409	90.2617	0.632725	0.0146128
ENSG00000005189	REXO5	18.3854	-0.606613	0.247256	69.5505	-0.486772	0.117067
ENSG00000005194	CIAPIN1	46.8888	0.125702	0.802893	203.194	0.144986	0.541688
ENSG00000005238	FAM214B	16.584	-0.862645	0.0795214	139.656	-1.89083	4.32e-19
ENSG00000005243	COPZ2	35.2149	-1.14665	0.000801505	183.934	-0.525683	0.00900063
ENSG00000005249	PRKAR2B	15.3342	-0.0251871	0.978397	85.4014	0.257053	0.436189
ENSG00000005302	MSL3	28.7788	0.00705189	0.99308	125.296	0.235016	0.400086
ENSG00000005339	CREBBP	60.2502	-0.271497	0.473096	395.999	0.131018	0.617288
ENSG00000005436	GCFC2	28.5602	0.860444	0.0237155	72.7819	0.549616	0.0453379
ENSG00000005448	WDR54	26.1347	-0.48416	0.297923	93.7664	-0.328118	0.242476
ENSG00000005469	CROT	25.498	-0.685971	0.103862	37.0497	-0.548135	0.159459
ENSG00000005483	KMT2E	46.8808	0.0426682	0.944014	181.603	0.134381	0.650221
ENSG00000005486	RHBDD2	13.5456	0.660869	0.239755	120.903	0.615927	0.0098794
ENSG00000005700	IBTK	66.5689	-0.0859877	0.850122	309.949	-0.228271	0.288332
ENSG00000005801	ZNF195	17.7708	0.429019	0.45242	43.5662	0.169835	0.696271
ENSG00000005810	MYCBP2	70.8391	0.0962635	0.830626	293.429	0.159569	0.545152
ENSG00000005812	FBXL3	93.727	0.287151	0.319891	322.045	0.118602	0.625805
ENSG00000005882	PDK2	19.381	-0.975887	0.0230841	52.8871	-1.09675	0.000195736
ENSG00000005884	ITGA3	152.261	-0.93621	7.17e-08	594.693	-0.731784	0.000422992
ENSG00000005889	ZFX	52.2988	0.011942	0.983565	242.752	0.246297	0.244385
ENSG00000005893	LAMP2	370.361	-0.220024	0.15571	657.781	-0.211343	0.277636
ENSG00000006007	GDE1	46.8184	-0.121666	0.821178	450.065	-0.0942573	0.650863
ENSG00000006015	REX1BD	12.1869	0.0545223	0.954816	45.8947	-0.360312	0.32715
ENSG00000006016	CRLF1	7.21765	0.535605	0.447526	26.1909	1.1911	0.0018904
ENSG00000006042	TMEM98	55.4035	0.496016	0.139903	460.563	0.444438	0.00722287
ENSG00000006062	MAP3K14	14.8816	1.76767	5.01e-05	168.027	1.66429	2.73e-13
ENSG00000006118	TMEM132A	7.17942	0.307291	0.704619	29.9562	0.653391	0.121865
ENSG00000006125	AP2B1	326.653	-0.336656	0.0184806	873.588	-0.211511	0.181698
ENSG00000006194	ZNF263	11.6091	0.144185	0.866111	135.539	0.413074	0.0843976
ENSG00000006282	SPATA20	13.4908	-0.41539	0.507764	96.8284	-0.647897	0.0223007
ENSG00000006327	TNFRSF12A	698.625	-0.232033	0.0822224	1525.52	-0.308227	0.0444293
ENSG00000006451	RALA	109.299	-0.63636	0.00207952	426.973	-0.0772845	0.756332
ENSG00000006453	BAIAP2L1	15.5588	-0.194594	0.798347	49.4403	-0.312875	0.393355
ENSG00000006459	KDM7A	11.2121	1.70489	0.000291601	65.2338	2.03758	3.15e-12
ENSG00000006468	ETV1	6.90444	-0.20949	0.814145	28.703	-0.298185	0.513811
ENSG00000006530	AGK	44.5056	-0.0150285	0.981344	103.82	0.134011	0.709194
ENSG00000006534	ALDH3B1	21.4056	-0.454565	0.382425	96.4481	-0.508375	0.0703503
ENSG00000006576	PHTF2	89.6119	-0.0665522	0.874747	400.842	-0.0983275	0.681924
ENSG00000006606	CCL26	64.2184	4.58055	6.56e-37	117.787	4.60272	6.84e-57
ENSG00000006607	FARP2	61.5232	0.378588	0.248702	357.744	0.315455	0.0691595
ENSG00000006625	GGCT	45.7919	0.804238	0.00977827	167.478	0.902358	8.96e-06
ENSG00000006634	DBF4	47.0785	0.632214	0.0661937	106.484	0.17124	0.575613
ENSG00000006652	IFRD1	101.397	0.752444	0.000418971	368.096	0.520382	0.00508888
ENSG00000006695	COX10	8.60755	-0.38482	0.601142	86.801	-0.114228	0.737682
ENSG00000006704	GTF2IRD1	9.90496	-0.356783	0.621397	66.5284	-0.104069	0.811367
ENSG00000006712	PAF1	71.9517	-0.60201	0.0220334	192.104	-0.305742	0.150714
ENSG00000006715	VPS41	64.485	-0.211009	0.58778	140.206	0.0220769	0.946291
ENSG00000006744	ELAC2	110.551	0.269091	0.360141	310.657	-0.0242732	0.928895
ENSG00000006747	SCIN	23.5447	-0.242073	0.700759	29.4887	-0.0520216	0.925286
ENSG00000006831	ADIPOR2	49.7691	0.388689	0.290287	523.984	0.367697	0.0331502
ENSG00000007047	MARK4	11.3824	-0.647421	0.268845	126.909	-0.37691	0.1692
ENSG00000007080	CCDC124	86.8835	-0.214945	0.506941	188.477	-0.195339	0.429002
ENSG00000007168	PAFAH1B1	141.862	-0.69511	0.000154187	624.114	-0.645077	8.21e-06
ENSG00000007202	KIAA0100	70.7922	0.466608	0.171317	2160.63	0.250891	0.0665309
ENSG00000007237	GAS7	6.32608	-0.0210842	0.984016	72.7093	0.721666	0.0057936
ENSG00000007341	ST7L	19.9308	-0.357363	0.531333	77.5752	-0.286834	0.365586
ENSG00000007376	RPUSD1	39.4373	0.703874	0.050002	192.31	0.507845	0.018509
ENSG00000007384	RHBDF1	22.4856	-0.43474	0.39661	84.7715	-1.20138	1.39e-05
ENSG00000007392	LUC7L	48.9455	0.36902	0.315916	140.498	0.285852	0.24326
ENSG00000007520	TSR3	65.6329	0.118431	0.789112	275.822	-0.0218254	0.935935
ENSG00000007541	PIGQ	18.9355	-0.214075	0.752456	113.464	-0.145218	0.67965
ENSG00000007866	TEAD3	40.4835	0.0976644	0.865149	201.517	0.143891	0.640641
ENSG00000007923	DNAJC11	119.113	0.162502	0.5828	353.872	0.108472	0.627812
ENSG00000008018	PSMB1	444.07	0.00317784	0.990911	868.93	-0.12558	0.490374
ENSG00000008083	JARID2	7.5357	1.11154	0.0433322	85.3591	1.83833	1.31e-13
ENSG00000008086	CDKL5	8.79351	-0.205376	0.808989	46.6598	0.146539	0.730469
ENSG00000008128	CDK11A	8.04104	0.306456	0.700938	21.7672	0.338297	0.496533
ENSG00000008130	NADK	48.0339	0.0855919	0.877708	357.172	0.217627	0.283481
ENSG00000008256	CYTH3	51.216	-0.827201	0.00477726	411.59	-0.986787	4.28e-12
ENSG00000008282	SYPL1	263.346	0.00287093	0.993675	650.165	-0.104229	0.653406
ENSG00000008294	SPAG9	137.046	0.234872	0.369456	499.068	0.410029	0.0108253
ENSG00000008311	AASS	16.061	0.367888	0.549752	22.7499	0.0943074	0.871682
ENSG00000008324	SS18L2	20.8001	0.683473	0.147671	127.003	0.31668	0.204051
ENSG00000008382	MPND	5.057	0.471115	0.52774	29.8435	0.430487	0.30293
ENSG00000008394	MGST1	207.412	-0.119254	0.640343	708.797	-0.415661	0.0153186
ENSG00000008405	CRY1	31.1596	-0.45967	0.299406	119.635	-0.0516084	0.876244
ENSG00000008441	NFIX	130.909	-0.362477	0.103905	1154.06	-0.142177	0.624715
ENSG00000008513	ST3GAL1	27.9928	0.540259	0.212983	406.791	1.08836	7.23e-12
ENSG00000008710	PKD1	12.0373	0.6708	0.252681	343.741	0.289267	0.311669
ENSG00000008838	MED24	47.5965	-0.21943	0.62691	234.445	-0.223179	0.409842
ENSG00000008853	RHOBTB2	9.51581	-0.359326	0.626543	142.815	0.082825	0.820565
ENSG00000008869	HEATR5B	41.6359	-0.474177	0.232984	101.321	-0.0623228	0.858305
ENSG00000008952	SEC62	185.592	-0.286471	0.159691	395.062	-0.171825	0.39602
ENSG00000008988	RPS20	484.909	0.374432	0.0023904	1188.55	-0.121044	0.501268
ENSG00000009307	CSDE1	705.524	-0.511387	9.7e-08	2025.65	-0.359731	0.0329344
ENSG00000009335	UBE3C	140.813	0.102789	0.740467	932.917	0.31616	0.0413975
ENSG00000009413	REV3L	45.6554	0.0983358	0.860102	194.971	-0.0467165	0.896649
ENSG00000009780	FAM76A	11.5693	0.0261159	0.979095	56.8641	-0.070691	0.875857
ENSG00000009830	POMT2	18.102	0.375287	0.523314	126.16	0.262334	0.424676
ENSG00000009844	VTA1	121.597	-0.510408	0.0159433	464.817	-0.192483	0.328554
ENSG00000009954	BAZ1B	313.857	0.436604	0.00207911	734.727	0.720709	1.88e-07
ENSG00000010017	RANBP9	95.3801	0.225528	0.488893	254.594	0.242441	0.288472
ENSG00000010072	SPRTN	29.6802	-0.23663	0.678589	80.8657	-0.261668	0.431448
ENSG00000010165	EEF1AKNMT	62.2433	0.280242	0.434558	227.08	0.296394	0.176785
ENSG00000010219	DYRK4	10.5151	-0.344706	0.6338	53.6036	-0.443718	0.182165
ENSG00000010244	ZNF207	302.413	0.0150171	0.962046	837.962	-0.0300106	0.894019
ENSG00000010256	UQCRC1	253.542	0.0228187	0.941161	694.07	-0.0683241	0.752069
ENSG00000010270	STARD3NL	40.4792	-0.407169	0.332057	306.838	-0.365681	0.0544265
ENSG00000010278	CD9	213.77	-0.686076	7.41e-06	558.072	-0.909361	5.65e-10
ENSG00000010292	NCAPD2	407.792	-0.498384	2.41e-05	1000.28	-0.483129	0.000422688
ENSG00000010295	IFFO1	9.8246	-0.609991	0.331808	74.2356	-0.685024	0.0188786
ENSG00000010318	PHF7	5.25283	0.299304	0.722647	21.014	-0.0580215	0.924015
ENSG00000010322	NISCH	34.0433	-0.363352	0.414109	175.868	-0.0796776	0.827911
ENSG00000010361	FUZ	10.8482	-0.166768	0.847034	51.7672	-0.175486	0.68303
ENSG00000010438	PRSS3	13.8503	0.855461	0.0897785	56.7505	0.926454	0.00204416
ENSG00000010539	ZNF200	16.0263	0.7859	0.136106	63.6102	0.14069	0.733815
ENSG00000010626	LRRC23	15.5058	-0.557268	0.328516	26.2616	-0.58391	0.164509
ENSG00000010704	HFE	9.5616	-0.394666	0.579836	45.3063	-0.426743	0.249616
ENSG00000010803	SCMH1	7.43485	0.152491	0.871957	174.665	-0.337513	0.112084
ENSG00000010810	FYN	16.0231	-0.83875	0.0868915	103.09	-0.337128	0.205647
ENSG00000010818	HIVEP2	34.5348	0.393477	0.374013	239.277	0.362106	0.0819242
ENSG00000011007	ELOA	84.6846	0.415398	0.123394	567.217	0.291449	0.0824092
ENSG00000011009	LYPLA2	12.493	-0.297228	0.685293	65.1648	-0.120711	0.759104
ENSG00000011021	CLCN6	5.49196	-0.369647	0.640343	48.4852	-0.209424	0.590956
ENSG00000011028	MRC2	370.484	-0.126488	0.488873	1314.92	0.122888	0.809403
ENSG00000011105	TSPAN9	11.7076	-0.0862127	0.924001	63.901	0.0530221	0.898188
ENSG00000011114	BTBD7	33.962	0.118725	0.84155	373.151	-0.0424908	0.872759
ENSG00000011132	APBA3	13.1123	0.288614	0.685547	46.0799	0.597384	0.070491
ENSG00000011143	MKS1	10.4268	-0.631088	0.305261	38.0122	-0.803776	0.0206632
ENSG00000011198	ABHD5	91.5938	-0.715633	0.00169366	275.22	-0.83205	7.48e-07
ENSG00000011243	AKAP8L	29.8232	0.234356	0.664148	92.0904	-0.0386591	0.919614
ENSG00000011260	UTP18	131.403	0.760958	0.000103348	200.004	0.786342	5.02e-05
ENSG00000011275	RNF216	51.1699	-0.120064	0.81737	253.299	0.232611	0.283927
ENSG00000011295	TTC19	11.3683	-0.288743	0.700759	95.6313	0.400681	0.121031
ENSG00000011304	PTBP1	600.325	0.605912	3.01e-09	2260.33	0.550538	1.5e-05
ENSG00000011376	LARS2	42.4261	0.316649	0.451161	172.81	0.403403	0.0566576
ENSG00000011405	PIK3C2A	68.744	-0.175575	0.654293	208.575	0.0552413	0.852505
ENSG00000011422	PLAUR	196.943	-0.862728	3.44e-07	401.227	-0.985221	6.52e-11
ENSG00000011426	ANLN	735.951	-0.939319	3.94e-24	1004.71	-1.04788	2.78e-14
ENSG00000011451	WIZ	30.1299	0.195282	0.730665	272.034	0.0667785	0.862567
ENSG00000011454	RABGAP1	71.5774	-0.485006	0.0787956	171.231	-0.525259	0.0146351
ENSG00000011465	DCN	1831.54	-0.551917	5.15e-13	2866.31	-0.643783	2.13e-07
ENSG00000011478	QPCTL	17.8416	0.0860933	0.917113	70.8373	0.523756	0.0819242
ENSG00000011485	PPP5C	118.559	0.206115	0.459865	368.123	-0.00219102	0.993654
ENSG00000011523	CEP68	14.4111	-0.0933077	0.914236	67.3024	0.0483139	0.909209
ENSG00000011566	MAP4K3	47.7526	-0.494068	0.1487	137.248	-0.566745	0.0103519
ENSG00000011638	TMEM159	20.163	0.513371	0.332255	142.993	0.507609	0.0202748
ENSG00000012048	BRCA1	73.2241	0.0473441	0.923239	165.127	0.225808	0.420906
ENSG00000012061	ERCC1	78.9542	-0.244086	0.480327	265.397	-0.262556	0.182277
ENSG00000012171	SEMA3B	5.43276	-1.68556	0.0010358	13.965	-0.894029	0.072524
ENSG00000012174	MBTPS2	71.5634	0.0797911	0.867488	240.17	0.116044	0.659112
ENSG00000012211	PRICKLE3	5.45527	-0.281025	0.741608	23.6389	-0.1614	0.77854
ENSG00000012232	EXTL3	33.3511	-0.174912	0.769525	410.967	-0.444924	0.020389
ENSG00000012660	ELOVL5	211.517	0.515221	0.00130222	1120.96	0.60983	3.1e-05
ENSG00000012817	KDM5D	26.2831	-0.333355	0.520209	90.8041	-0.110415	0.742973
ENSG00000012822	CALCOCO1	29.7909	-1.04898	0.0054522	105.871	-0.9299	0.000383217
ENSG00000012963	UBR7	96.1211	0.494507	0.0421981	469.849	0.522382	0.00183239
ENSG00000012983	MAP4K5	78.7962	-0.518637	0.0428486	208.901	-0.342827	0.14592
ENSG00000013016	EHD3	41.5422	-0.604246	0.0776073	265.553	-0.697266	6.63e-05
ENSG00000013275	PSMC4	173.791	-0.0916488	0.754039	437.294	0.0434421	0.856448
ENSG00000013288	MAN2B2	48.9529	-0.0380465	0.947801	133.248	-0.246491	0.396723
ENSG00000013297	CLDN11	172.342	-0.997152	0.00847595	1236.2	-0.974428	1.92e-14
ENSG00000013306	SLC25A39	55.701	0.334662	0.368393	547.592	0.245752	0.221856
ENSG00000013364	MVP	206.338	-1.6041	4.93e-26	400.701	-1.38337	3.14e-13
ENSG00000013374	NUB1	87.3556	-0.19278	0.614439	171.432	-0.207703	0.394704
ENSG00000013375	PGM3	193.008	-0.0721248	0.799372	311.939	-0.0881193	0.718934
ENSG00000013392	RWDD2A	6.73291	-0.193045	0.829636	27.5554	-0.0324138	0.953521
ENSG00000013441	CLK1	74.8312	0.292516	0.400185	221.508	-0.0945144	0.752069
ENSG00000013503	POLR3B	51.634	-0.0697232	0.903179	100.526	0.156695	0.665769
ENSG00000013523	ANGEL1	12.2009	0.218638	0.774319	63.0451	0.470072	0.12162
ENSG00000013561	RNF14	46.3245	-0.460989	0.188784	215.864	-0.376348	0.0762251
ENSG00000013563	DNASE1L1	16.0881	-1.13895	0.0110328	72.4472	-1.44694	9.57e-09
ENSG00000013573	DDX11	8.13613	0.12789	0.894524	34.9073	0.489796	0.239618
ENSG00000013583	HEBP1	47.3537	-0.565367	0.0917495	267.782	-0.465059	0.00821528
ENSG00000013588	GPRC5A	80.3339	-0.618863	0.0138657	381.891	-0.879069	5.91e-09
ENSG00000013619	MAMLD1	15.2698	0.0363235	0.96801	143.979	0.039019	0.903443
ENSG00000013810	TACC3	167.976	-0.37205	0.0481808	584.716	-0.577477	0.00034338
ENSG00000014123	UFL1	91.4539	-0.019424	0.965809	114.289	-0.372902	0.178257
ENSG00000014138	POLA2	90.5125	-0.447306	0.0754562	282.572	-0.232635	0.246771
ENSG00000014164	ZC3H3	13.9243	0.36263	0.588142	61.7648	-0.418104	0.248053
ENSG00000014216	CAPN1	211.922	-0.781627	8.91e-08	563.754	-0.788627	2.55e-05
ENSG00000014641	MDH1	406.819	-0.0261149	0.918772	660.079	-0.25135	0.170657
ENSG00000014824	SLC30A9	49.028	-0.457815	0.183085	260.471	-0.186745	0.394607
ENSG00000014914	MTMR11	7.75561	-0.393866	0.601829	47.3199	-1.07823	0.000541511
ENSG00000014919	COX15	47.0902	0.0558704	0.922573	211.611	-0.0595494	0.824195
ENSG00000015153	YAF2	20.3062	-0.0823673	0.915789	104.182	-0.224107	0.456805
ENSG00000015171	ZMYND11	93.9587	-0.48086	0.0446607	328.805	-0.402599	0.028739
ENSG00000015475	BID	43.472	0.676161	0.0386825	184.317	0.775864	9.39e-05
ENSG00000015532	XYLT2	22.3301	0.0953137	0.895466	159.045	0.179214	0.521348
ENSG00000015676	NUDCD3	38.1464	-0.0877225	0.883653	363.318	-0.265924	0.155018
ENSG00000016391	CHDH	5.46053	1.49401	0.00462089	49.1813	2.08795	8.95e-12
ENSG00000016864	GLT8D1	50.4559	-0.225235	0.588142	187.117	-0.220845	0.335723
ENSG00000017260	ATP2C1	146.639	-0.0572885	0.874677	525.062	-0.0583363	0.81876
ENSG00000017483	SLC38A5	32.6245	1.26742	0.00023417	109.327	0.911821	5.69e-05
ENSG00000017797	RALBP1	76.8229	-0.286563	0.361994	412.931	-0.199839	0.301903
ENSG00000018189	RUFY3	12.4854	-0.393184	0.565542	98.6582	0.158347	0.615742
ENSG00000018408	WWTR1	95.9638	0.00935071	0.98388	426.127	0.0525439	0.822312
ENSG00000018510	AGPS	84.2649	-0.594038	0.0166892	246.349	-0.484438	0.0110522
ENSG00000018610	CXorf56	10.2662	0.0371586	0.969076	81.5214	0.0623603	0.870259
ENSG00000018699	TTC27	90.278	0.177825	0.61528	173.33	0.423109	0.0589523
ENSG00000019144	PHLDB1	154.658	0.303603	0.18372	574.846	0.525091	0.0187911
ENSG00000019549	SNAI2	95.8491	-0.254886	0.383532	399.451	-0.357891	0.0512904
ENSG00000019582	CD74	6.86679	-0.133551	0.890208	21.9804	-0.0524043	0.929176
ENSG00000019991	HGF	9.86162	2.65746	1.48e-08	12.3932	2.62305	1.21e-08
ENSG00000019995	ZRANB1	34.9739	-0.0962935	0.875742	275.614	0.111341	0.64476
ENSG00000020129	NCDN	51.5416	0.105403	0.837424	169.005	0.267678	0.394909
ENSG00000020181	ADGRA2	18.3084	-0.894264	0.0506343	311.097	-0.383341	0.156526
ENSG00000020256	ZFP64	18.7093	-0.00580332	0.995124	95.0779	-0.222388	0.451805
ENSG00000020426	MNAT1	81.7851	-0.448407	0.0955703	130.527	-0.145277	0.61487
ENSG00000020577	SAMD4A	34.5966	-0.387771	0.408887	415.388	-0.392388	0.0134588
ENSG00000020922	MRE11	54.7737	-0.114358	0.812715	82.775	0.00387156	0.993096
ENSG00000021355	SERPINB1	44.5258	-1.2664	1.59e-05	117.175	-1.17678	4.28e-08
ENSG00000021574	SPAST	22.1522	-0.0461583	0.955415	98.6323	0.211718	0.500669
ENSG00000021762	OSBPL5	30.1108	-0.324085	0.520594	84.3916	-0.121218	0.792563
ENSG00000021776	AQR	111.966	0.118479	0.73824	231.732	-0.0785708	0.776001
ENSG00000021826	CPS1	17.6835	0.182225	0.802113	63.6112	-0.31555	0.337909
ENSG00000022267	FHL1	121.597	-1.81815	2.76e-21	500.844	-1.35756	2.41e-22
ENSG00000022277	RTF2	187.928	-0.459499	0.0110967	533.011	-0.382458	0.026932
ENSG00000022840	RNF10	50.5611	-0.580099	0.0775983	657.238	-0.433036	0.00353606
ENSG00000023041	ZDHHC6	35.5734	0.124973	0.82688	235.645	0.26833	0.241335
ENSG00000023171	GRAMD1B	18.1053	-0.562264	0.280461	95.789	-1.02764	9.28e-06
ENSG00000023191	RNH1	294.089	-0.187428	0.286685	731.904	-0.0647742	0.827485
ENSG00000023228	NDUFS1	233.85	-0.249319	0.191931	532.478	-0.0970794	0.657678
ENSG00000023287	RB1CC1	43.6234	-0.763495	0.0145641	151.458	-0.329715	0.230221
ENSG00000023318	ERP44	192.314	-0.031942	0.921655	230.648	-0.265234	0.218479
ENSG00000023330	ALAS1	62.3689	0.233342	0.580475	189.503	0.378076	0.0655535
ENSG00000023445	BIRC3	19.2896	2.67987	1.03e-10	183.775	3.52005	4.22e-55
ENSG00000023516	AKAP11	137.255	0.513762	0.0119136	424.603	0.455548	0.0156366
ENSG00000023572	GLRX2	81.8157	0.443949	0.109705	125.639	0.30722	0.250825
ENSG00000023608	SNAPC1	95.4212	-0.909807	1.44e-05	150.959	-0.615276	0.0080437
ENSG00000023697	DERA	77.7364	0.0592476	0.896852	275.578	0.00634538	0.981871
ENSG00000023734	STRAP	380.51	0.141425	0.424988	843.542	0.156905	0.35004
ENSG00000023902	PLEKHO1	44.7899	0.000100696	0.999932	307.887	-0.198369	0.318271
ENSG00000023909	GCLM	113.896	-0.15675	0.615892	323.506	0.214157	0.290752
ENSG00000024048	UBR2	75.0653	-0.221437	0.523314	165.277	0.0388376	0.898568
ENSG00000024422	EHD2	306.256	-0.821084	3.82e-10	969.813	-0.826219	1.84e-05
ENSG00000024526	DEPDC1	77.2144	-0.416572	0.172869	215.046	-0.496197	0.0309268
ENSG00000024862	CCDC28A	10.2604	-0.380079	0.588019	18.6419	-0.302467	0.578359
ENSG00000025039	RRAGD	5.57991	1.65051	0.0013805	70.0189	2.08523	4.93e-16
ENSG00000025156	HSF2	24.1581	0.143888	0.826783	65.3323	0.055677	0.896727
ENSG00000025293	PHF20	38.4797	-0.145707	0.787091	177.161	-0.388818	0.0598843
ENSG00000025434	NR1H3	6.598	0.00896946	0.994185	37.4521	-0.577737	0.135863
ENSG00000025770	NCAPH2	80.9026	0.2542	0.42135	369.274	0.15329	0.529556
ENSG00000025772	TOMM34	185.896	0.322822	0.0990047	747.608	0.352996	0.013692
ENSG00000025796	SEC63	89.2296	0.360111	0.219514	240.874	0.225273	0.335281
ENSG00000025800	KPNA6	185.117	-0.339876	0.0797216	992.03	-0.185935	0.293528
ENSG00000026025	VIM	17136.8	-0.629366	2.76e-21	29792.4	-0.606454	4.28e-08
ENSG00000026103	FAS	61.0411	-0.686645	0.0123029	150.921	-0.0601304	0.861321
ENSG00000026508	CD44	1694.29	-0.370054	3.16e-06	4357.44	-0.417828	0.000712346
ENSG00000026559	KCNG1	6.9587	1.15246	0.0363254	58.9769	2.11509	4.72e-14
ENSG00000026652	AGPAT4	8.83224	0.308869	0.693749	29.6459	0.119587	0.821837
ENSG00000026950	BTN3A1	7.385	-0.921971	0.112648	30.0311	-0.991913	0.00726353
ENSG00000027001	MIPEP	44.8637	-0.0183325	0.977215	116.955	0.197076	0.473142
ENSG00000027697	IFNGR1	68.7272	0.0878503	0.851466	143.626	0.138254	0.634322
ENSG00000027847	B4GALT7	13.1132	-0.00200457	0.99819	87.8735	-0.102501	0.786143
ENSG00000028116	VRK2	63.8097	-0.371751	0.248392	98.5401	-0.151553	0.637963
ENSG00000028137	TNFRSF1B	9.07903	-0.0662102	0.94642	53.3193	0.502154	0.119491
ENSG00000028203	VEZT	26.8034	-0.513397	0.275311	174.509	-0.330776	0.182165
ENSG00000028310	BRD9	39.9886	0.292635	0.505743	218.854	0.0484437	0.863227
ENSG00000028528	SNX1	88.5966	-0.607629	0.0103251	292.189	-0.422196	0.0169223
ENSG00000028839	TBPL1	12.9725	0.0849124	0.923239	140.549	-0.0709311	0.834762
ENSG00000029153	ARNTL2	48.3641	1.18211	5.09e-05	848.581	1.62762	7.57e-34
ENSG00000029363	BCLAF1	93.7496	0.542727	0.0220334	293.612	0.277431	0.258411
ENSG00000029364	SLC39A9	39.8583	0.0623957	0.922573	533.145	-0.138967	0.570287
ENSG00000029534	ANK1	16.9623	0.69087	0.182743	90.4754	1.35372	5.33e-08
ENSG00000029639	TFB1M	30.1451	-0.631764	0.1191	73.565	-0.395013	0.196063
ENSG00000029725	RABEP1	65.8625	0.915138	0.000340551	422.998	0.727359	1.54e-06
ENSG00000029993	HMGB3	51.0711	-0.834156	0.0038597	168.346	-0.657336	0.00395922
ENSG00000030066	NUP160	154.981	0.148387	0.579679	377.462	0.39609	0.0264451
ENSG00000030110	BAK1	16.1525	0.541736	0.339868	71.1638	-0.17574	0.607034
ENSG00000030419	IKZF2	9.9504	0.289274	0.709324	77.5215	0.593077	0.0358677
ENSG00000030582	GRN	316.293	-0.379982	0.00985822	503.279	-0.360905	0.132645
ENSG00000031003	FAM13B	43.313	0.0343779	0.954816	397.483	-0.0525962	0.827369
ENSG00000031081	ARHGAP31	47.9241	0.673474	0.03917	305.555	0.569482	0.000506278
ENSG00000031691	CENPQ	61.8067	0.079408	0.8699	70.0795	-0.0914461	0.815628
ENSG00000031698	SARS	285.02	-0.361933	0.0140184	632.659	-0.262446	0.132512
ENSG00000031823	RANBP3	49.8184	-0.0674518	0.903762	270.195	-0.0855333	0.74969
ENSG00000032219	ARID4A	20.3653	-0.50062	0.338617	31.7182	-0.159987	0.755193
ENSG00000032389	EIPR1	31.0885	-0.0311524	0.9641	121.546	-0.0262754	0.937444
ENSG00000032444	PNPLA6	46.4938	0.0347358	0.95469	282.125	0.113764	0.700951
ENSG00000032742	IFT88	18.1129	-0.0542949	0.947635	40.4371	-0.42448	0.256929
ENSG00000033011	ALG1	44.9333	0.466327	0.241024	138.819	0.028742	0.933814
ENSG00000033030	ZCCHC8	21.6818	0.410648	0.443315	83.0092	0.0734782	0.840328
ENSG00000033050	ABCF2	147.827	0.0209408	0.954816	537.081	0.044299	0.847199
ENSG00000033100	CHPF2	66.7706	-0.702044	0.0088571	445.783	-0.363667	0.142497
ENSG00000033170	FUT8	70.0127	-0.227546	0.517415	521.324	0.38603	0.0187289
ENSG00000033178	UBA6	152.359	-0.226055	0.354276	305.952	-0.207136	0.35027
ENSG00000033327	GAB2	19.2606	0.248729	0.712347	171.016	0.23163	0.313394
ENSG00000033627	ATP6V0A1	42.4815	-0.0408083	0.947801	103.056	0.0341453	0.927218
ENSG00000033800	PIAS1	73.9842	-0.339165	0.274691	169.606	-0.452795	0.0310688
ENSG00000033867	SLC4A7	154.04	0.731317	3.98e-05	559.361	0.26774	0.124067
ENSG00000034152	MAP2K3	110.746	-0.156755	0.682275	937.662	-0.145331	0.419717
ENSG00000034510	TMSB10	1976.96	0.361386	9.74e-06	8290.49	-0.255458	0.0556033
ENSG00000034533	ASTE1	14.1023	-0.188246	0.808908	41.2285	0.256485	0.536598
ENSG00000034677	RNF19A	45.8956	-0.841699	0.00526093	161.337	-0.54233	0.0176065
ENSG00000034693	PEX3	47.8657	-0.0394312	0.947843	68.4591	-0.424641	0.185977
ENSG00000034713	GABARAPL2	66.1172	-0.151958	0.718713	337.498	-0.394465	0.043637
ENSG00000035115	SH3YL1	6.08683	-0.199875	0.825555	33.3598	-0.113574	0.821681
ENSG00000035141	FAM136A	36.4692	0.855677	0.0111414	295.618	0.726625	2.53e-05
ENSG00000035403	VCL	1042.17	-0.544335	2.67e-08	2107.19	-0.434283	0.000509845
ENSG00000035499	DEPDC1B	24.2519	-0.520275	0.280897	61.2858	-0.437126	0.171321
ENSG00000035664	DAPK2	9.15274	0.0109804	0.991682	34.9331	-0.362614	0.369875
ENSG00000035681	NSMAF	52.5258	0.220669	0.604646	286.373	0.205167	0.360606
ENSG00000035687	ADSS	123.124	-0.0121564	0.977463	301.608	0.210198	0.309037
ENSG00000035862	TIMP2	393.353	0.00038235	0.998607	4019.46	-0.367408	0.00575524
ENSG00000035928	RFC1	141.057	-0.065422	0.851221	203.253	-0.0318884	0.919505
ENSG00000036054	TBC1D23	93.8184	-0.520658	0.0274699	238.507	-0.437831	0.0257814
ENSG00000036257	CUL3	162.955	0.0139493	0.968178	354.581	-0.0169206	0.949363
ENSG00000036549	AC118549.1	53.0587	-0.269014	0.494034	264.197	-0.247061	0.249397
ENSG00000037241	RPL26L1	27.7635	-0.171963	0.779595	91.5355	-0.48066	0.0661043
ENSG00000037474	NSUN2	217.853	0.507453	0.00142953	473.685	0.486837	0.0016308
ENSG00000037637	FBXO42	17.4112	-0.149985	0.846025	137.957	-0.243575	0.334439
ENSG00000037749	MFAP3	72.5115	0.00288462	0.995984	154.307	0.0222539	0.946115
ENSG00000037757	MRI1	14.4353	0.450538	0.460636	59.8813	0.459464	0.17164
ENSG00000037897	METTL1	36.3963	0.953877	0.00473563	109.278	0.464152	0.0808838
ENSG00000038002	AGA	43.995	0.103844	0.847562	89.7594	0.0258564	0.945119
ENSG00000038210	PI4K2B	9.87634	0.126273	0.890538	135.569	-0.280391	0.289891
ENSG00000038219	BOD1L1	89.9868	0.503942	0.0366633	108.258	0.227258	0.478201
ENSG00000038274	MAT2B	92.0261	-0.108012	0.777924	329.008	-0.126192	0.651334
ENSG00000038358	EDC4	79.3841	-0.47135	0.0735122	245.166	-0.193083	0.521508
ENSG00000038382	TRIO	94.4347	-0.117445	0.748662	1339.88	-0.118234	0.563792
ENSG00000038427	VCAN	526.451	1.39351	2.06e-40	847.717	0.896231	4.4e-10
ENSG00000038532	CLEC16A	35.2589	-0.205705	0.692054	179.347	0.0231708	0.938192
ENSG00000039123	MTREX	202.038	0.241857	0.266851	221.727	0.229888	0.303018
ENSG00000039139	DNAH5	6.07913	-0.370935	0.640179	12.8225	-0.315604	0.597579
ENSG00000039319	ZFYVE16	99.4096	0.835965	0.000143486	154.728	0.264796	0.367221
ENSG00000039523	RIPOR1	94.1323	-0.222231	0.501352	428.133	-0.321056	0.249488
ENSG00000039560	RAI14	296.736	0.0239698	0.93541	889.199	0.175435	0.324443
ENSG00000039650	PNKP	24.7616	-0.19316	0.763064	77.3582	-0.14005	0.708811
ENSG00000040199	PHLPP2	26.0111	0.617024	0.155394	330.426	0.805708	4.55e-07
ENSG00000040275	SPDL1	247.891	-0.25485	0.16114	470.589	-0.445255	0.00815172
ENSG00000040341	STAU2	25.9986	-1.0787	0.0043023	65.8038	-0.903878	0.00143048
ENSG00000040487	PQLC2	17.3733	0.374929	0.541156	97.0677	0.741037	0.00453723
ENSG00000040531	CTNS	10.78	0.446912	0.502107	68.9657	0.455279	0.123092
ENSG00000040633	PHF23	53.3603	0.0826414	0.875279	307.692	0.145787	0.542408
ENSG00000040933	INPP4A	15.4375	-0.271693	0.689158	115.897	-0.00273963	0.993669
ENSG00000041357	PSMA4	275.704	0.0715262	0.784559	543.034	0.211832	0.228984
ENSG00000041802	LSG1	97.1	0.114856	0.749726	231.937	0.206933	0.329784
ENSG00000041880	PARP3	13.5759	-0.964702	0.0558792	49.7934	-0.786735	0.0108287
ENSG00000041982	TNC	1313.87	2.41779	5.21e-162	4873.35	2.37027	4.35e-46
ENSG00000041988	THAP3	10.7268	0.464062	0.505044	64.1455	0.0471029	0.910998
ENSG00000042088	TDP1	33.0991	-0.545266	0.182743	146.537	-0.388196	0.0835511
ENSG00000042286	AIFM2	37.7149	0.302091	0.500985	106.451	-0.189112	0.550618
ENSG00000042317	SPATA7	8.44275	-0.234229	0.778211	30.1123	-0.688367	0.0809667
ENSG00000042429	MED17	75.4253	0.310475	0.339646	158.332	0.283815	0.212395
ENSG00000042445	RETSAT	25.4532	-0.0909224	0.895695	91.5028	-0.634374	0.0105989
ENSG00000042493	CAPG	64.3688	-0.979943	8.95e-05	159.437	-0.612327	0.0022929
ENSG00000042753	AP2S1	231.766	-0.499876	0.0014511	666.037	-0.57851	4.32e-05
ENSG00000043093	DCUN1D1	72.2506	0.300276	0.374013	160.159	0.0966661	0.776857
ENSG00000043143	JADE2	16.8839	-0.751969	0.12582	244.355	-0.813754	8.8e-05
ENSG00000043514	TRIT1	22.9598	0.308826	0.581103	113.464	0.190438	0.506214
ENSG00000044090	CUL7	40.3554	-0.342651	0.439709	154.837	-0.260596	0.405645
ENSG00000044115	CTNNA1	604.915	-0.219441	0.119945	1203.09	-0.318416	0.0427426
ENSG00000044446	PHKA2	11.5725	0.620566	0.298971	60.6099	0.181679	0.625243
ENSG00000044459	CNTLN	16.0807	0.351447	0.598381	68.3162	0.182751	0.606824
ENSG00000044574	HSPA5	2208.49	0.122396	0.337777	2756.22	0.154955	0.320791
ENSG00000046651	OFD1	14.8146	0.950165	0.0518486	20.8581	0.445675	0.376478
ENSG00000046889	PREX2	7.21217	0.693229	0.27764	15.9693	0.0855206	0.894019
ENSG00000047056	WDR37	13.3434	0.272196	0.711123	187.258	0.281714	0.221482
ENSG00000047188	YTHDC2	54.6178	0.405102	0.286181	90.7441	0.11882	0.737094
ENSG00000047230	CTPS2	19.0345	-0.221783	0.734858	57.2921	-0.0614106	0.889604
ENSG00000047249	ATP6V1H	106.586	-0.497119	0.0340942	225.805	-0.303411	0.162895
ENSG00000047315	POLR2B	260.296	0.24741	0.146773	474.823	0.0781745	0.752502
ENSG00000047346	FAM214A	7.16957	-1.2604	0.0189684	34.3072	-0.63999	0.0886307
ENSG00000047410	TPR	266.455	0.369909	0.0528487	218.987	0.217635	0.391038
ENSG00000047578	KIAA0556	18.2342	-0.340455	0.573716	69.4894	-0.338939	0.279366
ENSG00000047579	DTNBP1	25.7629	-0.258227	0.653752	76.5678	-0.417889	0.143991
ENSG00000047621	C12orf4	56.4863	0.0241622	0.9641	103.347	0.0356402	0.920912
ENSG00000047634	SCML1	35.9626	-0.678875	0.0607206	93.0299	-0.508862	0.0662429
ENSG00000047644	WWC3	14.4139	-0.820112	0.100618	215.947	0.190361	0.462419
ENSG00000047849	MAP4	496.355	-0.18373	0.241754	1577.85	-0.112651	0.490635
ENSG00000047932	GOPC	51.813	-0.390908	0.280461	227.978	-0.223569	0.338237
ENSG00000048028	USP28	34.3855	1.26483	0.000159369	134.608	0.454301	0.0663179
ENSG00000048052	HDAC9	5.85584	-0.568462	0.421157	43.6784	-0.237557	0.555273
ENSG00000048140	TSPAN17	13.7125	-0.190819	0.809309	302.087	-0.525312	0.00447553
ENSG00000048162	NOP16	138.608	0.772625	1.73e-05	290.651	0.982058	3.97e-10
ENSG00000048342	CC2D2A	24.8893	0.589134	0.192659	62.3275	-0.0549295	0.896127
ENSG00000048392	RRM2B	26.4357	-0.787453	0.0526415	136.916	-0.668481	0.00397708
ENSG00000048405	ZNF800	41.9193	0.251506	0.590391	171.671	0.579051	0.0114232
ENSG00000048471	SNX29	24.1854	-0.847191	0.0379455	120.805	-1.12603	1.86e-07
ENSG00000048544	MRPS10	62.1962	-0.106203	0.814145	220.147	-0.161259	0.49771
ENSG00000048649	RSF1	65.139	-0.102132	0.824538	119.659	-0.0576793	0.885973
ENSG00000048707	VPS13D	51.5375	-0.496842	0.128017	258.6	-0.401742	0.0294774
ENSG00000048740	CELF2	46.5506	-0.725609	0.0209353	250.526	-0.71199	0.0001674
ENSG00000048828	FAM120A	157.39	-0.0122496	0.974413	855.027	0.103351	0.604468
ENSG00000048991	R3HDM1	44.743	0.329692	0.410059	194.781	0.389979	0.0775133
ENSG00000049130	KITLG	188.297	0.248801	0.248185	589.8	0.600397	6.21e-05
ENSG00000049167	ERCC8	13.6796	-0.129142	0.875667	76.7147	0.170461	0.63641
ENSG00000049192	ADAMTS6	21.9332	0.264874	0.687166	242.745	-0.26692	0.204543
ENSG00000049239	H6PD	28.4033	0.362238	0.498346	222.548	0.540832	0.0432055
ENSG00000049245	VAMP3	98.9434	-0.046138	0.912137	957.092	-0.346788	0.0383408
ENSG00000049246	PER3	22.3113	0.728323	0.109209	136.355	0.922833	6.81e-05
ENSG00000049323	LTBP1	340.283	0.552139	1.68e-05	646.939	0.607639	4.06e-05
ENSG00000049449	RCN1	167.257	0.293859	0.163328	390.839	0.239076	0.200884
ENSG00000049540	ELN	476.819	-0.538721	1.87e-06	1982.02	-0.564904	0.00297238
ENSG00000049541	RFC2	97.6793	-0.238587	0.422707	379.1	0.184684	0.390502
ENSG00000049618	ARID1B	42.0738	0.133019	0.80605	229.523	0.260338	0.251588
ENSG00000049656	CLPTM1L	59.4544	0.454705	0.188996	779.028	0.325096	0.0298943
ENSG00000049759	NEDD4L	22.6277	-0.425215	0.415994	87.5019	-0.339591	0.271689
ENSG00000049860	HEXB	193.202	0.277935	0.144062	379.587	0.0836313	0.711229
ENSG00000049883	PTCD2	19.8263	-0.00901551	0.992017	83.2325	-0.0742312	0.840178
ENSG00000050130	JKAMP	63.532	-0.294709	0.396246	235.563	-0.326918	0.106342
ENSG00000050165	DKK3	280.967	-0.843209	1.59e-10	1324.77	-0.612468	3.02e-06
ENSG00000050393	MCUR1	45.1082	0.939552	0.00296694	324.645	0.797405	1.2e-06
ENSG00000050405	LIMA1	622.059	0.670801	8.79e-09	1287.27	0.665915	9.38e-07
ENSG00000050426	LETMD1	27.4205	-0.264392	0.624414	137.453	0.229993	0.430095
ENSG00000050438	SLC4A8	17.921	-0.75725	0.112824	83.489	-0.309402	0.292618
ENSG00000050748	MAPK9	47.6473	0.243064	0.58242	289.178	0.206689	0.352386
ENSG00000050820	BCAR1	102.341	-0.302191	0.266954	509.748	-0.0732791	0.817102
ENSG00000051009	FAM160A2	15.7367	-0.258068	0.719322	61.2144	-0.0935939	0.821837
ENSG00000051108	HERPUD1	83.6688	0.117815	0.762822	458.056	0.00675829	0.979034
ENSG00000051128	HOMER3	44.3186	-0.381279	0.337543	325.497	-0.457128	0.0158473
ENSG00000051180	RAD51	44.9645	-0.249851	0.572955	175.006	0.0101182	0.973768
ENSG00000051341	POLQ	28.8707	-0.186008	0.746501	137.77	0.0361908	0.917674
ENSG00000051382	PIK3CB	12.6796	-0.950399	0.0665425	101.409	-0.679555	0.00348275
ENSG00000051523	CYBA	36.6654	0.887217	0.00894395	72.0075	-0.0813532	0.844071
ENSG00000051596	THOC3	13.3964	-0.348242	0.611138	29.0242	-0.0949226	0.861703
ENSG00000051620	HEBP2	45.7902	-0.958922	0.00219867	191.358	-1.08954	7.45e-09
ENSG00000051825	MPHOSPH9	33.7688	0.194891	0.720131	161.109	0.118613	0.658313
ENSG00000052126	PLEKHA5	21.176	-0.176665	0.789109	49.6039	-0.72811	0.0183713
ENSG00000052723	SIKE1	44.9962	0.223776	0.62438	179.915	-0.248575	0.268398
ENSG00000052749	RRP12	78.9888	0.601431	0.0140273	209.272	0.861833	1.59e-05
ENSG00000052795	FNIP2	17.3886	0.5428	0.317254	231.1	0.0701156	0.796616
ENSG00000052802	MSMO1	116.89	0.835248	2.56e-05	337.76	0.908582	9.08e-08
ENSG00000052841	TTC17	42.1534	-0.370036	0.367099	166.209	-0.073642	0.804291
ENSG00000053254	FOXN3	6.60469	-0.442483	0.552984	172.401	-0.157195	0.535025
ENSG00000053371	AKR7A2	51.6569	-0.00681716	0.991682	210.922	-0.158059	0.520732
ENSG00000053372	MRTO4	151.961	0.63888	0.000319765	768.365	0.766921	1.05e-08
ENSG00000053501	USE1	18.9812	-0.453306	0.413382	60.2503	-0.193555	0.599004
ENSG00000053747	LAMA3	29.2213	0.202315	0.735514	131.832	0.91822	1.2e-05
ENSG00000053770	AP5M1	51.1839	0.0877694	0.866098	181.422	0.32181	0.164737
ENSG00000053900	ANAPC4	51.2503	-0.231743	0.584585	92.1774	0.132687	0.688231
ENSG00000054116	TRAPPC3	101.541	0.0322498	0.940479	431.638	-0.231605	0.21925
ENSG00000054118	THRAP3	279.35	0.181677	0.373288	578.998	0.146655	0.421765
ENSG00000054148	PHPT1	138.976	-0.10242	0.737723	304.784	-0.205685	0.311195
ENSG00000054267	ARID4B	57.1417	-0.41046	0.215356	83.315	-0.0300489	0.938442
ENSG00000054277	OPN3	7.99014	0.922058	0.109209	65.479	0.899744	0.000661769
ENSG00000054282	SDCCAG8	22.4354	-0.39815	0.462378	66.311	-0.71104	0.0107319
ENSG00000054523	KIF1B	104.836	-0.224273	0.453388	445.546	-0.00262063	0.991452
ENSG00000054598	FOXC1	16.0495	0.847875	0.087362	85.1768	0.986575	0.000303874
ENSG00000054611	TBC1D22A	19.8557	-0.415605	0.457162	87.7811	-0.226948	0.49888
ENSG00000054654	SYNE2	48.6727	1.51917	7.6e-08	137.851	1.5882	1.32e-12
ENSG00000054793	ATP9A	23.6077	-1.11331	0.00510271	243.774	-0.825955	2.56e-06
ENSG00000054965	FAM168A	30.1669	-0.0988546	0.884676	388.65	-0.0653274	0.7795
ENSG00000054967	RELT	8.00508	0.440014	0.539497	81.532	0.75118	0.0112712
ENSG00000054983	GALC	20.2069	0.0131776	0.987117	47.9926	-0.32735	0.395959
ENSG00000055044	NOP58	281.352	0.777523	9.84e-09	320.516	0.796149	1.42e-06
ENSG00000055070	SZRD1	49.56	0.0665092	0.903735	1035.9	-0.209941	0.180309
ENSG00000055130	CUL1	133.943	0.0276179	0.942497	404.575	0.397845	0.028352
ENSG00000055147	FAM114A2	41.0213	-0.179291	0.723912	111.378	-0.0167801	0.966302
ENSG00000055208	TAB2	40.0441	-0.299276	0.506563	355.638	-0.329792	0.116582
ENSG00000055211	GINM1	91.6715	-0.559033	0.0160592	280.095	-0.420918	0.0395746
ENSG00000055332	EIF2AK2	154.777	0.0493559	0.884418	349.132	0.252364	0.199062
ENSG00000055483	USP36	46.5196	0.379332	0.332169	297.016	0.28659	0.24594
ENSG00000055609	KMT2C	33.0813	0.217356	0.68447	213.898	0.364839	0.136852
ENSG00000055917	PUM2	120.389	0.232537	0.383904	687.781	0.290037	0.0918762
ENSG00000055950	MRPL43	101.773	-0.0278097	0.948048	305.352	-0.360268	0.0564167
ENSG00000056050	HPF1	68.1183	-0.317398	0.377747	86.0036	-0.18228	0.586467
ENSG00000056097	ZFR	176.536	0.113866	0.68078	511.158	-0.0106605	0.966544
ENSG00000056277	ZNF280C	27.9293	0.82349	0.0365438	51.9103	0.161209	0.697564
ENSG00000056558	TRAF1	30.9977	3.59118	8.7e-20	159.512	4.41527	1.45e-67
ENSG00000056586	RC3H2	35.5303	0.0909251	0.884035	410.423	-0.191304	0.351634
ENSG00000056736	IL17RB	38.4972	3.8287	2.26e-24	100.264	4.05634	4.97e-47
ENSG00000056972	TRAF3IP2	24.0612	-0.183114	0.771475	104.717	-0.184414	0.558022
ENSG00000057019	DCBLD2	246.725	0.691906	7.69e-07	2071.3	0.810799	2.08e-11
ENSG00000057252	SOAT1	181.74	-0.308289	0.158221	510.438	-0.27031	0.132388
ENSG00000057608	GDI2	577.512	0.18919	0.164959	1358.35	0.122416	0.568915
ENSG00000057657	PRDM1	10.591	-0.0926868	0.921319	60.7336	0.543347	0.085504
ENSG00000057663	ATG5	64.722	-0.192975	0.616383	234.321	-0.232222	0.305201
ENSG00000057757	PITHD1	61.8622	0.0465315	0.928868	260.052	0.0829476	0.749356
ENSG00000057935	MTA3	36.7427	-0.2788	0.578588	85.3577	-0.0805192	0.822312
ENSG00000058056	USP13	57.6272	0.0241876	0.964762	266.864	0.215642	0.275037
ENSG00000058063	ATP11B	39.0564	0.30727	0.50216	353.384	0.316713	0.121705
ENSG00000058091	CDK14	35.9982	0.270942	0.584117	208.04	0.318695	0.126734
ENSG00000058262	SEC61A1	567.428	-0.0485786	0.827006	2956.03	-0.0897629	0.628747
ENSG00000058272	PPP1R12A	303.584	-0.79806	7.82e-10	420.147	-0.593974	0.000752491
ENSG00000058453	CROCC	11.1139	0.159058	0.850721	44.2708	0.2722	0.5438
ENSG00000058600	POLR3E	23.0848	0.462362	0.366939	125.574	0.531467	0.0265399
ENSG00000058668	ATP2B4	617.897	-0.836226	1.4e-16	2584.51	-0.753662	2e-11
ENSG00000058673	ZC3H11A	35.9889	0.194425	0.711123	273.701	-0.267091	0.197091
ENSG00000058729	RIOK2	108.278	0.135249	0.692967	117.121	0.0279026	0.934356
ENSG00000058799	YIPF1	15.8015	-0.161848	0.837568	80.9569	-0.257995	0.403925
ENSG00000058804	NDC1	101.884	0.397943	0.0973431	588.098	0.151998	0.505776
ENSG00000059122	FLYWCH1	7.33819	-0.19794	0.824817	61.9035	-0.19418	0.645873
ENSG00000059145	UNKL	12.7222	-0.602807	0.297869	79.7634	0.397096	0.198009
ENSG00000059378	PARP12	16.7775	0.430019	0.479868	56.4431	0.783813	0.0117656
ENSG00000059573	ALDH18A1	187.007	0.298953	0.122026	631.855	0.398473	0.00772266
ENSG00000059588	TARBP1	26.4522	0.549397	0.212983	83.859	0.627667	0.0397505
ENSG00000059691	GATB	34.9854	-0.186518	0.726542	112.551	-0.105132	0.736204
ENSG00000059758	CDK17	83.8514	-0.480429	0.0693447	249	-0.401123	0.0534721
ENSG00000059769	DNAJC25	8.11564	0.00382957	0.996961	52.3202	0.0294611	0.947324
ENSG00000059804	SLC2A3	177.538	2.04791	1.05e-35	562.238	1.94352	4.6e-41
ENSG00000060069	CTDP1	28.954	-0.300632	0.552293	118.963	0.311634	0.294416
ENSG00000060138	YBX3	82.6777	0.203641	0.550733	463.424	0.274177	0.0930586
ENSG00000060237	WNK1	117.562	0.00271097	0.995124	644.684	0.364661	0.0673467
ENSG00000060339	CCAR1	161.729	0.140431	0.608134	235.886	0.096598	0.759443
ENSG00000060491	OGFR	35.7692	-0.0466613	0.944863	197.015	0.168794	0.548882
ENSG00000060642	PIGV	13.7069	-0.686567	0.201096	79.0633	-0.696565	0.00668295
ENSG00000060656	PTPRU	9.3989	0.558563	0.401166	94.2165	0.0978211	0.805713
ENSG00000060688	SNRNP40	107.71	0.902236	5.79e-06	415.623	0.578068	0.000187326
ENSG00000060718	COL11A1	39.5074	0.0602107	0.925006	65.9152	0.431258	0.165818
ENSG00000060749	QSER1	74.6153	0.304897	0.343193	462.098	0.71114	9.88e-05
ENSG00000060762	MPC1	19.9468	-0.67102	0.16193	70.0226	-1.11585	2.53e-05
ENSG00000060971	ACAA1	28.8365	-0.201339	0.732226	113.146	-0.467664	0.0610866
ENSG00000060982	BCAT1	157.794	-0.489807	0.00875957	656.637	-0.162787	0.404507
ENSG00000061273	HDAC7	50.6448	-0.175127	0.702556	509.707	-0.150982	0.621819
ENSG00000061337	LZTS1	8.9243	-0.386019	0.609147	67.7486	-0.194387	0.622141
ENSG00000061676	NCKAP1	308.572	-0.468761	0.00101193	986.876	-0.246506	0.204162
ENSG00000061794	MRPS35	101.758	-0.0868612	0.814293	311.021	0.0418763	0.881809
ENSG00000061918	GUCY1B1	10.3729	0.385053	0.581103	24.1574	0.422072	0.352102
ENSG00000061936	SFSWAP	31.3815	0.153177	0.793048	123.523	0.221141	0.416006
ENSG00000061938	TNK2	13.8398	-0.194803	0.802893	109.761	-0.122184	0.760147
ENSG00000061987	MON2	73.5079	-0.283684	0.394419	162.745	-0.0348222	0.906638
ENSG00000062038	CDH3	6.02887	1.88671	0.000170086	20.8617	3.54049	4.48e-16
ENSG00000062194	GPBP1	110.437	0.230758	0.413624	255.239	0.333158	0.12067
ENSG00000062485	CS	199.198	0.258617	0.192844	776.218	0.0706292	0.718831
ENSG00000062598	ELMO2	45.3814	-0.684729	0.0379455	181.388	-0.60666	0.00261555
ENSG00000062650	WAPL	142.333	0.321446	0.1336	417.866	0.172544	0.381325
ENSG00000062716	VMP1	132.934	0.0547369	0.877188	411.098	-0.105672	0.670156
ENSG00000062725	APPBP2	70.8588	-0.25029	0.474938	199.933	-0.385079	0.0678865
ENSG00000062822	POLD1	44.2703	0.107787	0.842812	162.614	0.15158	0.625739
ENSG00000063046	EIF4B	88.2312	0.258311	0.416919	395.355	0.175487	0.388067
ENSG00000063169	BICRA	8.8831	0.381578	0.601664	60.1973	-0.0732216	0.870699
ENSG00000063176	SPHK2	14.0639	-0.0502088	0.955642	72.4001	-0.151621	0.701352
ENSG00000063177	RPL18	470.351	0.122644	0.471375	1335.43	-0.0339152	0.873559
ENSG00000063241	ISOC2	26.9852	0.282154	0.624012	189.053	-0.258286	0.252331
ENSG00000063244	U2AF2	587.669	0.440858	0.000138435	1326.24	0.461138	0.00604891
ENSG00000063245	EPN1	58.9529	-0.770448	0.0137317	639.144	-0.0917629	0.771323
ENSG00000063322	MED29	17.7555	-0.649332	0.20012	153.856	-0.575198	0.00724669
ENSG00000063438	AHRR	23.8708	-0.708243	0.103469	216.008	0.055204	0.883703
ENSG00000063587	ZNF275	10.3885	-0.34761	0.631103	154.434	-0.312133	0.176716
ENSG00000063601	MTMR1	33.4363	-0.335072	0.470738	164.725	-0.0271465	0.931808
ENSG00000063660	GPC1	205.53	-0.359592	0.0496277	749.905	-0.23817	0.350155
ENSG00000063761	ADCK1	5.85797	0.2308	0.793871	19.9819	-0.567058	0.221639
ENSG00000063854	HAGH	30.6688	-0.788614	0.0379455	74.8349	-0.79899	0.00438647
ENSG00000063978	RNF4	126.023	0.169026	0.566864	501.918	0.324356	0.0670244
ENSG00000064012	CASP8	34.8689	-0.0762386	0.911274	64.9124	-0.00112652	0.998176
ENSG00000064042	LIMCH1	15.0012	-0.550587	0.339333	51.0775	-0.624584	0.0503319
ENSG00000064102	INTS13	91.4601	0.100497	0.79221	206.158	0.318283	0.148134
ENSG00000064115	TM7SF3	51.1543	1.13601	3.28e-05	256.098	0.720872	2.99e-05
ENSG00000064199	SPA17	24.5881	-0.473918	0.343193	76.6101	-1.01709	9.43e-05
ENSG00000064309	CDON	7.12202	0.381249	0.620969	57.1817	0.686022	0.020389
ENSG00000064313	TAF2	56.3214	0.20392	0.632062	216.651	0.181836	0.431788
ENSG00000064393	HIPK2	20.2536	0.314558	0.607661	577.165	0.273253	0.178082
ENSG00000064419	TNPO3	129.922	0.00962719	0.981452	421.375	-0.0232161	0.927271
ENSG00000064490	RFXANK	22.6214	-0.414421	0.445792	65.8519	0.0402867	0.924992
ENSG00000064545	TMEM161A	12.7666	-0.0759903	0.93255	35.8458	0.596708	0.113653
ENSG00000064601	CTSA	199.548	-0.106289	0.691169	473.529	-0.201451	0.258238
ENSG00000064607	SUGP2	65.6001	-0.524945	0.0707378	251.567	-0.557086	0.00170924
ENSG00000064651	SLC12A2	108.541	1.08539	2.22e-08	239.522	1.29762	1.09e-11
ENSG00000064652	SNX24	12.1651	0.104502	0.906409	81.3232	-0.0761034	0.843905
ENSG00000064666	CNN2	453.933	-0.681444	4.52e-10	1454.95	-0.809446	4.38e-10
ENSG00000064692	SNCAIP	10.483	1.03011	0.0527296	44.5675	1.46368	1.67e-06
ENSG00000064703	DDX20	70.4615	-0.23121	0.506563	170.792	0.23353	0.317646
ENSG00000064726	BTBD1	59.492	-0.236652	0.554402	396.403	0.046852	0.844071
ENSG00000064763	FAR2	30.2364	0.218567	0.698666	72.269	0.460317	0.110302
ENSG00000064932	SBNO2	35.5961	0.75871	0.0318227	292.695	0.226781	0.402619
ENSG00000064933	PMS1	53.817	0.579765	0.0655665	106.213	0.511798	0.0350793
ENSG00000064961	HMG20B	69.0431	-0.925659	0.0002676	236.503	-0.7137	5.48e-05
ENSG00000064995	TAF11	20.2777	0.600564	0.233305	119.531	0.292943	0.254409
ENSG00000064999	ANKS1A	14.7497	0.284615	0.6786	91.5926	0.265327	0.372367
ENSG00000065000	AP3D1	165.601	-0.109622	0.698044	885.712	0.00539271	0.986941
ENSG00000065029	ZNF76	6.01967	0.188553	0.838898	73.354	-0.0522426	0.89505
ENSG00000065054	SLC9A3R2	62.4959	-1.51889	6.96e-10	206.751	-1.74375	8.99e-20
ENSG00000065057	NTHL1	16.5988	-0.389664	0.523314	37.1127	-0.178831	0.696869
ENSG00000065060	UHRF1BP1	18.7917	1.26248	0.00278143	218.826	1.22042	1.49e-12
ENSG00000065135	GNAI3	208.927	-0.489975	0.00325496	574.964	-0.264314	0.173275
ENSG00000065150	IPO5	1103.65	0.179774	0.108721	2366.23	0.119168	0.552083
ENSG00000065154	OAT	227.845	-0.199043	0.325699	398.671	-0.236688	0.271974
ENSG00000065183	WDR3	164.144	0.537852	0.0052094	307.948	0.619399	0.000202611
ENSG00000065243	PKN2	105.986	-0.762323	0.000330761	227.858	-0.729033	5.46e-05
ENSG00000065268	WDR18	77.8372	0.315572	0.305261	226.249	0.388721	0.0671969
ENSG00000065308	TRAM2	188.421	-0.870681	5.11e-07	1950.8	-1.10946	2.88e-21
ENSG00000065320	NTN1	10.0526	1.24533	0.0146433	53.48	1.81652	1.89e-09
ENSG00000065328	MCM10	145.6	0.501676	0.0102275	276.785	0.79097	9.34e-07
ENSG00000065357	DGKA	48.0605	-0.99963	0.000666019	106.936	-1.12705	5.33e-07
ENSG00000065413	ANKRD44	7.30011	0.371308	0.632807	27.0467	0.13693	0.798673
ENSG00000065427	KARS	324.003	0.295042	0.0519832	787.758	0.243616	0.126043
ENSG00000065457	ADAT1	26.6388	0.21182	0.718816	209.796	0.112651	0.653275
ENSG00000065485	PDIA5	65.5199	-0.199522	0.601829	159.132	0.0974067	0.751406
ENSG00000065491	TBC1D22B	5.03348	-0.0824549	0.936713	73.4958	-0.534435	0.0627228
ENSG00000065518	NDUFB4	136.664	-0.0252321	0.947821	166.964	-0.577902	0.0114614
ENSG00000065526	SPEN	55.1977	0.597595	0.0467256	297.473	0.848358	1.29e-06
ENSG00000065534	MYLK	191.209	-1.20938	1.24e-15	895.163	-1.09761	1.81e-18
ENSG00000065548	ZC3H15	171.671	0.0720739	0.812715	359.892	0.479964	0.0160368
ENSG00000065559	MAP2K4	26.7201	0.153355	0.811619	179.466	-0.136044	0.58961
ENSG00000065600	TMEM206	10.2889	0.828008	0.143314	45.7423	0.383474	0.285947
ENSG00000065613	SLK	147.264	-0.65549	0.000293254	216.889	-0.239536	0.34648
ENSG00000065615	CYB5R4	22.4761	-0.396534	0.456684	83.5725	-0.215639	0.552173
ENSG00000065665	SEC61A2	15.5473	0.404362	0.503431	44.4207	0.316324	0.411145
ENSG00000065802	ASB1	27.7203	-0.421483	0.370124	294.198	-0.0127041	0.960124
ENSG00000065809	FAM107B	84.9419	0.50468	0.0525556	477.312	0.565183	0.000288336
ENSG00000065833	ME1	36.2198	-0.70673	0.0526694	86.4932	-0.624619	0.0224507
ENSG00000065882	TBC1D1	52.0719	0.564399	0.0817368	461.206	-0.0558055	0.807495
ENSG00000065883	CDK13	56.6364	0.127656	0.783119	200.923	0.74021	0.000447386
ENSG00000065911	MTHFD2	272.061	1.35149	7.94e-17	883.034	1.14261	2.4e-15
ENSG00000065923	SLC9A7	32.6524	-0.533501	0.199354	252.303	-0.505692	0.0149494
ENSG00000065970	FOXJ2	28.5004	-0.190566	0.743608	163.938	-0.237878	0.344102
ENSG00000065978	YBX1	111.129	0.179773	0.559554	720.961	0.123419	0.525899
ENSG00000065989	PDE4A	7.1088	0.588819	0.389651	143.028	0.369452	0.162406
ENSG00000066027	PPP2R5A	28.049	0.211259	0.720125	164.998	0.568862	0.0058552
ENSG00000066044	ELAVL1	278.53	0.168608	0.385567	1033.35	0.174985	0.297458
ENSG00000066084	DIP2B	30.0296	-1.35806	6.35e-05	158.008	-0.777917	0.000162964
ENSG00000066117	SMARCD1	65.8758	0.0105738	0.983844	327.089	-0.0530525	0.82689
ENSG00000066135	KDM4A	56.4876	-1.01513	0.000161466	191.379	-0.579797	0.00377445
ENSG00000066136	NFYC	38.0653	0.172358	0.738498	135.498	-0.04156	0.897528
ENSG00000066279	ASPM	155.679	-0.485845	0.00920772	236.38	-0.669936	0.00168671
ENSG00000066322	ELOVL1	152.006	-0.503659	0.0122386	507.692	-0.889381	3.23e-10
ENSG00000066379	ZNRD1	37.3953	0.126752	0.820869	67.2153	-0.00148518	0.997456
ENSG00000066422	ZBTB11	49.5182	0.226667	0.620248	122.332	0.192831	0.507079
ENSG00000066427	ATXN3	23.001	-0.493877	0.323227	70.6129	0.038104	0.926255
ENSG00000066455	GOLGA5	76.9619	-0.342011	0.256298	209.802	-0.500315	0.0104079
ENSG00000066557	LRRC40	65.0513	-0.381776	0.23718	95.3435	-0.578744	0.0217515
ENSG00000066583	ISOC1	11.2658	1.06466	0.0388075	106.151	1.14702	4.22e-07
ENSG00000066629	EML1	68.4981	0.168699	0.661676	308.402	0.407254	0.0300523
ENSG00000066651	TRMT11	34.6323	0.472157	0.247326	54.0173	0.346796	0.318089
ENSG00000066654	THUMPD1	38.8116	0.107077	0.850261	199.928	0.460793	0.0238746
ENSG00000066697	MSANTD3	88.2239	0.264044	0.387179	510.971	-0.0474273	0.830071
ENSG00000066739	ATG2B	31.4864	-0.314467	0.513079	117.848	-0.0318739	0.926784
ENSG00000066777	ARFGEF1	83.3932	-0.234812	0.492992	238.744	-0.136656	0.635545
ENSG00000066827	ZFAT	8.04729	0.112363	0.909861	62.2643	-0.0270595	0.947869
ENSG00000066855	MTFR1	37.5069	-0.444191	0.267102	151.232	-0.299398	0.227427
ENSG00000066926	FECH	20.706	-0.0561617	0.947417	109.326	-0.511658	0.0325191
ENSG00000066933	MYO9A	35.4346	-0.225609	0.68078	187.616	-0.0361308	0.914325
ENSG00000067048	DDX3Y	138.909	0.781265	1.46e-05	345.041	0.720306	8.31e-05
ENSG00000067057	PFKP	430.661	0.633902	1.66e-08	1090.75	0.542306	0.000305004
ENSG00000067064	IDI1	127.379	1.01744	3.91e-08	336.191	0.976957	5.8e-09
ENSG00000067066	SP100	89.0826	-0.705679	0.00352181	159.348	-0.719222	0.000657548
ENSG00000067082	KLF6	226.075	0.0311509	0.921556	1625.52	0.156556	0.41637
ENSG00000067113	PLPP1	42.0618	0.108137	0.842812	111.64	-0.12266	0.70403
ENSG00000067141	NEO1	16.7766	0.769818	0.118695	63.8963	0.220565	0.527848
ENSG00000067167	TRAM1	321.419	-0.206981	0.276593	1644.38	-0.305017	0.0816821
ENSG00000067177	PHKA1	8.67611	1.45415	0.00438571	43.1704	1.25479	6.8e-05
ENSG00000067182	TNFRSF1A	129.828	-0.257385	0.288854	586.711	-0.306966	0.0858662
ENSG00000067208	EVI5	17.6311	0.259829	0.692102	133.072	0.0435929	0.893309
ENSG00000067221	STOML1	14.8086	-0.843155	0.0868915	62.5644	-0.926203	0.00175806
ENSG00000067225	PKM	2489	-0.21674	0.00818456	7753.06	-0.0813995	0.667383
ENSG00000067248	DHX29	129.401	-0.198797	0.463808	176.859	-0.22931	0.352039
ENSG00000067334	DNTTIP2	252.247	0.491121	0.00305126	195.648	0.395482	0.0652033
ENSG00000067365	METTL22	14.0937	-0.244301	0.732414	92.8892	-0.523121	0.0428708
ENSG00000067369	TP53BP1	64.7728	-0.146781	0.730013	204.333	-0.272361	0.227261
ENSG00000067533	RRP15	84.6563	0.342687	0.223839	157.891	0.52632	0.0149625
ENSG00000067560	RHOA	1225.95	-0.103145	0.390223	4068	-0.25428	0.0983179
ENSG00000067596	DHX8	92.5454	-0.204252	0.525262	270.482	-0.363099	0.0445366
ENSG00000067646	ZFY	27.8603	-0.256025	0.638734	119.535	0.074447	0.817102
ENSG00000067704	IARS2	282.722	0.00896844	0.976817	620.75	0.0283141	0.903636
ENSG00000067798	NAV3	83.9095	-0.246747	0.430576	390.744	-0.402165	0.0162079
ENSG00000067829	IDH3G	72.0458	-0.493123	0.0774848	156.974	-0.448244	0.0526055
ENSG00000067836	ROGDI	5.95476	0.625193	0.356823	30.4434	0.0565936	0.914986
ENSG00000067900	ROCK1	141.734	-0.47491	0.0173948	251.393	-0.0818327	0.804533
ENSG00000067955	CBFB	120.126	-0.022229	0.956104	693.635	0.28746	0.176452
ENSG00000067992	PDK3	6.47358	0.330917	0.683036	19.95	0.805125	0.0655824
ENSG00000068001	HYAL2	38.4264	0.386496	0.369061	235.265	0.52612	0.00580055
ENSG00000068024	HDAC4	7.7204	0.0748835	0.939908	73.3013	0.757394	0.00783659
ENSG00000068028	RASSF1	98.485	0.457776	0.081287	407.556	0.360075	0.0376221
ENSG00000068079	IFI35	9.35824	-0.848621	0.143881	34.0577	-1.10176	0.00216076
ENSG00000068097	HEATR6	41.2499	-0.0567599	0.925492	116.332	0.162568	0.573151
ENSG00000068120	COASY	50.204	-0.2216	0.601829	286.305	0.113022	0.635616
ENSG00000068137	PLEKHH3	18.1732	-0.240634	0.718601	65.052	-0.424015	0.210894
ENSG00000068305	MEF2A	39.1278	-0.193874	0.699568	187.018	-0.182116	0.485804
ENSG00000068308	OTUD5	38.7897	0.0128085	0.984016	162.507	-0.140208	0.639342
ENSG00000068323	TFE3	44.7685	-0.602954	0.0684518	364.849	-0.847512	6.67e-06
ENSG00000068354	TBC1D25	10.8591	-0.0952826	0.917133	71.8066	-0.537139	0.0704556
ENSG00000068366	ACSL4	538.899	0.466508	1.42e-05	816.231	0.579099	0.000418902
ENSG00000068383	INPP5A	23.5057	-1.09786	0.00451348	349.483	-0.755472	1.29e-06
ENSG00000068394	GPKOW	36.567	-0.457681	0.264316	74.4292	-0.234457	0.468505
ENSG00000068400	GRIPAP1	19.3177	0.257993	0.686976	86.5956	-0.0279335	0.943016
ENSG00000068438	FTSJ1	47.2843	0.205086	0.667078	326.282	-0.0903368	0.694377
ENSG00000068489	PRR11	96.5795	-0.815256	0.000129145	335.658	-0.892111	7.58e-08
ENSG00000068650	ATP11A	16.8191	0.424824	0.473096	164.531	0.907108	2.42e-05
ENSG00000068654	POLR1A	141.417	0.328341	0.141112	445.913	0.448468	0.0047264
ENSG00000068697	LAPTM4A	546.125	0.206412	0.12699	1782.9	0.0468707	0.83295
ENSG00000068724	TTC7A	24.4891	0.016033	0.983565	184.72	0.128663	0.681556
ENSG00000068745	IP6K2	45.2774	-0.170822	0.725248	132.134	-0.16271	0.5759
ENSG00000068784	SRBD1	36.0118	0.176949	0.743239	70.2727	0.0712941	0.856831
ENSG00000068796	KIF2A	127.629	0.178908	0.53239	252.242	0.244461	0.228304
ENSG00000068878	PSME4	151.078	0.103619	0.728851	571.772	0.0909591	0.686387
ENSG00000068885	IFT80	9.75327	-0.97461	0.07322	34.4666	-0.893631	0.0134727
ENSG00000068903	SIRT2	21.5848	-0.222527	0.725088	125.105	-0.218563	0.430336
ENSG00000068912	ERLEC1	57.6334	-0.561366	0.0645328	281.776	-0.387003	0.0326561
ENSG00000068971	PPP2R5B	8.60788	-0.634093	0.327514	51.4726	-0.950092	0.00147917
ENSG00000069011	PITX1	16.991	0.173456	0.811265	135.292	0.340612	0.246403
ENSG00000069020	MAST4	16.7876	-0.165181	0.829046	56.1129	0.597202	0.0651053
ENSG00000069248	NUP133	145.235	-0.0243729	0.947843	267.262	0.315893	0.12832
ENSG00000069275	NUCKS1	630.445	-0.14455	0.369061	2837.14	0.00784931	0.973031
ENSG00000069329	VPS35	253.43	-0.350047	0.0318752	584.713	-0.282899	0.1131
ENSG00000069345	DNAJA2	299.124	0.311384	0.0443963	648.121	0.365908	0.0323458
ENSG00000069399	BCL3	12.8992	0.42615	0.512942	74.4832	0.430667	0.16917
ENSG00000069431	ABCC9	8.15993	-0.066565	0.946799	40.2731	-1.22	0.000283553
ENSG00000069482	GAL	39.8175	1.21733	7.6e-05	153.583	1.09062	3.38e-08
ENSG00000069509	FUNDC1	13.7931	-0.570217	0.327594	79.0835	-0.139918	0.685067
ENSG00000069667	RORA	11.5242	0.427787	0.518513	49.5769	-0.0490246	0.919614
ENSG00000069702	TGFBR3	53.2508	-0.337866	0.400293	198.669	0.0649071	0.812135
ENSG00000069849	ATP1B3	416.865	0.736683	8.87e-11	1108.56	0.690231	1.34e-07
ENSG00000069869	NEDD4	113.293	0.17139	0.560725	264.544	0.216113	0.385622
ENSG00000069943	PIGB	10.7532	0.252934	0.743239	34.0112	-0.290735	0.535206
ENSG00000069956	MAPK6	17.1983	-0.700588	0.163954	182.227	-0.284048	0.288119
ENSG00000069966	GNB5	26.1104	-0.253127	0.653283	152.926	-0.388205	0.092384
ENSG00000069974	RAB27A	28.0476	0.0532805	0.943072	117.401	0.553014	0.0201055
ENSG00000069998	HDHD5	37.9618	0.612884	0.0912662	216.111	0.816189	2.19e-06
ENSG00000070010	UFD1	125.747	-0.100859	0.765486	269.992	-0.0795857	0.751751
ENSG00000070018	LRP6	46.4923	0.0044374	0.995108	234.66	-0.0165984	0.950972
ENSG00000070047	PHRF1	61.6874	0.122865	0.785219	277.711	0.5074	0.0269113
ENSG00000070061	ELP1	136.402	0.290747	0.215087	265.593	0.359318	0.0503232
ENSG00000070081	NUCB2	331.259	-0.276553	0.0590099	243.917	-0.177732	0.450703
ENSG00000070087	PFN2	227.831	-0.699392	4.76e-06	827.083	-0.583372	0.000376188
ENSG00000070214	SLC44A1	65.427	-0.367021	0.319735	449.346	-0.160905	0.472835
ENSG00000070269	TMEM260	19.3268	0.153936	0.832286	64.8457	-0.0502648	0.905507
ENSG00000070366	SMG6	61.7891	-0.162946	0.701851	241.018	0.0230703	0.933814
ENSG00000070367	EXOC5	66.8904	-0.231875	0.527822	314.525	-0.0975984	0.719511
ENSG00000070371	CLTCL1	20.0936	0.0168928	0.983671	69.2508	0.469339	0.107245
ENSG00000070404	FSTL3	24.2	-0.133485	0.847197	219.676	0.065332	0.830053
ENSG00000070413	DGCR2	30.32	-0.209401	0.715178	268.051	-0.104248	0.740518
ENSG00000070423	RNF126	35.2542	0.148192	0.795636	193.818	0.194848	0.46521
ENSG00000070444	MNT	17.1325	1.12757	0.0123029	173.44	1.14954	1.04e-05
ENSG00000070476	ZXDC	22.605	-0.343916	0.545333	75.3749	0.126489	0.731927
ENSG00000070495	JMJD6	64.2977	0.234917	0.535101	176.554	0.00250124	0.99357
ENSG00000070501	POLB	20.4941	-0.00634684	0.994824	59.0456	-0.376245	0.250419
ENSG00000070540	WIPI1	23.6044	-1.33377	0.000542532	124.059	-1.51479	8.59e-13
ENSG00000070610	GBA2	12.2217	-0.584743	0.349275	110.295	-0.0841281	0.828227
ENSG00000070614	NDST1	51.7535	-0.829501	0.00376774	798.742	-0.892826	4.83e-05
ENSG00000070669	ASNS	206.887	1.13815	3.77e-14	404.507	0.978824	7.53e-11
ENSG00000070718	AP3M2	42.0553	0.501316	0.171104	146.693	0.447685	0.0553224
ENSG00000070756	PABPC1	547.084	0.379833	0.0015014	3123.29	0.0091083	0.964167
ENSG00000070761	CFAP20	98.4251	0.444962	0.0635974	292.188	0.385799	0.0475646
ENSG00000070770	CSNK2A2	153.7	0.481	0.00913097	602.109	0.676503	1.13e-06
ENSG00000070778	PTPN21	12.7897	-0.261443	0.723895	151.145	-0.0253115	0.939432
ENSG00000070785	EIF2B3	82.3441	0.0692591	0.876761	205.198	0.289386	0.195278
ENSG00000070814	TCOF1	86.4743	0.187066	0.584585	277.001	0.335162	0.0826218
ENSG00000070831	CDC42	129.994	-0.589658	0.0116608	744.644	-0.556473	0.000839971
ENSG00000070882	OSBPL3	85.2474	-0.73839	0.00144802	355.49	-0.76035	1.57e-06
ENSG00000070950	RAD18	62.1361	0.176187	0.663298	187.882	0.0932041	0.766717
ENSG00000070961	ATP2B1	223.893	0.214916	0.316689	512.051	0.456132	0.0149442
ENSG00000071051	NCK2	45.8231	0.0211621	0.972486	157.774	0.402372	0.0686007
ENSG00000071054	MAP4K4	208.273	-0.312125	0.0863111	1195.66	-0.277409	0.0443119
ENSG00000071082	RPL31	320.079	0.10693	0.600628	1234.8	-0.329172	0.0445995
ENSG00000071127	WDR1	895.166	-0.372323	7.29e-05	2634.97	-0.492537	3.44e-05
ENSG00000071189	SNX13	17.3881	-0.292463	0.653974	150.009	-0.125209	0.674705
ENSG00000071205	ARHGAP10	42.0507	0.501632	0.18214	225.681	0.509541	0.00769372
ENSG00000071242	RPS6KA2	9.55029	-0.402024	0.578006	212.179	-1.54576	3.57e-14
ENSG00000071243	ING3	26.7584	0.0108256	0.988069	71.7642	0.103604	0.782017
ENSG00000071282	LMCD1	164.289	2.19435	2.62e-37	586.932	1.89672	1.76e-43
ENSG00000071462	BUD23	69.6911	0.369013	0.23344	212.373	0.338712	0.0989765
ENSG00000071537	SEL1L	181.34	-0.170607	0.464631	510.219	-0.128181	0.558536
ENSG00000071539	TRIP13	114.796	-0.302633	0.230499	349.912	-0.40492	0.0394735
ENSG00000071553	ATP6AP1	104.38	-0.455045	0.0482317	293.687	-0.218693	0.321897
ENSG00000071564	TCF3	37.6251	0.609218	0.115716	421.04	0.907792	7.01e-06
ENSG00000071575	TRIB2	21.3752	-0.235439	0.706132	140.606	0.296878	0.218719
ENSG00000071626	DAZAP1	165.297	-0.0240797	0.946624	625.539	0.19303	0.288114
ENSG00000071655	MBD3	12.0846	1.24963	0.0124028	440.211	0.659697	0.000531051
ENSG00000071794	HLTF	114.071	-0.678198	0.000670075	146.459	-0.747885	0.000606391
ENSG00000071859	FAM50A	114.848	-0.101045	0.76421	277.002	-0.0611613	0.820444
ENSG00000071889	FAM3A	12.7758	-0.0846872	0.924365	115.558	-0.405989	0.105541
ENSG00000071894	CPSF1	70.067	0.525051	0.0633343	258.18	0.308018	0.297535
ENSG00000071967	CYBRD1	155.977	0.2921	0.224867	1258.87	-0.0262794	0.91578
ENSG00000071994	PDCD2	74.9555	0.997697	2.72e-05	297.231	0.448451	0.00794874
ENSG00000072042	RDH11	42.8734	0.119294	0.824538	175.911	0.0792721	0.798079
ENSG00000072062	PRKACA	213.412	0.255796	0.168849	592.385	0.0212922	0.925757
ENSG00000072110	ACTN1	1344.86	-0.14097	0.181112	3404.03	-0.0831088	0.619712
ENSG00000072121	ZFYVE26	24.4202	-0.256829	0.65783	163.615	-0.503071	0.0251725
ENSG00000072134	EPN2	24.8653	-0.550292	0.236315	167.172	0.0354327	0.908499
ENSG00000072135	PTPN18	9.70281	-0.302022	0.698446	171.138	-0.0264503	0.929004
ENSG00000072163	LIMS2	33.0027	-0.85626	0.0158687	111.814	-1.45581	1.41e-09
ENSG00000072210	ALDH3A2	20.609	-0.629842	0.184064	56.2591	-0.486431	0.150742
ENSG00000072274	TFRC	916.956	2.01618	6.16e-85	1783.62	2.07492	7.26e-49
ENSG00000072310	SREBF1	39.2338	0.547308	0.184579	211.428	0.555662	0.0317928
ENSG00000072364	AFF4	121.745	0.00540243	0.989303	882.57	0.283491	0.0799183
ENSG00000072401	UBE2D1	14.2245	-0.288996	0.677556	97.2572	-0.0379529	0.923108
ENSG00000072415	MPP5	110.472	-0.334027	0.194807	321.364	-0.101176	0.685224
ENSG00000072422	RHOBTB1	8.7737	-0.761182	0.20012	63.5298	-0.915952	0.00201697
ENSG00000072501	SMC1A	238.193	0.118609	0.6164	571.687	0.120424	0.544378
ENSG00000072506	HSD17B10	73.4713	-0.325958	0.299465	162.944	-0.341954	0.148682
ENSG00000072518	MARK2	32.0426	0.0586241	0.932206	186.751	0.212753	0.420465
ENSG00000072571	HMMR	113.288	-0.267149	0.320627	189.898	-0.615371	0.00529515
ENSG00000072609	CHFR	13.0558	-0.237807	0.757428	149.5	0.348779	0.123067
ENSG00000072657	TRHDE	62.8823	-0.604197	0.0295192	161.661	-0.57467	0.00817806
ENSG00000072682	P4HA2	272.928	0.65309	3.67e-06	731.023	0.496088	0.000391292
ENSG00000072736	NFATC3	32.4682	0.571604	0.158775	344.973	0.403673	0.0234813
ENSG00000072756	TRNT1	70.0719	0.267429	0.431519	106.74	0.0749962	0.826535
ENSG00000072778	ACADVL	128.63	-0.478825	0.0225144	437.502	-0.456487	0.019189
ENSG00000072786	STK10	39.8513	-1.62237	2.8e-07	163.051	-1.24713	3.89e-11
ENSG00000072803	FBXW11	73.3986	-0.455324	0.0981095	415.144	-0.372073	0.0645205
ENSG00000072840	EVC	9.25736	0.34417	0.642819	162.833	0.142632	0.633744
ENSG00000072849	DERL2	72.6078	-0.499572	0.0693447	287.607	-0.333473	0.108363
ENSG00000072864	NDE1	59.3911	-0.902638	0.00058487	233.629	-0.743602	8.79e-05
ENSG00000072952	MRVI1	8.64583	-1.87874	0.000116882	71.2456	-2.63948	7.17e-22
ENSG00000072958	AP1M1	98.2715	-0.62941	0.00353042	382.212	-0.824598	7.56e-08
ENSG00000073008	PVR	89.6255	0.248686	0.424335	465.949	0.424326	0.0205115
ENSG00000073050	XRCC1	33.1062	-0.594023	0.121272	68.2624	-0.443078	0.134305
ENSG00000073060	SCARB1	27.0608	1.8261	2.95e-07	123.528	1.64098	1.03e-12
ENSG00000073111	MCM2	207.228	0.0644939	0.832286	604.005	0.0660987	0.766553
ENSG00000073169	SELENOO	18.196	0.484749	0.377747	91.8759	0.358144	0.194839
ENSG00000073331	ALPK1	18.7609	-1.11555	0.00849557	27.0643	-1.10837	0.00333139
ENSG00000073417	PDE8A	10.485	-0.000939568	0.998969	145.202	0.305222	0.204162
ENSG00000073536	NLE1	31.8951	0.482997	0.274691	189.428	0.647704	0.00161754
ENSG00000073578	SDHA	101.66	0.25492	0.374866	261.346	0.175924	0.415135
ENSG00000073584	SMARCE1	13.178	0.510745	0.399596	140.2	-0.346627	0.204299
ENSG00000073614	KDM5A	78.026	-0.142285	0.716239	263.989	-0.166228	0.489442
ENSG00000073711	PPP2R3A	77.0477	0.00885578	0.986056	304.499	-0.0838396	0.748649
ENSG00000073712	FERMT2	461.739	0.165779	0.2803	750.319	0.212176	0.222317
ENSG00000073756	PTGS2	100.443	3.1936	2.1e-40	301.166	3.04491	4.44e-56
ENSG00000073792	IGF2BP2	72.7709	-0.545923	0.0618048	163.641	-0.69157	0.000573811
ENSG00000073803	MAP3K13	21.3097	-0.0217979	0.979784	105.525	-0.208331	0.489539
ENSG00000073910	FRY	13.6487	-0.0367916	0.968087	80.7889	0.0827606	0.820565
ENSG00000073921	PICALM	453.759	0.573669	9.82e-07	1185.38	0.625665	0.00013219
ENSG00000073969	NSF	37.2711	-0.519785	0.172607	152.32	-0.513418	0.0209032
ENSG00000074047	GLI2	11.3581	-0.061569	0.947618	99.1415	0.517419	0.0832681
ENSG00000074054	CLASP1	102.819	0.101998	0.776192	368.617	0.0581542	0.808636
ENSG00000074071	MRPS34	129.64	0.147118	0.656968	294.042	0.103549	0.701518
ENSG00000074181	NOTCH3	13.2302	0.166238	0.838898	103.232	0.789706	0.00245516
ENSG00000074201	CLNS1A	137.146	0.450602	0.0247019	334.901	0.371445	0.0660331
ENSG00000074219	TEAD2	15.8497	0.158246	0.839232	139.988	-0.393944	0.0877028
ENSG00000074266	EED	75.9258	0.796578	0.00171528	186.803	0.9416	5.91e-07
ENSG00000074319	TSG101	132.283	-0.529777	0.0079641	252.094	-0.539344	0.0046925
ENSG00000074356	NCBP3	53.0694	0.348999	0.357111	212.072	0.333803	0.101966
ENSG00000074410	CA12	19.0739	1.41806	0.000500964	136.758	2.34486	1.97e-29
ENSG00000074416	MGLL	126.572	-0.831208	1.63e-05	770.076	-0.887635	1.59e-10
ENSG00000074527	NTN4	29.2697	-1.75756	2.43e-07	91.1275	-1.75269	1.25e-11
ENSG00000074582	BCS1L	48.7961	-0.106018	0.847278	151.752	0.035402	0.914312
ENSG00000074590	NUAK1	14.8471	0.204451	0.781003	167.856	0.41266	0.0543053
ENSG00000074603	DPP8	59.1362	-0.477294	0.12171	247.621	-0.0800615	0.771323
ENSG00000074657	ZNF532	22.0747	-0.285869	0.627669	186.584	-0.0951604	0.715437
ENSG00000074695	LMAN1	424.952	-0.160074	0.320067	890.06	-0.0120837	0.962666
ENSG00000074696	HACD3	223.316	0.0158846	0.961129	982.075	0.352737	0.0281427
ENSG00000074755	ZZEF1	54.3481	0.219491	0.588142	288.432	-0.131321	0.578848
ENSG00000074800	ENO1	3816.31	0.246692	0.00248712	8925.49	0.153526	0.338783
ENSG00000074842	MYDGF	168.33	-0.284266	0.16435	739.986	-0.191506	0.236645
ENSG00000074935	TUBE1	13.3565	-0.0265838	0.977905	55.1955	0.00849823	0.9861
ENSG00000074964	ARHGEF10L	6.01468	-0.37825	0.627907	89.0102	-0.700456	0.00933768
ENSG00000075089	ACTR6	45.5319	0.212566	0.665232	68.6154	0.151127	0.707541
ENSG00000075131	TIPIN	73.0994	0.393619	0.206122	138.908	0.749664	0.00045289
ENSG00000075142	SRI	156.685	-0.0243152	0.946753	531.261	0.184297	0.304309
ENSG00000075151	EIF4G3	125.766	0.0665309	0.856596	293.904	0.0406146	0.887907
ENSG00000075188	NUP37	119.079	0.0425333	0.916607	208.324	-0.22193	0.341214
ENSG00000075213	SEMA3A	85.3227	-0.633647	0.0103153	151.394	-0.683429	0.000751549
ENSG00000075218	GTSE1	71.6044	-0.175335	0.639526	342.555	-0.556419	0.000586748
ENSG00000075223	SEMA3C	274.915	-0.613779	9.42e-06	493.898	-0.611011	0.000122419
ENSG00000075234	TTC38	33.0404	-0.402656	0.367779	127.863	-0.0670806	0.845738
ENSG00000075239	ACAT1	120.055	-0.357304	0.126445	231.949	-0.310297	0.157126
ENSG00000075240	GRAMD4	7.00366	0.030223	0.977905	60.9728	0.786623	0.0105989
ENSG00000075292	ZNF638	112.269	0.298824	0.289132	159.723	0.0976311	0.761139
ENSG00000075303	SLC25A40	33.5074	-0.062466	0.925127	127.283	0.216868	0.428492
ENSG00000075336	TIMM21	40.7038	0.172058	0.756807	180.897	0.237677	0.343529
ENSG00000075391	RASAL2	38.6737	-0.234852	0.61949	146.362	-0.226488	0.380111
ENSG00000075407	ZNF37A	16.5647	0.354532	0.571596	73.5728	0.512537	0.0781133
ENSG00000075413	MARK3	50.254	-0.237866	0.579201	197.235	-0.0550088	0.8426
ENSG00000075415	SLC25A3	946.187	-0.0588282	0.708555	2733.6	-0.0910696	0.588663
ENSG00000075420	FNDC3B	179.098	-0.403831	0.0357817	550.736	-0.23719	0.194767
ENSG00000075426	FOSL2	138.667	0.785978	1.21e-05	943.583	0.793819	4.11e-07
ENSG00000075539	FRYL	85.6503	-0.0928192	0.821047	231.478	-0.162212	0.527943
ENSG00000075568	TMEM131	97.7924	-0.102161	0.789776	236.382	0.0239497	0.933956
ENSG00000075618	FSCN1	332.855	-0.308412	0.0300777	1025.28	-0.297325	0.145692
ENSG00000075624	ACTB	9837.93	-0.381357	2.71e-07	23012.6	-0.64329	1.34e-09
ENSG00000075643	MOCOS	10.7645	1.07892	0.0384823	54.6875	0.570758	0.0826888
ENSG00000075651	PLD1	5.59326	-0.349172	0.664378	13.9826	-0.379455	0.503934
ENSG00000075702	WDR62	40.7992	-0.471279	0.216355	195.352	-0.395287	0.128813
ENSG00000075711	DLG1	70.9312	-0.191799	0.604629	233.783	-0.287916	0.198613
ENSG00000075785	RAB7A	554.62	-0.190027	0.188996	1374.18	-0.169233	0.316613
ENSG00000075790	BCAP29	187.622	-0.187015	0.405175	291.9	-0.279087	0.15136
ENSG00000075856	SART3	78.1395	0.185831	0.619104	315.518	0.116941	0.595019
ENSG00000075914	EXOSC7	41.2806	-0.00346837	0.996128	122.279	-0.169339	0.548564
ENSG00000075945	KIFAP3	70.9342	-0.233355	0.503035	90.9045	-0.575789	0.0319991
ENSG00000075975	MKRN2	42.2602	-0.0452839	0.940573	188.918	-0.243795	0.312454
ENSG00000076003	MCM6	222.139	-1.63859	3.65e-29	402.596	-0.93843	6.34e-08
ENSG00000076043	REXO2	117.835	-0.4709	0.0303162	308.388	-0.375262	0.0475373
ENSG00000076053	RBM7	22.4951	-0.11543	0.873546	132.216	-0.196185	0.513811
ENSG00000076067	RBMS2	16.9233	-0.392834	0.506529	323.567	-0.868895	6.65e-08
ENSG00000076108	BAZ2A	46.3869	-0.466761	0.188106	296.968	-0.171065	0.470439
ENSG00000076201	PTPN23	79.8306	0.0600667	0.89459	268.176	0.0624163	0.868472
ENSG00000076242	MLH1	103.468	-0.0849746	0.824208	213.507	-0.102653	0.697215
ENSG00000076248	UNG	111.827	0.368125	0.180059	343.117	0.102058	0.642495
ENSG00000076321	KLHL20	20.4871	-0.554508	0.261674	77.141	-0.4406	0.143045
ENSG00000076356	PLXNA2	15.0681	-0.0511515	0.955487	73.5968	0.227309	0.53706
ENSG00000076382	SPAG5	140.812	-0.605264	0.00142611	479.92	-0.498288	0.00140608
ENSG00000076513	ANKRD13A	130.614	-0.80501	8.22e-06	649.631	-0.617491	5.46e-05
ENSG00000076604	TRAF4	43.0333	1.29777	1.83e-05	261.489	1.0643	5.76e-08
ENSG00000076641	PAG1	14.164	-0.237417	0.746169	101.344	0.340582	0.204765
ENSG00000076650	GPATCH1	13.1788	0.0306292	0.974413	54.1624	-0.359708	0.290522
ENSG00000076662	ICAM3	5.83636	-0.397383	0.608991	34.0426	-0.290354	0.535666
ENSG00000076685	NT5C2	78.9799	-0.372192	0.213001	311.887	-0.232853	0.266365
ENSG00000076706	MCAM	40.3785	1.32118	3.39e-05	107.808	1.50303	3.17e-09
ENSG00000076716	GPC4	13.2335	-0.192451	0.811619	27.5304	-0.626935	0.152449
ENSG00000076770	MBNL3	8.95937	0.943309	0.0893523	108.725	1.21866	1.97e-06
ENSG00000076924	XAB2	60.616	-0.379221	0.268519	164.098	-0.479265	0.0456181
ENSG00000076928	ARHGEF1	73.7478	-0.134315	0.75268	263.714	-0.0594309	0.868298
ENSG00000076984	MAP2K7	33.675	-0.449652	0.306858	111.657	-0.339204	0.246447
ENSG00000077044	DGKD	6.81533	0.708588	0.274071	100.912	1.07803	3.22e-06
ENSG00000077097	TOP2B	165.68	0.152088	0.575779	271.806	0.35632	0.167952
ENSG00000077147	TM9SF3	319.445	-0.0182957	0.952541	1043.3	-0.0893745	0.674705
ENSG00000077150	NFKB2	67.2684	1.70324	2.87e-12	222.019	1.84758	1.31e-17
ENSG00000077152	UBE2T	156.159	-0.101827	0.738498	272.787	-0.100852	0.737801
ENSG00000077232	DNAJC10	139.906	0.0504609	0.886706	665.605	0.477687	0.00157371
ENSG00000077235	GTF3C1	157.72	-0.242697	0.314693	441.332	-0.0402548	0.893309
ENSG00000077238	IL4R	21.0792	0.120794	0.872474	186.388	0.214239	0.423593
ENSG00000077254	USP33	94.1831	-0.496813	0.0432784	229.036	-0.493958	0.0117783
ENSG00000077312	SNRPA	127.756	0.177377	0.547933	255.908	-0.104356	0.684378
ENSG00000077348	EXOSC5	24.8791	0.197484	0.748575	72.3368	0.398574	0.177113
ENSG00000077380	DYNC1I2	107.037	-0.557173	0.0137269	148.127	-0.430924	0.0673467
ENSG00000077420	APBB1IP	33.6993	-0.410266	0.356631	68.8305	-0.441928	0.145588
ENSG00000077454	LRCH4	15.8224	-0.361832	0.582528	78.1736	-0.49484	0.121031
ENSG00000077458	FAM76B	11.1331	0.474797	0.470271	47.2526	0.083847	0.860185
ENSG00000077463	SIRT6	13.1702	-0.237022	0.747118	52.572	0.121563	0.776958
ENSG00000077514	POLD3	57.7453	0.177449	0.67735	167.626	0.0922264	0.759443
ENSG00000077549	CAPZB	449.896	-0.650653	2.81e-06	1385.5	-0.569555	1.86e-05
ENSG00000077684	JADE1	52.075	0.233908	0.581588	310.946	0.638869	0.000111436
ENSG00000077713	SLC25A43	26.6433	0.131945	0.839592	140.867	-0.418388	0.0652695
ENSG00000077721	UBE2A	110.511	-0.520163	0.0265677	490.941	-0.260967	0.164287
ENSG00000077782	FGFR1	198.494	-0.0023493	0.995124	1326.59	0.248871	0.244279
ENSG00000077942	FBLN1	407.255	-0.358476	0.0055166	1103.13	-0.394843	0.0332957
ENSG00000078018	MAP2	7.96053	-0.574269	0.395338	30.0005	-0.627333	0.10864
ENSG00000078043	PIAS2	21.9363	0.567167	0.246642	192.581	0.47515	0.0211293
ENSG00000078053	AMPH	14.449	0.217638	0.765508	47.4264	-0.461754	0.189281
ENSG00000078061	ARAF	21.0137	0.16646	0.806295	205.304	-0.285186	0.17731
ENSG00000078070	MCCC1	20.8105	-0.0171617	0.983565	53.5195	0.00561752	0.990096
ENSG00000078098	FAP	237.228	0.347684	0.0336715	234.608	-0.0752932	0.786511
ENSG00000078124	ACER3	30.4543	0.764549	0.0471925	214.315	0.547233	0.00791254
ENSG00000078140	UBE2K	110.925	-0.614383	0.00486552	579.151	0.0870183	0.690542
ENSG00000078142	PIK3C3	80.9766	0.107081	0.790805	140.642	0.0979009	0.748808
ENSG00000078177	N4BP2	17.0118	0.862518	0.0756043	64.3644	1.04661	0.000405348
ENSG00000078237	TIGAR	75.4594	-0.244132	0.500341	130.814	-0.0142577	0.965284
ENSG00000078246	TULP3	73.7653	-0.107429	0.803769	262.206	-0.0707346	0.774889
ENSG00000078269	SYNJ2	143.697	0.0806925	0.808908	593.841	0.255927	0.124827
ENSG00000078304	PPP2R5C	105.747	-0.5759	0.00859488	443.511	-0.627298	0.000129126
ENSG00000078369	GNB1	516.583	-0.462341	0.000634874	3016.48	-0.283879	0.0364723
ENSG00000078401	EDN1	42.662	-0.646026	0.122919	138.266	-0.811555	0.00214474
ENSG00000078403	MLLT10	14.0525	-0.292735	0.68078	148.618	-0.335496	0.14247
ENSG00000078618	NRDC	299.228	-0.486258	0.000721985	636.808	-0.288101	0.0769979
ENSG00000078668	VDAC3	340.495	-0.0645747	0.784559	689.443	-0.0540365	0.824195
ENSG00000078674	PCM1	133.58	-0.00908322	0.982006	249.251	0.0410174	0.892288
ENSG00000078687	TNRC6C	16.8745	-0.114543	0.884739	96.1734	-0.554291	0.0358808
ENSG00000078699	CBFA2T2	10.6123	-0.164218	0.847278	82.9905	0.0242051	0.951581
ENSG00000078747	ITCH	101.416	-0.23324	0.417576	448.165	-0.276614	0.160059
ENSG00000078804	TP53INP2	8.65863	-0.528657	0.441997	149.966	-0.727324	0.000944376
ENSG00000078808	SDF4	222.07	-0.19442	0.358236	822.473	0.0555545	0.806932
ENSG00000078902	TOLLIP	27.3583	0.289592	0.601829	211.905	0.318	0.163952
ENSG00000079102	RUNX1T1	27.3465	-0.251173	0.651933	171.415	-0.627545	0.00140114
ENSG00000079134	THOC1	63.7166	0.907085	0.000816377	96.8504	0.924451	0.000157573
ENSG00000079150	FKBP7	39.0812	-0.0149011	0.983003	67.5269	-0.18675	0.61614
ENSG00000079156	OSBPL6	17.0845	1.03894	0.0244178	81.883	1.4811	9.4e-10
ENSG00000079215	SLC1A3	13.0501	1.90955	3.16e-05	26.8685	2.98379	3.17e-14
ENSG00000079246	XRCC5	1070.65	0.07825	0.584244	1590.4	0.173862	0.302977
ENSG00000079257	LXN	45.3679	1.71669	9.84e-09	74.6491	1.73561	1.77e-12
ENSG00000079277	MKNK1	20.7169	-0.326045	0.581826	59.685	-0.217435	0.575623
ENSG00000079308	TNS1	98.0465	-0.617203	0.00485883	537.974	-0.0628466	0.849049
ENSG00000079313	REXO1	14.6617	-0.199118	0.791547	218.965	0.0401027	0.908411
ENSG00000079332	SAR1A	254.836	0.252331	0.149639	1041.91	0.107339	0.6019
ENSG00000079387	SENP1	32.7827	-0.0262483	0.970392	202.945	-0.0266599	0.928975
ENSG00000079432	CIC	29.2944	-0.0898216	0.895466	326.263	0.204695	0.513229
ENSG00000079459	FDFT1	154.471	0.0630252	0.851354	395.495	-0.131642	0.555918
ENSG00000079462	PAFAH1B3	25.8436	-0.679787	0.125299	102.711	-0.334083	0.224613
ENSG00000079616	KIF22	141.397	-0.305428	0.171309	326.954	-0.310113	0.131
ENSG00000079691	CARMIL1	13.1199	0.0569391	0.951482	56.6999	0.0786403	0.854365
ENSG00000079739	PGM1	104.768	0.79083	0.000210717	252.039	0.67999	8.5e-05
ENSG00000079785	DDX1	483.065	0.0879988	0.639526	589.99	0.0749053	0.7404
ENSG00000079805	DNM2	128.435	-0.569075	0.00663241	413.716	-0.413774	0.0446508
ENSG00000079819	EPB41L2	112.612	-0.0735197	0.840434	241.099	0.0537862	0.84092
ENSG00000079931	MOXD1	120.068	-0.3925	0.076769	323.541	-0.449145	0.0155705
ENSG00000079950	STX7	64.2497	-0.637974	0.0184522	223.999	-0.496711	0.028739
ENSG00000079999	KEAP1	75.1491	0.228118	0.523314	459.525	0.258587	0.202549
ENSG00000080189	SLC35C2	10.4547	-0.244685	0.754039	112.963	-0.288747	0.304398
ENSG00000080200	CRYBG3	51.6302	0.57169	0.0688386	118.507	0.470782	0.0666613
ENSG00000080345	RIF1	218.967	0.406547	0.0147765	338.206	0.630119	0.00236635
ENSG00000080371	RAB21	93.6524	-0.504459	0.0353025	429.129	0.0127381	0.961234
ENSG00000080493	SLC4A4	42.9635	1.19051	0.000122947	154.137	1.1062	6.29e-09
ENSG00000080503	SMARCA2	113.17	-0.643264	0.00205552	278.167	-0.332717	0.0691092
ENSG00000080546	SESN1	11.2103	0.0986712	0.914774	60.0787	0.120552	0.76336
ENSG00000080561	MID2	6.24035	0.128638	0.895695	46.5975	-0.534262	0.113726
ENSG00000080573	COL5A3	36.6674	2.26103	3.13e-11	131.312	3.00213	1.79e-32
ENSG00000080603	SRCAP	11.6125	0.0298139	0.976322	26.1654	0.195986	0.720534
ENSG00000080608	PUM3	149.811	0.910253	3.61e-06	164.003	0.571133	0.0156825
ENSG00000080802	CNOT4	53.9922	-0.239663	0.565505	111.78	-0.114797	0.708811
ENSG00000080815	PSEN1	66.1468	-0.237929	0.522391	245.771	-0.0433803	0.872912
ENSG00000080819	CPOX	73.8881	0.445721	0.141726	211.449	0.523749	0.00491157
ENSG00000080822	CLDND1	25.1317	0.602604	0.177087	213.627	0.248465	0.259241
ENSG00000080823	MOK	6.69413	-0.812624	0.183247	50.9775	-0.545694	0.101439
ENSG00000080824	HSP90AA1	2277.41	0.384074	3.62e-06	3290.63	0.476758	0.00201697
ENSG00000080839	RBL1	63.8566	-0.367716	0.247899	167.432	0.0138234	0.966589
ENSG00000080845	DLGAP4	139.395	-0.34151	0.107563	636.879	-0.108196	0.639673
ENSG00000080986	NDC80	153.039	-0.522402	0.00434497	172.77	-0.595614	0.00260594
ENSG00000081014	AP4E1	33.1384	-0.25857	0.608991	168.786	-0.178138	0.476042
ENSG00000081019	RSBN1	20.2871	0.157538	0.828014	97.319	-0.0331434	0.927518
ENSG00000081026	MAGI3	17.2136	-0.44872	0.429175	55.5843	-0.566122	0.0845159
ENSG00000081052	COL4A4	11.4198	2.41666	1.53e-07	28.6558	3.37576	9.17e-18
ENSG00000081059	TCF7	15.4999	1.49847	0.000678144	113.584	1.28081	1.17e-08
ENSG00000081087	OSTM1	58.5248	-0.0300302	0.956048	232.944	-0.0459628	0.864764
ENSG00000081154	PCNP	89.0917	0.0800217	0.848296	498.691	-0.275459	0.209153
ENSG00000081177	EXD2	22.5355	-0.727866	0.100248	113.788	-0.447639	0.0720469
ENSG00000081181	ARG2	23.8075	2.07024	4.21e-08	42.4225	1.50511	1.37e-06
ENSG00000081189	MEF2C	5.50671	-0.831359	0.183891	19.5771	-1.33364	0.00134805
ENSG00000081307	UBA5	62.7182	-0.475133	0.116552	143.473	-0.0897769	0.763462
ENSG00000081320	STK17B	90.4556	-0.790881	0.000900178	330.278	-0.744688	7.35e-06
ENSG00000081377	CDC14B	5.54122	0.541056	0.451418	80.4789	-0.154116	0.665053
ENSG00000081386	ZNF510	13.1633	0.411233	0.530223	66.7808	0.424282	0.161665
ENSG00000081665	ZNF506	14.2165	0.133637	0.869794	22.1411	-0.332398	0.518598
ENSG00000081692	JMJD4	24.2488	0.229487	0.706132	118.477	0.0893191	0.79909
ENSG00000081721	DUSP12	43.074	0.029873	0.960767	130.59	-0.134426	0.641608
ENSG00000081760	AACS	25.4915	0.0953354	0.894981	125.314	-0.151297	0.599936
ENSG00000081791	DELE1	35.7368	-0.0537482	0.933122	94.5454	-0.153027	0.632896
ENSG00000081870	HSPB11	182.559	0.0245708	0.944014	176.751	0.0944862	0.763477
ENSG00000081913	PHLPP1	14.1362	0.434339	0.490705	87.9483	0.963594	0.000346298
ENSG00000081923	ATP8B1	115.954	-1.78441	1.15e-19	535.661	-1.73369	4.25e-34
ENSG00000082014	SMARCD3	14.2408	-0.593718	0.294343	54.4758	-0.953771	0.00131742
ENSG00000082068	WDR70	32.8432	-0.129584	0.834386	75.5818	-0.0497222	0.896553
ENSG00000082126	MPP4	7.12107	-1.077	0.0545693	17.5164	-0.514451	0.302621
ENSG00000082146	STRADB	8.95886	0.0510211	0.958964	67.4572	-0.238487	0.488596
ENSG00000082153	BZW1	571.355	0.0671339	0.733995	869.335	0.131125	0.575419
ENSG00000082212	ME2	122.446	0.640481	0.0012821	210.962	0.48137	0.0141254
ENSG00000082213	C5orf22	34.858	-0.335888	0.454064	152.5	-0.20667	0.477548
ENSG00000082258	CCNT2	28.7855	0.812366	0.0320808	141.544	0.180821	0.526642
ENSG00000082269	FAM135A	6.25083	-0.357721	0.652591	32.3811	0.300165	0.507636
ENSG00000082397	EPB41L3	112.136	-0.534058	0.0164952	215.194	-0.306267	0.137244
ENSG00000082438	COBLL1	53.5982	0.0978371	0.845173	122.963	0.13713	0.641121
ENSG00000082458	DLG3	10.9228	-0.0189923	0.984473	44.7849	0.427332	0.234957
ENSG00000082482	KCNK2	44.5674	0.720641	0.0253216	479.522	0.834037	3.78e-08
ENSG00000082497	SERTAD4	5.87667	0.256382	0.765486	75.6066	0.393038	0.170423
ENSG00000082512	TRAF5	24.4435	0.63691	0.150349	81.1965	0.423104	0.133732
ENSG00000082515	MRPL22	54.8666	0.142031	0.75557	112.381	-0.12095	0.716164
ENSG00000082516	GEMIN5	117.963	0.723109	0.00040314	287.714	0.95001	2.63e-09
ENSG00000082641	NFE2L1	205.056	0.00107366	0.99753	1094.91	0.357211	0.00992112
ENSG00000082701	GSK3B	96.6246	-0.166396	0.624012	642.772	0.191479	0.274466
ENSG00000082781	ITGB5	131.678	-0.698279	0.000804461	936.835	-0.439684	0.0225186
ENSG00000082805	ERC1	70.2362	-0.0248741	0.961107	376.68	0.32194	0.0589517
ENSG00000082898	XPO1	662.344	0.173942	0.171317	1604.83	0.297552	0.0874441
ENSG00000082996	RNF13	36.617	-0.395851	0.359558	113.728	-0.375499	0.147928
ENSG00000083093	PALB2	15.625	0.432896	0.465023	118.147	0.204287	0.460293
ENSG00000083097	DOP1A	14.0757	-0.799744	0.126038	43.1811	-0.743625	0.0301288
ENSG00000083099	LYRM2	22.9538	0.446955	0.396664	165.773	0.119706	0.68169
ENSG00000083123	BCKDHB	16.1434	-0.166047	0.824817	47.3617	-0.347421	0.333304
ENSG00000083168	KAT6A	57.7643	-0.101388	0.839218	361.857	0.318156	0.0976725
ENSG00000083223	TUT7	57.0718	0.237601	0.566959	118.686	0.254229	0.349616
ENSG00000083290	ULK2	6.28277	0.310536	0.705091	119.067	-0.00643708	0.986442
ENSG00000083312	TNPO1	413.369	0.12645	0.493764	1316.09	0.0372799	0.880606
ENSG00000083444	PLOD1	222.953	0.310775	0.087926	635.368	0.150691	0.509518
ENSG00000083457	ITGAE	22.9535	0.0862409	0.908129	212.431	-0.367974	0.0961047
ENSG00000083520	DIS3	166.991	0.728922	1.51e-05	224.536	0.363336	0.0921419
ENSG00000083535	PIBF1	32.416	-0.121075	0.840988	36.3528	-0.0757001	0.886743
ENSG00000083544	TDRD3	19.3969	-0.0720773	0.927	59.1057	0.297956	0.435671
ENSG00000083635	NUFIP1	25.4086	0.487305	0.297808	35.6797	0.0997418	0.84501
ENSG00000083642	PDS5B	110.703	0.171879	0.568876	217.8	0.232871	0.299481
ENSG00000083720	OXCT1	94.0683	0.354106	0.204307	201.351	0.472034	0.0271017
ENSG00000083750	RRAGB	8.14506	-0.773477	0.196034	24.1027	-0.157039	0.781594
ENSG00000083799	CYLD	57.8879	-0.314833	0.393095	295.556	-0.282064	0.204543
ENSG00000083812	ZNF324	8.03626	0.209769	0.806248	58.4729	0.903887	0.00297238
ENSG00000083817	ZNF416	7.71609	-0.080727	0.93541	43.8879	-0.0950662	0.839356
ENSG00000083828	ZNF586	7.48112	-0.186055	0.836209	41.3362	0.439343	0.251632
ENSG00000083844	ZNF264	24.7103	0.216658	0.737305	172.815	0.183664	0.454226
ENSG00000083845	RPS5	490.975	0.139226	0.413506	2062.5	0.070709	0.73779
ENSG00000083857	FAT1	743.643	-0.446424	7.08e-06	2549.7	-0.219363	0.131676
ENSG00000083896	YTHDC1	119.662	0.062056	0.882288	172.15	0.180913	0.483601
ENSG00000083937	CHMP2B	68.9946	-0.753037	0.00417084	184.238	-0.450599	0.0310468
ENSG00000084070	SMAP2	55.4428	0.147691	0.757242	223.484	0.0851624	0.745793
ENSG00000084072	PPIE	53.333	-0.51962	0.100563	158.302	-0.237685	0.330029
ENSG00000084073	ZMPSTE24	157.077	-0.210808	0.42777	506.444	0.00459933	0.986442
ENSG00000084090	STARD7	146.8	0.18536	0.460079	1295.36	0.517949	0.00021696
ENSG00000084092	NOA1	30.1475	-0.173905	0.76421	86.4621	0.161153	0.645495
ENSG00000084093	REST	94.7516	-0.0905787	0.839218	316.293	0.407827	0.0290483
ENSG00000084112	SSH1	43.8261	-0.516119	0.175243	602.82	-0.734603	7.61e-08
ENSG00000084207	GSTP1	267.03	0.0405829	0.888516	727.956	0.51512	0.000662838
ENSG00000084234	APLP2	1719.22	-0.553722	6.28e-12	3296.87	-0.434941	0.000372988
ENSG00000084444	FAM234B	5.4944	0.259791	0.763344	36.1917	0.377475	0.365254
ENSG00000084463	WBP11	59.6433	-0.205499	0.609533	275.111	0.0598221	0.819741
ENSG00000084623	EIF3I	542.659	-0.0805062	0.679006	1251.94	-0.257364	0.0847088
ENSG00000084636	COL16A1	84.2419	-0.379192	0.188106	224.286	-0.5207	0.258101
ENSG00000084652	TXLNA	246.462	0.266658	0.123177	1185.32	0.548832	0.00050234
ENSG00000084676	NCOA1	17.3938	-0.368477	0.537078	101.357	-0.0478233	0.89128
ENSG00000084693	AGBL5	9.95959	-0.677595	0.259013	104.543	-0.606271	0.0101968
ENSG00000084710	EFR3B	6.75755	0.992971	0.0852162	55.6649	0.835923	0.00402659
ENSG00000084731	KIF3C	14.2283	-0.444923	0.480401	133.94	-0.330612	0.193754
ENSG00000084733	RAB10	150.523	0.109738	0.7345	556.191	0.177402	0.378392
ENSG00000084754	HADHA	196.583	-0.0558237	0.852455	481.845	-0.209152	0.253092
ENSG00000084764	MAPRE3	19.6316	-0.873347	0.0498217	42.3931	-0.775568	0.0354389
ENSG00000084774	CAD	236.235	1.01578	2.43e-12	705.213	1.02035	2.14e-06
ENSG00000085063	CD59	1108.99	-0.118909	0.343444	4868.82	-0.0948864	0.605726
ENSG00000085117	CD82	10.4191	0.0644385	0.946799	35.0094	0.714483	0.069929
ENSG00000085185	BCORL1	13.3336	0.0278085	0.976967	72.1765	0.0362358	0.934479
ENSG00000085224	ATRX	82.2765	0.205971	0.568144	151.45	0.192958	0.481988
ENSG00000085231	AK6	40.0352	-0.298524	0.506563	102.936	0.232678	0.420906
ENSG00000085274	MYNN	26.4842	0.17509	0.771766	105.498	0.098595	0.770346
ENSG00000085276	MECOM	12.2212	0.0264833	0.97836	41.88	-0.00170652	0.997456
ENSG00000085365	SCAMP1	41.3102	-0.726408	0.042523	165.213	-0.605521	0.0100125
ENSG00000085377	PREP	84.5729	0.150889	0.686955	224.746	0.404753	0.0353648
ENSG00000085382	HACE1	11.3405	0.109501	0.903735	54.937	0.230022	0.539102
ENSG00000085415	SEH1L	174.931	0.604603	0.000281706	642.457	0.832742	1.78e-07
ENSG00000085433	WDR47	38.6058	-0.00336683	0.996132	123.301	-0.25815	0.344386
ENSG00000085449	WDFY1	74.9507	-0.658448	0.00780312	372.541	-0.374227	0.0291225
ENSG00000085491	SLC25A24	217.395	-0.406377	0.0124481	548.494	-0.45309	0.00401755
ENSG00000085511	MAP3K4	24.9428	-0.0136505	0.986056	147.471	0.193776	0.479978
ENSG00000085644	ZNF213	6.83488	0.684984	0.297869	57.9615	0.690458	0.0265966
ENSG00000085662	AKR1B1	101.324	0.423769	0.088143	367.453	0.24383	0.208478
ENSG00000085719	CPNE3	105.022	-0.60119	0.00538163	306.555	-0.587765	0.00140955
ENSG00000085721	RRN3	41.4083	0.160115	0.754423	192.019	0.241261	0.329255
ENSG00000085733	CTTN	277.338	-0.708681	2.07e-07	931.353	-0.406082	0.00224432
ENSG00000085760	MTIF2	80.0923	0.22947	0.50216	161.673	0.250197	0.332306
ENSG00000085788	DDHD2	23.0463	-0.521122	0.280756	147.053	-0.263379	0.321224
ENSG00000085832	EPS15	80.1304	0.191902	0.588737	377.252	0.07375	0.755783
ENSG00000085840	ORC1	63.1341	1.3865	5.47e-08	165.709	0.869135	3.97e-06
ENSG00000085871	MGST2	6.02056	-0.504433	0.482154	12.1168	-0.612539	0.260643
ENSG00000085872	CHERP	57.3141	0.379543	0.268483	282.277	0.779397	0.000342345
ENSG00000085978	ATG16L1	35.7238	0.0556424	0.933709	190.975	0.178121	0.479622
ENSG00000085982	USP40	22.1586	-0.116802	0.874425	157.426	-0.271195	0.268628
ENSG00000085998	POMGNT1	22.3575	0.189797	0.770912	401.26	-0.284074	0.135845
ENSG00000085999	RAD54L	25.8944	0.0739917	0.917133	137.537	-0.114071	0.694085
ENSG00000086015	MAST2	34.0687	0.167664	0.76539	445.226	0.919052	2.7e-05
ENSG00000086061	DNAJA1	637.491	0.832444	3.16e-16	965.743	0.766825	1.46e-06
ENSG00000086062	B4GALT1	201.409	0.127701	0.609862	1513.96	0.0367068	0.847655
ENSG00000086065	CHMP5	88.2158	-0.327802	0.263568	228.775	-0.264347	0.267732
ENSG00000086102	NFX1	50.5936	0.0753664	0.89392	225.079	0.0369238	0.892242
ENSG00000086189	DIMT1	149.287	0.312467	0.150139	428.802	0.390883	0.0282465
ENSG00000086200	IPO11	123.784	-0.0337081	0.93321	268.449	0.199805	0.383068
ENSG00000086232	EIF2AK1	102.254	-0.0594959	0.881725	540.853	0.0375694	0.87827
ENSG00000086289	EPDR1	33.5642	-0.262483	0.614439	177.003	-0.265829	0.23095
ENSG00000086475	SEPHS1	28.5745	1.2207	0.000543401	213.378	0.712179	5.68e-05
ENSG00000086504	MRPL28	109.446	-0.43835	0.0528279	215.646	-0.380862	0.0567015
ENSG00000086544	ITPKC	12.2504	0.269806	0.716693	91.7248	0.319706	0.294552
ENSG00000086589	RBM22	93.0716	0.26576	0.407957	296.988	-0.0523574	0.838934
ENSG00000086598	TMED2	370.936	-0.0159464	0.95177	1963.56	-0.204063	0.253473
ENSG00000086666	ZFAND6	70.2705	-0.369497	0.297802	242.652	-0.350656	0.110822
ENSG00000086712	TXLNG	22.5202	0.531558	0.291627	87.2077	0.947719	4.99e-05
ENSG00000086758	HUWE1	338.079	0.284261	0.0623766	1511.26	0.233392	0.146358
ENSG00000086827	ZW10	87.8401	-0.16249	0.651192	146.355	-0.402908	0.0933031
ENSG00000087008	ACOX3	26.2222	0.116719	0.862544	87.3851	-0.16858	0.599426
ENSG00000087053	MTMR2	65.8302	-0.318776	0.366399	388.638	-0.0556956	0.830361
ENSG00000087074	PPP1R15A	73.1677	-0.123036	0.760249	335.76	-0.130099	0.611713
ENSG00000087077	TRIP6	91.3571	-0.3466	0.222228	343.17	-0.67989	0.000346298
ENSG00000087086	FTL	483.976	-0.426564	0.00160309	3994.48	-0.812701	9.04e-12
ENSG00000087087	SRRT	178.66	0.41997	0.0290744	435.972	0.380138	0.0291272
ENSG00000087088	BAX	100.553	-0.741134	0.0017219	428.134	-0.867557	1.31e-07
ENSG00000087111	PIGS	35.5417	0.135464	0.814293	210.511	-0.108076	0.701352
ENSG00000087116	ADAMTS2	80.0786	-0.678833	0.0042725	547.863	-0.721178	0.000556218
ENSG00000087152	ATXN7L3	11.9815	0.364304	0.591894	308.901	-0.169919	0.471581
ENSG00000087157	PGS1	12.3174	-0.196229	0.802267	62.5781	-0.0452245	0.915744
ENSG00000087191	PSMC5	317.353	-0.0455389	0.866088	997.711	0.125705	0.476351
ENSG00000087206	UIMC1	54.9326	0.492588	0.123231	138.534	0.307495	0.233337
ENSG00000087245	MMP2	1680.26	-0.716697	3.94e-22	4782.08	-0.437688	0.00210154
ENSG00000087253	LPCAT2	31.9737	-0.97756	0.00931732	115.669	-0.833739	0.000493688
ENSG00000087263	OGFOD1	138.117	0.428519	0.0365776	382.79	0.369074	0.0286262
ENSG00000087266	SH3BP2	23.3044	0.773047	0.0735122	179.044	0.807301	0.000440325
ENSG00000087269	NOP14	130.562	0.529243	0.0110176	340.027	0.797904	2.64e-06
ENSG00000087274	ADD1	210.386	-0.654219	1.45e-05	968.234	-0.481735	0.000376803
ENSG00000087299	L2HGDH	21.0582	1.20912	0.00267947	74.626	1.39771	4.81e-08
ENSG00000087301	TXNDC16	15.016	0.135602	0.866098	41.7912	0.711946	0.0424709
ENSG00000087302	RTRAF	453.559	-0.0475802	0.826783	527.068	-0.305348	0.0825786
ENSG00000087303	NID2	171.462	-0.0637793	0.839295	298.568	0.0772572	0.773377
ENSG00000087338	GMCL1	14.8596	0.580914	0.305592	116.148	0.770082	0.000523165
ENSG00000087365	SF3B2	327.039	-0.0573747	0.808971	948.903	-0.0161013	0.940498
ENSG00000087448	KLHL42	46.8624	0.636218	0.0526973	315.95	0.907122	1.1e-08
ENSG00000087460	GNAS	904.35	-0.131761	0.343193	2866.53	-0.144969	0.323895
ENSG00000087470	DNM1L	143.827	0.185812	0.493301	310.545	0.0794249	0.771133
ENSG00000087494	PTHLH	9.60198	2.624	2.46e-08	25.3806	3.53501	4.6e-17
ENSG00000087502	ERGIC2	95.9035	-0.147173	0.693615	268.062	-0.270632	0.241842
ENSG00000087510	TFAP2C	26.8692	0.656772	0.119267	149.109	0.30903	0.19458
ENSG00000087586	AURKA	160.478	-0.15545	0.545604	522.988	-0.183845	0.324919
ENSG00000087884	AAMDC	37.9495	-1.01611	0.00169212	53.2088	-1.03083	0.00046404
ENSG00000087903	RFX2	11.3026	-0.0229921	0.981452	59.1848	-0.251596	0.496609
ENSG00000087995	METTL2A	22.3673	0.213894	0.730671	109.638	0.425946	0.084077
ENSG00000088035	ALG6	30.5136	0.671721	0.0916978	39.5961	0.637635	0.0656382
ENSG00000088038	CNOT3	44.7163	-0.10356	0.850122	202.776	0.0202057	0.946291
ENSG00000088179	PTPN4	6.7801	0.423611	0.570506	69.5961	0.325843	0.325131
ENSG00000088205	DDX18	200.667	0.624598	5.92e-05	289.026	0.509188	0.00623428
ENSG00000088247	KHSRP	192.827	0.55773	0.000748421	1230.47	0.593969	2.65e-05
ENSG00000088256	GNA11	105.454	-0.330354	0.184579	597.956	-0.0841215	0.793178
ENSG00000088280	ASAP3	5.89739	0.170658	0.856596	41.1958	-0.252341	0.56677
ENSG00000088298	EDEM2	18.4866	0.072457	0.929489	90.9461	-0.303171	0.279834
ENSG00000088325	TPX2	470.8	-0.864016	8.45e-16	1121.7	-0.524995	9.53e-05
ENSG00000088356	PDRG1	31.9258	0.780941	0.0416158	152.629	0.487819	0.0318282
ENSG00000088367	EPB41L1	21.6707	-0.0922516	0.9015	140.864	0.166267	0.543114
ENSG00000088387	DOCK9	13.1375	-0.523644	0.400293	55.2336	0.032937	0.939028
ENSG00000088448	ANKRD10	11.5072	0.34405	0.624012	65.0326	0.271802	0.406731
ENSG00000088451	TGDS	13.6786	0.126745	0.877188	55.1973	-0.140323	0.723954
ENSG00000088682	COQ9	18.2153	-0.114529	0.882975	101.417	-0.242902	0.397796
ENSG00000088766	CRLS1	28.1203	-0.0573935	0.935683	196.368	0.063462	0.820255
ENSG00000088812	ATRN	85.5002	-0.0589191	0.893174	270.424	-0.0588641	0.821535
ENSG00000088826	SMOX	13.3721	0.395751	0.542708	47.1265	0.710656	0.0371814
ENSG00000088832	FKBP1A	26.8887	0.173207	0.805129	1221.31	-0.296961	0.0493861
ENSG00000088833	NSFL1C	57.2218	-0.403229	0.230438	166.021	-0.214384	0.394797
ENSG00000088854	C20orf194	25.1476	-0.49635	0.305666	132.121	-0.479503	0.0468712
ENSG00000088888	MAVS	52.9849	-0.509805	0.121272	647.357	0.00132072	0.996915
ENSG00000088930	XRN2	224.885	0.344993	0.0440111	525.696	0.420617	0.00961965
ENSG00000088970	KIZ	8.17811	-0.549541	0.415994	23.3579	-0.412608	0.373835
ENSG00000088986	DYNLL1	275.267	-0.622693	3.6e-06	900.497	-0.895849	2.79e-09
ENSG00000089006	SNX5	174.146	0.599884	0.000300171	484.609	0.227565	0.193367
ENSG00000089009	RPL6	222.339	0.213581	0.36221	720.731	-0.0763371	0.760023
ENSG00000089022	MAPKAPK5	16.7185	-0.0995792	0.903431	155.519	0.379601	0.0952913
ENSG00000089048	ESF1	109.686	0.33202	0.183891	80.8991	0.300444	0.348077
ENSG00000089050	RBBP9	16.1963	0.235336	0.737305	139.755	0.425446	0.0609558
ENSG00000089053	ANAPC5	146.296	0.250771	0.305549	673.069	0.232442	0.180309
ENSG00000089057	SLC23A2	15.9664	0.387135	0.530317	120.681	0.206782	0.456539
ENSG00000089060	SLC8B1	5.74235	0.515361	0.474484	60.8631	-0.189271	0.674635
ENSG00000089063	TMEM230	27.0747	0.460213	0.355694	285.897	-0.821124	7.83e-06
ENSG00000089094	KDM2B	38.9578	0.833142	0.0118114	272.887	1.18012	2.54e-13
ENSG00000089123	TASP1	5.2387	0.161375	0.866111	27.8475	0.14325	0.789902
ENSG00000089154	GCN1	238.798	0.344757	0.0336715	997.614	0.446187	0.27568
ENSG00000089157	RPLP0	651.774	0.544757	4.59e-08	2784.23	-0.28671	0.038201
ENSG00000089159	PXN	203.076	-0.760887	4.5e-06	1263.65	-0.833664	1.62e-08
ENSG00000089177	KIF16B	9.34255	0.156978	0.859227	27.2598	0.0569511	0.919703
ENSG00000089195	TRMT6	54.4576	0.579508	0.0616726	111.705	0.592484	0.00958766
ENSG00000089220	PEBP1	222.942	0.262381	0.159722	732.96	-0.0440914	0.842011
ENSG00000089225	TBX5	29.7577	-0.896291	0.0169015	94.0751	-0.852757	0.000649517
ENSG00000089234	BRAP	32.7218	0.0604537	0.927	106.476	0.0806001	0.807151
ENSG00000089248	ERP29	134.362	0.285185	0.225408	374.971	0.114406	0.586747
ENSG00000089280	FUS	868.617	0.196013	0.140007	1570.2	0.29454	0.0418154
ENSG00000089289	IGBP1	51.1846	-0.326357	0.397878	117.038	-0.588208	0.0132915
ENSG00000089327	FXYD5	358.819	0.146718	0.417644	508.092	0.153367	0.394704
ENSG00000089335	ZNF302	12.7975	-0.528941	0.386523	29.7417	-0.113789	0.827139
ENSG00000089351	GRAMD1A	28.5237	-0.210678	0.708888	139.223	0.117955	0.7509
ENSG00000089472	HEPH	12.661	-0.404244	0.540823	50.1856	-0.268352	0.48075
ENSG00000089486	CDIP1	8.59194	0.355429	0.635756	109.959	0.582579	0.025608
ENSG00000089597	GANAB	775.777	-0.207365	0.0620401	1744.61	-0.185127	0.273244
ENSG00000089639	GMIP	8.087	0.0505926	0.958954	50.1278	-0.0642874	0.899283
ENSG00000089682	RBM41	19.4895	-0.502514	0.343945	24.8645	-0.0409986	0.946291
ENSG00000089685	BIRC5	125.572	-0.400093	0.155018	1778.44	-0.460256	0.000491171
ENSG00000089693	MLF2	154.351	0.0358155	0.919803	800.552	-0.0283801	0.891959
ENSG00000089737	DDX24	320.951	0.579332	9.57e-06	713.905	0.538583	6.17e-05
ENSG00000089775	ZBTB25	9.73074	0.281948	0.723893	65.3687	0.339254	0.347116
ENSG00000089818	NECAP1	39.6992	0.124079	0.822582	169.056	-0.143349	0.584777
ENSG00000089876	DHX32	35.1451	-0.204443	0.719899	126.01	-0.166372	0.56729
ENSG00000089902	RCOR1	54.2679	0.270054	0.500985	261.826	0.245898	0.237235
ENSG00000089916	GPATCH2L	57.561	-0.201604	0.635756	228.088	-0.181676	0.406941
ENSG00000090006	LTBP4	23.6077	0.1391	0.842812	137.219	0.646877	0.00534739
ENSG00000090013	BLVRB	45.6248	-0.458055	0.201758	95.8355	-0.684207	0.0048254
ENSG00000090020	SLC9A1	37.4227	0.499439	0.243395	242.687	0.366734	0.180431
ENSG00000090054	SPTLC1	115.69	-0.275714	0.284279	229.408	-0.354604	0.102871
ENSG00000090060	PAPOLA	120.296	0.0673193	0.861585	827.492	0.31392	0.115261
ENSG00000090061	CCNK	69.5906	-0.314124	0.332533	291.321	-0.199947	0.328829
ENSG00000090097	PCBP4	32.6192	-0.162061	0.771312	200.91	-0.200023	0.449612
ENSG00000090238	YPEL3	9.79388	-1.11137	0.035421	49.7445	-0.978391	0.0018692
ENSG00000090263	MRPS33	40.4259	0.0131572	0.983671	132.065	-0.376615	0.115128
ENSG00000090266	NDUFB2	275.325	0.249429	0.156786	453.948	0.0287748	0.902645
ENSG00000090273	NUDC	238.296	0.487376	0.00445324	414.877	0.275422	0.104301
ENSG00000090316	MAEA	76.9927	-0.178388	0.628078	348.495	-0.27084	0.137272
ENSG00000090339	ICAM1	26.1692	0.664316	0.123177	88.9892	1.09118	6.61e-06
ENSG00000090372	STRN4	25.2267	-0.149405	0.82441	231.761	-0.539754	0.0358726
ENSG00000090376	IRAK3	15.774	0.613119	0.255528	67.3568	0.543029	0.0691092
ENSG00000090432	MUL1	29.3474	-0.391039	0.406102	190.521	-0.327028	0.149877
ENSG00000090447	TFAP4	31.6882	0.812597	0.0303813	113.1	1.00629	8.7e-06
ENSG00000090470	PDCD7	20.8517	0.809872	0.0745092	160.885	0.344293	0.199843
ENSG00000090487	SPG21	72.2403	0.0145626	0.977905	487.035	0.11826	0.591603
ENSG00000090520	DNAJB11	234.981	0.0262017	0.933051	391.098	0.154489	0.466208
ENSG00000090530	P3H2	41.1247	1.43355	4.34e-06	136.15	1.62742	1.05e-15
ENSG00000090565	RAB11FIP3	10.2862	-0.0545915	0.955404	237.923	0.698287	0.00149393
ENSG00000090581	GNPTG	27.2778	0.413789	0.393626	107.459	-0.166586	0.585488
ENSG00000090612	ZNF268	9.70352	-0.117552	0.897101	45.2777	-0.048271	0.920235
ENSG00000090615	GOLGA3	79.8437	-0.51537	0.0716041	718.293	-0.401703	0.0483813
ENSG00000090621	PABPC4	459.834	0.927057	3.56e-15	1313.87	0.612464	2.02e-06
ENSG00000090674	MCOLN1	18.0655	-0.480865	0.377075	65.1464	-0.308888	0.361485
ENSG00000090686	USP48	103.562	-0.430405	0.0732017	221.677	-0.222528	0.318748
ENSG00000090776	EFNB1	8.14455	0.423613	0.562617	50.7336	1.00434	0.000820803
ENSG00000090857	PDPR	38.2521	0.360692	0.418134	362.326	0.414278	0.0096969
ENSG00000090861	AARS	455.7	0.41102	0.0064791	805.945	0.526297	0.0011521
ENSG00000090863	GLG1	407.512	-0.0769986	0.719382	812.322	0.0864118	0.654864
ENSG00000090889	KIF4A	69.7459	-0.182641	0.62691	220.305	-0.3424	0.0910236
ENSG00000090905	TNRC6A	44.2771	0.293252	0.506563	285.458	0.324196	0.07731
ENSG00000090924	PLEKHG2	19.1807	-0.4448	0.419237	127.719	-0.242736	0.481875
ENSG00000090971	NAT14	7.03674	0.054831	0.956104	67.0565	-0.131326	0.73096
ENSG00000090989	EXOC1	90.6367	-0.631116	0.00507054	118.738	-0.490307	0.0436846
ENSG00000091009	RBM27	9.28275	0.230176	0.778178	107.005	0.10161	0.748398
ENSG00000091039	OSBPL8	175.406	0.123639	0.63607	512.601	0.535831	0.00237604
ENSG00000091127	PUS7	85.1349	0.80789	0.00109553	170.294	0.904202	5.36e-06
ENSG00000091129	NRCAM	6.27323	1.47804	0.00492096	12.7246	2.0608	7.62e-06
ENSG00000091136	LAMB1	393.221	0.192807	0.250847	549.235	0.189917	0.297879
ENSG00000091140	DLD	167.291	-0.0193954	0.956104	300.118	-0.0842605	0.760563
ENSG00000091157	WDR7	32.8854	-0.132261	0.823577	107.324	-0.277764	0.318084
ENSG00000091164	TXNL1	158.346	-0.296314	0.152187	446.082	0.191232	0.396527
ENSG00000091317	CMTM6	92.4258	0.25032	0.415281	780.273	0.124358	0.569827
ENSG00000091409	ITGA6	390.416	-0.512121	3.89e-05	890.098	-0.134146	0.459155
ENSG00000091436	MAP3K20	159.679	-0.74949	1.44e-05	691.967	-0.622766	3.53e-05
ENSG00000091483	FH	232.785	0.0523092	0.851639	394.465	-0.289667	0.116948
ENSG00000091490	SEL1L3	6.21562	-0.113053	0.910807	38.0737	-0.114693	0.809679
ENSG00000091527	CDV3	152.56	0.402074	0.056998	1731.66	0.671051	1.58e-07
ENSG00000091542	ALKBH5	39.6677	0.0652017	0.917117	736.991	0.339924	0.0510181
ENSG00000091592	NLRP1	21.6038	-0.557395	0.262943	137.136	-0.993437	1.15e-05
ENSG00000091640	SPAG7	54.1664	0.0278948	0.960442	119.826	-0.221695	0.418957
ENSG00000091651	ORC6	78.3245	0.324444	0.299325	222.774	0.464288	0.026738
ENSG00000091656	ZFHX4	36.9514	0.0365232	0.954816	161.253	0.368129	0.112797
ENSG00000091732	ZC3HC1	41.2073	0.13778	0.793871	155.803	-0.275054	0.246771
ENSG00000091947	TMEM101	29.7491	0.500022	0.310356	113.603	-0.0546401	0.873281
ENSG00000091986	CCDC80	1252.25	-0.571676	9.58e-12	4341.97	-0.519566	6.39e-06
ENSG00000092010	PSME1	109.113	-0.245421	0.406102	242.135	-0.315231	0.117539
ENSG00000092020	PPP2R3C	54.9659	-0.12207	0.795636	151.562	-0.146196	0.60899
ENSG00000092036	HAUS4	26.8224	-0.297014	0.572955	87.9947	0.142461	0.665108
ENSG00000092068	SLC7A8	24.2829	0.0618549	0.935506	149.859	-0.271136	0.282891
ENSG00000092094	OSGEP	33.7182	0.0711318	0.915929	106.754	0.112733	0.723934
ENSG00000092096	SLC22A17	8.67529	0.326436	0.679928	27.7724	0.0923644	0.873112
ENSG00000092098	RNF31	11.5114	-0.063069	0.946624	64.4519	0.233379	0.538561
ENSG00000092108	SCFD1	87.1425	-0.57136	0.0144221	177.877	-0.62914	0.00218692
ENSG00000092140	G2E3	80.2387	-0.102682	0.798347	158.802	-0.348156	0.140677
ENSG00000092148	HECTD1	214.806	0.222145	0.268845	532.2	0.356916	0.0657384
ENSG00000092199	HNRNPC	265.482	-0.0433162	0.879349	924.96	0.145625	0.42128
ENSG00000092201	SUPT16H	366.01	0.634082	4.88e-07	624.99	0.658746	4.11e-05
ENSG00000092203	TOX4	59.1999	-0.459652	0.14774	194.12	-0.411709	0.0580472
ENSG00000092208	GEMIN2	14.8582	0.275607	0.6954	44.5933	0.347384	0.371316
ENSG00000092330	TINF2	36.6218	-0.308076	0.510963	215.956	-0.214099	0.318376
ENSG00000092439	TRPM7	69.8776	-0.020252	0.96778	264.664	0.0919169	0.72451
ENSG00000092445	TYRO3	25.1738	0.421456	0.405233	224.469	0.709031	0.000921757
ENSG00000092470	WDR76	168.377	0.456334	0.0132278	381.392	0.349267	0.0586868
ENSG00000092531	SNAP23	51.1734	-0.747046	0.0197476	209.557	-0.2898	0.204543
ENSG00000092607	TBX15	10.2937	-1.34644	0.00613945	28.7983	-0.970835	0.0193937
ENSG00000092621	PHGDH	282.559	0.607769	3.7e-05	659.344	0.773797	3.06e-07
ENSG00000092820	EZR	577.75	0.135004	0.411389	1369.45	0.245354	0.0861139
ENSG00000092841	MYL6	735.777	-0.770738	2.27e-09	4183.84	-0.70715	2.47e-08
ENSG00000092847	AGO1	27.7368	0.626667	0.134915	441.39	0.676784	1.93e-06
ENSG00000092853	CLSPN	192.458	0.547687	0.0024941	284.023	0.674218	0.00036685
ENSG00000092871	RFFL	6.18334	-0.164596	0.861372	105.946	-0.336284	0.206283
ENSG00000092931	MFSD11	26.4121	0.377021	0.470738	114.844	0.357383	0.15697
ENSG00000092964	DPYSL2	352.762	0.0361919	0.887858	1277.11	0.146871	0.357848
ENSG00000092978	GPATCH2	34.8773	-0.171021	0.747879	95.052	-0.213524	0.47126
ENSG00000093000	NUP50	33.6978	0.613814	0.110169	285.64	0.25157	0.237503
ENSG00000093009	CDC45	69.9106	-0.00503448	0.993239	188.853	-0.166101	0.490264
ENSG00000093010	COMT	139.97	-0.215128	0.444073	459.015	-0.404668	0.0125501
ENSG00000093144	ECHDC1	130.264	-0.0628226	0.858681	254.898	0.0464249	0.868472
ENSG00000093167	LRRFIP2	148.065	-0.899646	1.41e-07	394.341	-0.607739	0.00015536
ENSG00000093183	SEC22C	37.9993	-0.0296427	0.963921	387.784	-0.0405088	0.873559
ENSG00000093217	XYLB	15.7573	0.606612	0.266842	42.7408	0.711051	0.0350793
ENSG00000094631	HDAC6	16.8654	-0.824238	0.0846239	54.6302	-0.586604	0.0850075
ENSG00000094804	CDC6	222.975	0.223871	0.276942	493.399	0.429201	0.0112917
ENSG00000094841	UPRT	12.5373	-0.107836	0.902497	48.0325	0.166531	0.698647
ENSG00000094880	CDC23	65.5608	-0.0876622	0.854412	199.481	-0.128241	0.616869
ENSG00000094914	AAAS	55.9333	-0.735819	0.00893013	122.976	-0.364698	0.154715
ENSG00000094916	CBX5	225.007	-0.075461	0.804847	2372.93	-0.118415	0.546355
ENSG00000094975	SUCO	32.6258	-0.117637	0.84592	178.573	-0.258712	0.270757
ENSG00000095002	MSH2	244.389	0.65417	6.22e-06	254.326	0.635774	0.000182213
ENSG00000095015	MAP3K1	14.7359	-0.386325	0.540823	83.6154	-0.482875	0.0948444
ENSG00000095059	DHPS	50.8351	0.280641	0.476459	150.065	0.0459549	0.884915
ENSG00000095066	HOOK2	8.02683	-0.12704	0.894356	24.0498	0.11447	0.842011
ENSG00000095139	ARCN1	506.49	-0.631497	8.87e-09	1104.58	-0.399105	0.00329983
ENSG00000095209	TMEM38B	31.3514	0.533238	0.202794	158.039	0.315737	0.189141
ENSG00000095261	PSMD5	142.536	-0.0659946	0.842812	404.435	-0.03892	0.879286
ENSG00000095303	PTGS1	156.559	-0.164813	0.545604	742.461	-0.292129	0.0984641
ENSG00000095319	NUP188	202.43	0.25253	0.196034	671.488	0.212049	0.200789
ENSG00000095321	CRAT	60.7061	0.0153137	0.978397	234.039	-0.169759	0.513229
ENSG00000095380	NANS	160.829	0.0191512	0.955988	324.311	0.142187	0.527234
ENSG00000095383	TBC1D2	60.7365	-0.396226	0.213805	245.911	-0.410615	0.131945
ENSG00000095485	CWF19L1	70.8219	0.0740858	0.873255	176.796	0.14956	0.566862
ENSG00000095564	BTAF1	55.0471	0.887688	0.00174776	175.914	0.614326	0.00257168
ENSG00000095574	IKZF5	5.29782	-0.0223219	0.983577	72.9079	0.0751183	0.850998
ENSG00000095739	BAMBI	14.9435	0.792273	0.126387	60.2203	0.887365	0.00212797
ENSG00000095752	IL11	50.1147	2.34463	1.06e-15	435.719	2.26499	2.31e-50
ENSG00000095787	WAC	93.8117	0.229565	0.454543	569.125	0.445144	0.0143872
ENSG00000095794	CREM	22.6618	0.56537	0.242271	105.678	0.275549	0.337799
ENSG00000095906	NUBP2	22.8272	-0.156623	0.821178	169.581	0.0618464	0.844873
ENSG00000095951	HIVEP1	19.4476	0.395549	0.495613	99.1649	0.38732	0.179987
ENSG00000096060	FKBP5	52.1694	0.811019	0.00631105	188.498	1.08513	6.37e-10
ENSG00000096063	SRPK1	133.128	0.665062	0.00112782	470.903	0.680134	4.59e-05
ENSG00000096070	BRPF3	26.9119	0.401971	0.421066	288.437	0.456924	0.00787305
ENSG00000096080	MRPS18A	47.636	-0.307278	0.445679	109.174	-0.31273	0.242005
ENSG00000096092	TMEM14A	37.487	-0.342999	0.428644	133.966	-0.44097	0.0760713
ENSG00000096093	EFHC1	10.0953	-0.612767	0.341633	32.279	-0.540749	0.164893
ENSG00000096384	HSP90AB1	1817.47	0.698402	1.16e-15	2527.27	0.624953	2.05e-06
ENSG00000096401	CDC5L	221.529	0.109517	0.689582	255.319	0.229023	0.280084
ENSG00000096433	ITPR3	125.909	0.435338	0.0453462	704.391	0.514748	0.191948
ENSG00000096654	ZNF184	11.8004	0.468152	0.465298	52.6203	0.3793	0.253109
ENSG00000096696	DSP	28.711	-0.0952482	0.887019	63.2268	-0.0739095	0.860185
ENSG00000096717	SIRT1	65.748	0.473384	0.121735	191.31	0.639042	0.00632366
ENSG00000096746	HNRNPH3	393.778	-0.133072	0.475754	654.291	0.0962518	0.68303
ENSG00000096872	IFT74	25.0543	-0.711225	0.097848	23.0894	-0.54173	0.233492
ENSG00000096968	JAK2	14.6817	-0.561424	0.320627	45.4851	-0.119637	0.78844
ENSG00000097007	ABL1	63.2045	0.327951	0.335762	700.166	0.339711	0.102136
ENSG00000097021	ACOT7	97.4557	0.184032	0.566842	330.674	0.394591	0.0462467
ENSG00000097033	SH3GLB1	251.678	-0.221203	0.239972	546.762	-0.246694	0.179283
ENSG00000097046	CDC7	35.0012	0.560113	0.155925	94.2538	0.470598	0.0879143
ENSG00000097096	SYDE2	11.6465	-0.351924	0.617479	41.5312	0.194146	0.659363
ENSG00000099139	PCSK5	10.0601	1.52585	0.0023904	22.5169	1.89878	1.13e-06
ENSG00000099194	SCD	204.161	2.17201	1.85e-40	1041.39	1.93473	5.52e-54
ENSG00000099203	TMED1	34.0888	0.18873	0.723821	114.901	0.0307734	0.931092
ENSG00000099204	ABLIM1	21.967	0.845576	0.0575755	214.582	1.15952	5.42e-10
ENSG00000099219	ERMP1	16.9489	0.473153	0.418504	54.1162	0.130086	0.749285
ENSG00000099246	RAB18	305.406	-0.193784	0.288974	482.62	-0.323681	0.0961047
ENSG00000099250	NRP1	669.837	0.520044	1.94e-07	1467.58	0.582344	2.7e-06
ENSG00000099256	PRTFDC1	30.3465	-0.553829	0.188106	128.332	-0.320854	0.211489
ENSG00000099284	H2AFY2	12.5976	-0.336265	0.627066	40.2894	-0.350222	0.373011
ENSG00000099290	WASHC2A	17.3882	-0.152746	0.841866	38.5934	-0.0972855	0.842011
ENSG00000099308	MAST3	8.94974	0.627496	0.321267	81.2583	0.881936	0.000957823
ENSG00000099330	OCEL1	8.55356	-0.636329	0.315509	31.3398	0.490252	0.230642
ENSG00000099331	MYO9B	118.253	-0.0760946	0.842812	737.712	0.128478	0.652297
ENSG00000099337	KCNK6	9.58257	-0.260222	0.743776	75.6136	-0.408213	0.176885
ENSG00000099341	PSMD8	169.015	0.467328	0.0188603	589.977	-0.0611573	0.77775
ENSG00000099364	FBXL19	6.45984	0.17355	0.851829	115.666	0.46165	0.1052
ENSG00000099377	HSD3B7	12.7519	-0.999013	0.046736	48.6218	-0.880416	0.00732424
ENSG00000099381	SETD1A	27.694	0.0696872	0.925574	191.858	0.63432	0.0141586
ENSG00000099385	BCL7C	96.3701	0.387032	0.160068	266.003	-0.0305232	0.906586
ENSG00000099622	CIRBP	84.9391	-0.192388	0.58902	411.472	-0.317968	0.0627228
ENSG00000099624	ATP5F1D	48.6379	-0.154335	0.746097	211.192	0.126082	0.629831
ENSG00000099783	HNRNPM	472.87	-0.0848773	0.646899	819.83	0.365623	0.0501672
ENSG00000099795	NDUFB7	66.4742	-0.322455	0.320627	165.985	-0.35703	0.124067
ENSG00000099797	TECR	60.0789	-0.0362324	0.945025	160.241	-0.00766265	0.980502
ENSG00000099800	TIMM13	124.327	0.66235	0.000594254	320.939	0.248319	0.213607
ENSG00000099804	CDC34	31.6493	0.426506	0.337704	157.977	0.188462	0.492821
ENSG00000099810	MTAP	52.7674	0.647481	0.0357817	403.596	0.620797	0.000244969
ENSG00000099814	CEP170B	17.5518	0.00595272	0.995124	184.082	0.0539595	0.881335
ENSG00000099817	POLR2E	176.877	0.114521	0.678287	409.222	-0.220744	0.253284
ENSG00000099821	POLRMT	19.9825	0.593209	0.232861	81.7999	0.441378	0.180829
ENSG00000099860	GADD45B	302.146	-0.00112772	0.998448	693.122	-0.271794	0.152591
ENSG00000099875	MKNK2	29.0564	-0.12203	0.853617	252.512	0.15154	0.630755
ENSG00000099899	TRMT2A	28.6007	0.129293	0.839179	148.925	0.618698	0.00653437
ENSG00000099901	RANBP1	108.397	0.426211	0.0709952	816.546	0.312504	0.0439142
ENSG00000099904	ZDHHC8	15.2174	-0.244267	0.742555	200.275	-0.0403478	0.915175
ENSG00000099910	KLHL22	12.7372	-0.208664	0.786301	76.9258	-0.228308	0.506158
ENSG00000099917	MED15	90.9791	-0.100926	0.789052	352.561	-0.316005	0.128805
ENSG00000099940	SNAP29	50.3261	-0.406185	0.261586	217.144	-0.30842	0.127434
ENSG00000099942	CRKL	89.7101	-0.212517	0.50428	763.442	0.361112	0.0156981
ENSG00000099949	LZTR1	40.0954	-0.128443	0.811265	231.572	0.0710904	0.829303
ENSG00000099956	SMARCB1	132.811	0.0946342	0.767824	320.029	-0.108576	0.647389
ENSG00000099968	BCL2L13	67.4019	-0.0879393	0.847562	406.988	-0.147794	0.464367
ENSG00000099977	DDT	9.85648	0.109071	0.906513	79.3107	-0.335902	0.257295
ENSG00000099991	CABIN1	44.0606	-0.127465	0.804001	274.304	0.105002	0.753754
ENSG00000099992	TBC1D10A	6.92712	0.506888	0.474111	35.5303	0.112193	0.82917
ENSG00000099995	SF3A1	188.234	0.243281	0.236303	562.609	0.245938	0.164199
ENSG00000099999	RNF215	7.85618	-0.140009	0.880821	47.7961	0.0720291	0.883215
ENSG00000100003	SEC14L2	18.9065	0.62134	0.246642	72.8545	0.74803	0.00548277
ENSG00000100023	PPIL2	28.9382	-0.0425519	0.952784	150.26	-0.0575712	0.868472
ENSG00000100028	SNRPD3	276.781	0.267259	0.134903	480.925	0.338582	0.0471818
ENSG00000100029	PES1	155.177	0.51706	0.00657646	385.412	0.458331	0.00921754
ENSG00000100030	MAPK1	342.537	-0.0755963	0.725088	1387.08	0.0780367	0.665821
ENSG00000100034	PPM1F	33.2514	-0.090297	0.887913	282.701	-0.302576	0.224968
ENSG00000100036	SLC35E4	9.7291	0.151709	0.866098	58.3878	0.403405	0.261323
ENSG00000100038	TOP3B	25.5768	0.0452531	0.951724	77.18	0.30116	0.36899
ENSG00000100056	ESS2	18.6402	0.428185	0.445537	100.905	0.096433	0.78396
ENSG00000100075	SLC25A1	81.3449	0.185333	0.623663	309.111	0.135073	0.617288
ENSG00000100083	GGA1	29.0475	-0.486504	0.283006	97.5411	-0.435691	0.132285
ENSG00000100092	SH3BP1	10.3103	-0.0988923	0.917133	55.3804	-0.469397	0.219157
ENSG00000100097	LGALS1	3076.16	-0.88353	1.75e-35	5113.3	-0.872098	2.96e-13
ENSG00000100099	HPS4	20.6197	0.065359	0.937033	125.053	-0.231599	0.373663
ENSG00000100104	SRRD	38.6567	0.545779	0.149926	224.029	0.42731	0.0210814
ENSG00000100105	PATZ1	12.7931	-0.272813	0.705445	100.77	0.589233	0.0229851
ENSG00000100106	TRIOBP	133.776	-1.22946	3.23e-11	659.413	-0.74766	0.000100082
ENSG00000100109	TFIP11	59.9977	-0.331109	0.340541	155.224	-0.188162	0.456531
ENSG00000100116	GCAT	11.9608	0.362403	0.596985	40.3729	0.00246972	0.996592
ENSG00000100124	ANKRD54	23.6228	-0.0238558	0.976322	126.772	0.0353878	0.914895
ENSG00000100129	EIF3L	268.553	0.218586	0.214248	903.723	-0.107359	0.574934
ENSG00000100138	SNU13	191.613	0.298476	0.136012	789.609	0.187012	0.273409
ENSG00000100139	MICALL1	55.1235	-0.0184121	0.975317	543.34	-0.0435974	0.895632
ENSG00000100142	POLR2F	55.0527	0.0701417	0.89571	144.303	0.145054	0.604734
ENSG00000100147	CCDC134	19.5391	0.409771	0.457871	53.8836	0.364828	0.285979
ENSG00000100150	DEPDC5	8.81183	0.804365	0.169153	66.3995	0.701448	0.0113305
ENSG00000100151	PICK1	10.0451	-0.451979	0.508306	34.4683	0.134408	0.790601
ENSG00000100154	TTC28	18.3707	-0.265075	0.686976	96.4789	-0.446652	0.0981696
ENSG00000100162	CENPM	81.3615	-0.681371	0.00959098	208.412	-0.490675	0.0178813
ENSG00000100196	KDELR3	122.01	-0.449751	0.0496389	385.127	-0.529248	0.00376672
ENSG00000100201	DDX17	428.331	0.0347761	0.888948	1606.88	0.0902592	0.610563
ENSG00000100206	DMC1	10.6762	0.092209	0.922157	33.4589	0.41142	0.304556
ENSG00000100207	TCF20	42.4741	0.299113	0.489528	347.068	0.575895	0.000594849
ENSG00000100209	HSCB	15.9112	-0.525884	0.356461	49.82	-0.827861	0.00708121
ENSG00000100211	CBY1	17.2004	-0.513815	0.345327	81.3929	-0.211882	0.509443
ENSG00000100216	TOMM22	82.8581	0.574797	0.0368873	707.967	-0.0425999	0.847931
ENSG00000100219	XBP1	92.6085	0.0221991	0.959562	804.198	-0.251739	0.117521
ENSG00000100220	RTCB	189.578	0.319145	0.0878236	415.32	-0.0613524	0.785689
ENSG00000100221	JOSD1	25.4008	0.0689721	0.929489	516.45	0.575174	9.09e-05
ENSG00000100225	FBXO7	126.917	-0.141913	0.627907	447.248	-0.17848	0.37047
ENSG00000100226	GTPBP1	46.1729	-0.104003	0.848931	261.674	0.143358	0.619494
ENSG00000100227	POLDIP3	111.093	-0.10258	0.783315	366.375	0.130392	0.550082
ENSG00000100228	RAB36	5.16187	-0.58703	0.404257	62.3695	-0.00156813	0.997456
ENSG00000100234	TIMP3	797.737	0.520749	3.13e-07	5100.58	0.808348	2.06e-13
ENSG00000100239	PPP6R2	29.1955	-0.269818	0.611138	254.385	-0.163092	0.55769
ENSG00000100241	SBF1	29.6804	-0.0758332	0.912512	793.069	0.00685204	0.98455
ENSG00000100242	SUN2	144.791	-0.634272	0.000545079	598.615	-0.340887	0.136852
ENSG00000100243	CYB5R3	439.252	-0.109672	0.549703	1276.8	-0.430556	0.0131898
ENSG00000100246	DNAL4	5.4699	-0.788649	0.211806	24.4296	-0.444789	0.327529
ENSG00000100258	LMF2	134.81	0.514798	0.00881027	510.153	0.422282	0.0551033
ENSG00000100263	RHBDD3	6.91899	0.120666	0.902349	41.7683	0.383781	0.339036
ENSG00000100266	PACSIN2	101.043	0.187096	0.567671	390.301	0.15343	0.430982
ENSG00000100271	TTLL1	6.03951	-0.25114	0.770912	23.4731	-0.555235	0.220183
ENSG00000100280	AP1B1	123.668	-0.298372	0.22114	408.36	-0.076679	0.805712
ENSG00000100281	HMGXB4	35.2963	0.0578176	0.928332	285.676	-0.0156031	0.954998
ENSG00000100284	TOM1	44.6591	-0.536963	0.120785	124.791	-0.484997	0.0694078
ENSG00000100292	HMOX1	67.3311	-0.182271	0.637857	246.397	0.0288396	0.916648
ENSG00000100294	MCAT	19.0682	0.763649	0.0993156	76.7729	0.355108	0.232193
ENSG00000100296	THOC5	62.8973	0.35213	0.279106	219.793	0.18989	0.395959
ENSG00000100297	MCM5	242.388	-0.44441	0.0031997	591.897	-0.447249	0.00500185
ENSG00000100299	ARSA	26.5054	-0.903844	0.0241783	49.1888	-0.360009	0.335422
ENSG00000100300	TSPO	127.775	-0.287528	0.230808	566.3	-0.14662	0.410516
ENSG00000100304	TTLL12	64.7831	-0.1511	0.718875	312.826	0.207099	0.413737
ENSG00000100316	RPL3	824.289	0.271215	0.0110328	3156.93	-0.126198	0.431448
ENSG00000100319	ZMAT5	26.0677	-0.497235	0.281726	58.2488	0.0398738	0.926916
ENSG00000100320	RBFOX2	73.2947	-0.244724	0.469439	664.968	-0.197812	0.231923
ENSG00000100321	SYNGR1	15.3247	-0.0739703	0.930928	58.0934	-0.7049	0.0234163
ENSG00000100324	TAB1	22.2683	0.0581847	0.940618	104.132	-0.180359	0.586521
ENSG00000100325	ASCC2	41.6938	-0.00624668	0.992887	190.132	-0.20963	0.374553
ENSG00000100330	MTMR3	17.3052	-0.839538	0.0725656	130.41	-0.738316	0.000787377
ENSG00000100335	MIEF1	32.3398	0.208554	0.701851	434.19	0.287407	0.0864401
ENSG00000100344	PNPLA3	5.34901	0.0736902	0.944014	15.8278	-6.52e-05	0.999961
ENSG00000100345	MYH9	2296.04	-0.249874	0.00195017	5637.86	0.096077	0.689255
ENSG00000100347	SAMM50	101.62	0.0441087	0.917133	274.525	0.15416	0.509443
ENSG00000100348	TXN2	51.3625	-0.129561	0.789872	204.533	-0.529435	0.00483089
ENSG00000100350	FOXRED2	22.2493	0.474713	0.365668	144.296	0.411847	0.1455
ENSG00000100353	EIF3D	390.064	0.341925	0.0102696	868.779	0.0428153	0.835004
ENSG00000100354	TNRC6B	59.4374	-0.0303405	0.955415	253.353	-0.382834	0.0555767
ENSG00000100359	SGSM3	20.5772	-0.207216	0.75796	127.265	-0.196505	0.579176
ENSG00000100360	IFT27	11.1425	-0.273522	0.722353	42.779	-0.604183	0.101081
ENSG00000100364	KIAA0930	21.9567	0.308583	0.589	313.356	0.426937	0.0459144
ENSG00000100372	SLC25A17	55.5013	0.870838	0.00158933	169.826	0.306564	0.242476
ENSG00000100376	FAM118A	15.0599	0.166817	0.829338	66.8898	0.282719	0.403002
ENSG00000100379	KCTD17	13.6585	-0.481474	0.44634	100.262	0.322457	0.240541
ENSG00000100380	ST13	68.361	0.344471	0.276045	237.072	-0.222633	0.312581
ENSG00000100387	RBX1	149.459	-0.0423752	0.911196	493.043	-0.241021	0.211646
ENSG00000100393	EP300	64.4034	-0.257726	0.474628	309.893	0.301385	0.179987
ENSG00000100395	L3MBTL2	31.2273	0.554546	0.173628	220.237	0.416092	0.0486848
ENSG00000100401	RANGAP1	390.347	-0.420798	0.000890153	1893.55	-0.211527	0.336761
ENSG00000100403	ZC3H7B	71.9317	-0.325297	0.373519	677.662	-0.621725	0.00508888
ENSG00000100410	PHF5A	50.2805	0.531868	0.119567	334.471	0.254728	0.214479
ENSG00000100412	ACO2	94.5309	-0.0711594	0.866098	268.342	-0.188984	0.375098
ENSG00000100413	POLR3H	34.4413	0.351994	0.43946	336.315	0.147192	0.505696
ENSG00000100416	TRMU	52.7264	0.516647	0.105188	130.223	0.622375	0.00364296
ENSG00000100417	PMM1	83.5852	-0.338099	0.241592	304.202	-0.367374	0.0541278
ENSG00000100418	DESI1	62.2799	0.306072	0.387725	395.798	0.242321	0.228304
ENSG00000100422	CERK	48.1717	-0.527536	0.117574	652.672	-0.530576	0.000243592
ENSG00000100425	BRD1	32.6569	-0.166254	0.76539	210.264	0.353584	0.182165
ENSG00000100426	ZBED4	14.0727	0.117784	0.890538	216.212	0.678846	0.000249716
ENSG00000100439	ABHD4	9.15759	-1.05222	0.0492085	52.6912	-1.75238	2.53e-08
ENSG00000100441	KHNYN	18.1513	0.131706	0.862544	202.129	0.121187	0.647389
ENSG00000100442	FKBP3	110.101	-0.614828	0.00512452	295.985	0.0226475	0.93857
ENSG00000100445	SDR39U1	11.782	-0.368035	0.600564	47.2889	-0.0777006	0.864707
ENSG00000100461	RBM23	92.7037	0.00606	0.989241	298.332	-0.0321114	0.904364
ENSG00000100462	PRMT5	139.672	0.0597934	0.870711	439.907	0.0620956	0.791745
ENSG00000100479	POLE2	37.154	0.847325	0.013818	81.0911	0.494273	0.119578
ENSG00000100483	VCPKMT	22.9976	0.648037	0.146174	57.4269	0.471478	0.136247
ENSG00000100485	SOS2	18.3178	-0.398861	0.488893	101.465	-0.138059	0.671823
ENSG00000100490	CDKL1	7.21504	-0.462339	0.521647	22.1886	-0.0330664	0.955742
ENSG00000100503	NIN	47.632	0.693024	0.0397089	398.178	0.663874	0.00046404
ENSG00000100504	PYGL	146.153	0.472483	0.0276165	259.929	0.413498	0.0279278
ENSG00000100519	PSMC6	148.976	-0.143385	0.600168	205.231	-0.350259	0.152676
ENSG00000100522	GNPNAT1	170.513	0.525401	0.00326712	661.097	0.632061	3.42e-05
ENSG00000100523	DDHD1	30.7646	0.326013	0.504395	104.549	0.453899	0.0792968
ENSG00000100526	CDKN3	89.9443	-1.11141	1.28e-07	270.179	-1.41706	4.79e-17
ENSG00000100528	CNIH1	180.511	0.355688	0.0712633	1187.18	0.227557	0.16304
ENSG00000100532	CGRRF1	16.1911	0.469527	0.420797	52.0911	-0.140997	0.73203
ENSG00000100554	ATP6V1D	162.114	-0.659379	0.000264757	482.788	-0.52618	0.000493357
ENSG00000100558	PLEK2	6.98386	0.0618497	0.952345	22.6444	0.00905269	0.988363
ENSG00000100564	PIGH	8.03141	0.829187	0.164217	36.3168	0.691073	0.0606796
ENSG00000100567	PSMA3	266.783	0.329007	0.0431529	350.901	0.337296	0.0602133
ENSG00000100568	VTI1B	66.7215	-0.0991782	0.824413	484.397	-0.229673	0.237623
ENSG00000100575	TIMM9	49.4335	0.234461	0.584585	195.346	-0.053399	0.85035
ENSG00000100577	GSTZ1	7.71365	-0.282755	0.730671	24.3582	-0.125876	0.82436
ENSG00000100578	KIAA0586	44.5837	-0.95237	0.00272988	91.9207	-0.862067	0.000422445
ENSG00000100580	TMED8	18.8033	0.787644	0.0978348	272.157	0.474606	0.0130693
ENSG00000100591	AHSA1	217.712	0.309556	0.0991355	487.569	0.370781	0.0218202
ENSG00000100592	DAAM1	7.29773	-0.192016	0.829204	18.3094	-0.38107	0.464692
ENSG00000100596	SPTLC2	116.797	-0.138781	0.703067	505.974	-0.0455262	0.860734
ENSG00000100599	RIN3	13.1687	-0.0764042	0.93255	168.591	-0.575684	0.038092
ENSG00000100600	LGMN	60.7438	-0.399306	0.230596	180.179	-0.464717	0.018611
ENSG00000100601	ALKBH1	23.1644	-0.122694	0.86035	74.7748	0.0879004	0.820565
ENSG00000100603	SNW1	92.7578	0.0233775	0.957358	191.112	0.0450099	0.879056
ENSG00000100605	ITPK1	41.9431	0.67944	0.0475074	275.494	0.534822	0.0150583
ENSG00000100612	DHRS7	75.7549	-0.0247541	0.959728	155.922	-0.284446	0.221174
ENSG00000100614	PPM1A	45.6541	-0.0576979	0.921556	247.649	0.137046	0.567347
ENSG00000100625	SIX4	16.901	0.124354	0.875989	108.229	-0.148896	0.628301
ENSG00000100626	GALNT16	5.13456	-0.216235	0.811065	21.7745	-0.38472	0.448334
ENSG00000100629	CEP128	7.94289	-0.605473	0.356594	37.5944	-0.53037	0.167748
ENSG00000100632	ERH	369.176	-0.0101791	0.972434	990.621	-0.104734	0.570888
ENSG00000100644	HIF1A	860.49	-0.426518	1.54e-05	1561.62	-0.361384	0.0104594
ENSG00000100647	SUSD6	22.4299	0.128003	0.852533	153.314	0.331951	0.143991
ENSG00000100650	SRSF5	235.578	-0.0156324	0.962162	482.666	0.0920775	0.68898
ENSG00000100664	EIF5	447.399	0.309547	0.0169015	1334.29	0.529071	0.000697037
ENSG00000100697	DICER1	53.9269	0.236993	0.560087	309.696	0.549071	0.00217329
ENSG00000100711	ZFYVE21	39.5969	-0.226724	0.640179	197.929	0.258538	0.239977
ENSG00000100714	MTHFD1	376.476	0.300254	0.0263905	670.707	0.366024	0.0146525
ENSG00000100722	ZC3H14	142.004	0.32643	0.202481	332.598	0.536545	0.00253353
ENSG00000100726	TELO2	61.3215	0.400594	0.254136	226.853	0.501115	0.0372276
ENSG00000100731	PCNX1	57.3105	0.452811	0.172463	568.051	0.173979	0.349757
ENSG00000100739	BDKRB1	16.4616	-0.148617	0.847386	67.3522	-0.529611	0.0757866
ENSG00000100744	GSKIP	117.312	0.0201023	0.959966	234.021	-0.0407392	0.894019
ENSG00000100749	VRK1	90.5406	0.0033681	0.995124	130.981	0.0287004	0.929879
ENSG00000100764	PSMC1	53.5697	0.0898747	0.858912	79.154	-0.0906827	0.811638
ENSG00000100784	RPS6KA5	5.05262	-0.32637	0.696174	10.0521	-0.0420327	0.954348
ENSG00000100796	PPP4R3A	90.1463	0.219157	0.487601	336.77	0.616939	0.000167691
ENSG00000100804	PSMB5	247.299	-0.230067	0.24439	826.13	0.0354246	0.878396
ENSG00000100811	YY1	134.827	0.585784	0.00240967	621.649	0.823285	1.03e-09
ENSG00000100813	ACIN1	140.645	0.0930257	0.795636	471.543	0.0782621	0.717748
ENSG00000100814	CCNB1IP1	22.9552	1.37959	0.000452129	379.026	1.31957	9.57e-18
ENSG00000100815	TRIP11	62.5804	-0.0459844	0.932206	102.467	-0.133514	0.693818
ENSG00000100823	APEX1	337.024	0.314317	0.0318792	704.145	0.329949	0.0311872
ENSG00000100836	PABPN1	21.658	0.198007	0.76539	151.945	0.0540269	0.861321
ENSG00000100842	EFS	11.7216	0.212413	0.784559	78.8742	0.284569	0.385622
ENSG00000100852	ARHGAP5	66.2688	0.27103	0.451339	287.153	0.52267	0.031187
ENSG00000100865	CINP	76.9858	-0.191189	0.58778	190.364	-0.247591	0.272383
ENSG00000100883	SRP54	190.994	-0.346209	0.0577605	205.167	-0.129481	0.690744
ENSG00000100888	CHD8	110.243	0.0150798	0.971519	361.713	0.119288	0.566106
ENSG00000100889	PCK2	67.4331	0.758727	0.00468332	204.443	0.756418	0.00015366
ENSG00000100897	DCAF11	20.9775	-0.297961	0.614193	173.456	-0.500712	0.0129879
ENSG00000100902	PSMA6	15.149	0.46307	0.431519	18.3695	-0.575633	0.233641
ENSG00000100906	NFKBIA	89.958	1.13855	3.86e-07	484.225	1.26813	1.37e-14
ENSG00000100908	EMC9	24.0492	-0.129638	0.851914	93.7936	-0.441755	0.104106
ENSG00000100911	PSME2	78.0815	0.134831	0.732414	187.265	-0.200684	0.395091
ENSG00000100916	BRMS1L	30.5638	0.408846	0.3927	58.8906	0.350386	0.296147
ENSG00000100926	TM9SF1	5.41388	0.460239	0.539756	18.1445	-0.0267248	0.966589
ENSG00000100934	SEC23A	319.34	-0.734434	2.52e-09	748.99	-0.557108	0.00224594
ENSG00000100938	GMPR2	49.1882	-0.481581	0.166068	194.688	-0.422351	0.0348927
ENSG00000100941	PNN	171.425	0.458843	0.0110417	221.355	0.574679	0.00407482
ENSG00000100949	RABGGTA	19.5132	0.47305	0.382425	70.5209	0.180658	0.614723
ENSG00000100968	NFATC4	32.4494	-0.389512	0.393783	216.24	-0.426622	0.0804333
ENSG00000100979	PLTP	54.9215	0.104291	0.842812	92.7787	-0.128223	0.720484
ENSG00000100982	PCIF1	13.7173	-0.843778	0.104862	79.6503	-1.26467	1.25e-06
ENSG00000100983	GSS	88.2288	-0.349967	0.203971	220.121	-0.496222	0.00716209
ENSG00000100991	TRPC4AP	164.103	-0.430779	0.0221821	460.048	-0.294187	0.0888691
ENSG00000100994	PYGB	107.922	-0.0689653	0.860801	456.421	0.120006	0.6402
ENSG00000100997	ABHD12	58.1461	-0.312931	0.384505	281.373	-0.304672	0.138986
ENSG00000101000	PROCR	20.5102	0.047048	0.95461	47.4031	0.192815	0.639673
ENSG00000101003	GINS1	69.0499	0.270887	0.439506	353.549	0.219491	0.239627
ENSG00000101017	CD40	6.39922	0.15142	0.875279	14.7955	0.216038	0.725045
ENSG00000101019	UQCC1	21.9437	-0.038616	0.960442	107.248	-0.192322	0.511586
ENSG00000101040	ZMYND8	43.6059	0.156097	0.754423	139.796	0.212049	0.422222
ENSG00000101052	IFT52	22.6535	0.164028	0.810959	78.3874	-0.498421	0.0795501
ENSG00000101057	MYBL2	78.6037	1.01719	5.59e-05	813.852	0.959353	6.37e-10
ENSG00000101079	NDRG3	61.7937	0.136411	0.758727	162.23	-0.097945	0.718934
ENSG00000101084	RAB5IF	28.3753	0.902687	0.0173158	207.063	0.287278	0.213368
ENSG00000101109	STK4	76.3308	0.277817	0.402581	458.077	0.344392	0.039099
ENSG00000101126	ADNP	97.0309	-0.0598816	0.881446	484.691	0.264692	0.12067
ENSG00000101132	PFDN4	45.694	-0.208337	0.657886	88.3888	-0.324367	0.313096
ENSG00000101134	DOK5	26.7695	-0.54624	0.241783	149.135	-0.346521	0.170168
ENSG00000101138	CSTF1	74.2917	-0.127923	0.754423	249.268	0.0254295	0.925757
ENSG00000101146	RAE1	95.0461	0.261825	0.375804	238.578	0.0770741	0.777617
ENSG00000101150	TPD52L2	187.076	-0.533167	0.00341572	958.476	-0.565818	2.22e-05
ENSG00000101152	DNAJC5	45.8319	-0.0883458	0.881446	710.775	0.061151	0.835763
ENSG00000101158	NELFCD	68.5316	0.249176	0.473096	278.345	0.233027	0.248001
ENSG00000101160	CTSZ	216.516	-0.0572625	0.839447	616.713	-0.254072	0.123852
ENSG00000101161	PRPF6	131.52	-0.353995	0.114673	327.902	-0.444252	0.019991
ENSG00000101166	PRELID3B	118.603	0.251752	0.389888	380.025	0.103122	0.667392
ENSG00000101181	MTG2	15.6932	0.126028	0.879349	72.7631	0.402933	0.188849
ENSG00000101182	PSMA7	569.742	-0.085688	0.64033	1173.2	-0.032114	0.879056
ENSG00000101187	SLCO4A1	11.6674	1.67981	0.00045505	43.3346	2.28593	1.45e-12
ENSG00000101189	MRGBP	12.7621	0.221515	0.770113	209.825	-0.0108177	0.969775
ENSG00000101190	TCFL5	5.69501	0.407027	0.60186	107.928	0.327427	0.276645
ENSG00000101191	DIDO1	69.5339	0.087315	0.849952	348.727	0.18069	0.3725
ENSG00000101193	GID8	67.6354	0.896882	0.000402762	454.701	0.823383	4.46e-08
ENSG00000101194	SLC17A9	25.3699	0.518802	0.266781	167.991	0.902566	0.000338442
ENSG00000101199	ARFGAP1	55.3597	-0.195211	0.639526	264.821	0.190342	0.513811
ENSG00000101210	EEF1A2	9.9722	1.76179	0.000304386	27.6128	1.91915	4.48e-07
ENSG00000101216	GMEB2	16.4682	0.325886	0.6094	123.748	0.385882	0.202089
ENSG00000101220	C20orf27	59.7377	0.210481	0.598248	278.746	0.315677	0.140594
ENSG00000101224	CDC25B	90.0691	-0.708674	0.00129768	618.988	-0.848247	4.29e-07
ENSG00000101236	RNF24	19.1448	0.237622	0.721588	333.007	0.407648	0.0153186
ENSG00000101246	ARFRP1	37.9903	-0.257783	0.584244	97.8922	-0.264138	0.390259
ENSG00000101247	NDUFAF5	39.0137	0.326643	0.453247	77.0698	-0.142883	0.70403
ENSG00000101255	TRIB3	20.4736	1.10051	0.00752138	137.451	0.974782	0.000216147
ENSG00000101266	CSNK2A1	62.8431	0.556024	0.0560433	325.555	0.31252	0.0922866
ENSG00000101290	CDS2	37.8538	0.121847	0.833852	347.513	-0.0569688	0.81876
ENSG00000101294	HM13	180.985	-0.128071	0.635786	630.228	-0.0642566	0.765387
ENSG00000101310	SEC23B	119.282	0.30857	0.20954	251.121	0.214973	0.34112
ENSG00000101311	FERMT1	5.42906	0.966688	0.104508	26.4174	1.81692	8.61e-07
ENSG00000101333	PLCB4	43.9984	-2.0012	1.87e-11	86.0628	-1.56715	1.55e-10
ENSG00000101335	MYL9	691.406	-0.611635	8.07e-11	2058.7	-0.621373	2.97e-07
ENSG00000101337	TM9SF4	73.9167	-0.076361	0.869214	278.765	-0.206831	0.326753
ENSG00000101343	CRNKL1	104.1	-0.0359254	0.934014	131.291	-0.1551	0.620392
ENSG00000101346	POFUT1	85.6242	0.257062	0.417036	655.578	0.101986	0.600501
ENSG00000101347	SAMHD1	46.9571	-0.276594	0.506563	130.449	-0.0549453	0.869847
ENSG00000101350	KIF3B	44.3994	-0.253263	0.582671	450.987	-0.114599	0.608566
ENSG00000101361	NOP56	248.588	1.03884	1.27e-12	957.479	1.00483	1.75e-13
ENSG00000101363	MANBAL	38.3664	0.359364	0.408458	199.7	-0.23127	0.289859
ENSG00000101365	IDH3B	55.8409	-0.0265464	0.961291	159.592	-0.390556	0.0698192
ENSG00000101367	MAPRE1	421.903	-0.0345105	0.881446	1231.13	0.21297	0.227159
ENSG00000101384	JAG1	18.2654	1.26641	0.00266939	77.1318	1.59205	9.05e-11
ENSG00000101391	CDK5RAP1	37.7755	-0.316731	0.503035	99.2718	0.0391274	0.913844
ENSG00000101400	SNTA1	25.0998	-0.145677	0.82406	136.236	-0.616798	0.0124546
ENSG00000101407	TTI1	54.7061	0.46338	0.164231	192.939	0.384104	0.0644422
ENSG00000101412	E2F1	17.0115	-0.0942177	0.908337	297.212	-0.157707	0.568265
ENSG00000101413	RPRD1B	70.2733	0.0521492	0.91497	240.409	0.10174	0.694377
ENSG00000101417	PXMP4	5.97974	-0.400299	0.604646	63.0315	-0.52802	0.0887001
ENSG00000101421	CHMP4B	130.737	-0.567512	0.00399861	398.762	-0.174507	0.361605
ENSG00000101439	CST3	187.289	-0.0842019	0.763296	426.003	-0.226178	0.229135
ENSG00000101442	ACTR5	10.0487	0.473428	0.485532	50.5217	0.250451	0.507627
ENSG00000101444	AHCY	180.043	0.222188	0.301644	634.188	0.248106	0.169185
ENSG00000101447	FAM83D	104.096	-0.589871	0.00760508	351.618	-0.512732	0.00448717
ENSG00000101452	DHX35	21.0126	0.231769	0.719382	82.4474	0.492572	0.0735373
ENSG00000101457	DNTTIP1	38.1711	-0.089012	0.879194	134.106	0.0281984	0.93174
ENSG00000101460	MAP1LC3A	7.04397	-0.125947	0.896852	36.5332	0.0846041	0.866766
ENSG00000101464	PIGU	26.0025	-0.0628743	0.929942	69.3206	-0.18322	0.612309
ENSG00000101473	ACOT8	15.7044	-0.0692148	0.93541	57.2991	-0.505842	0.106687
ENSG00000101474	APMAP	140.198	0.399384	0.0529339	648.921	0.146403	0.409178
ENSG00000101493	ZNF516	11.4117	-0.504961	0.428976	114.631	-0.106466	0.745497
ENSG00000101544	ADNP2	65.9389	0.358331	0.275669	265.075	0.478185	0.00979516
ENSG00000101546	RBFA	54.817	1.0873	5.09e-05	115.851	0.691533	0.00348927
ENSG00000101557	USP14	321.42	-0.0580723	0.816482	656.13	0.210593	0.196142
ENSG00000101558	VAPA	186.409	-0.0919505	0.746967	786.62	0.0814216	0.740424
ENSG00000101574	METTL4	15.5239	-0.0461555	0.95618	69.1146	-0.179655	0.619391
ENSG00000101577	LPIN2	31.6066	0.0245096	0.972434	231.669	-0.0609223	0.821878
ENSG00000101596	SMCHD1	151.885	0.566395	0.00259192	328.913	0.647805	0.0017472
ENSG00000101608	MYL12A	587.026	-0.359044	0.00144569	1219.06	-0.338358	0.0295661
ENSG00000101624	CEP76	27.082	0.0120854	0.987175	68.7791	0.143116	0.695998
ENSG00000101639	CEP192	61.358	0.0930268	0.855245	287.118	-0.0393524	0.879111
ENSG00000101654	RNMT	68.2418	0.112339	0.794739	138.774	0.330834	0.21691
ENSG00000101665	SMAD7	17.0035	0.134055	0.868369	251.347	0.0643267	0.838934
ENSG00000101680	LAMA1	47.8535	1.36535	3.08e-06	157.148	1.49408	1.45e-13
ENSG00000101745	ANKRD12	36.8364	-0.773257	0.0252431	96.0054	-0.527136	0.0350421
ENSG00000101751	POLI	12.314	-0.157774	0.851914	43.9792	-0.519464	0.131011
ENSG00000101752	MIB1	64.2064	0.06979	0.890208	382.265	0.636088	0.000124217
ENSG00000101773	RBBP8	116.41	1.06326	4.98e-07	298.756	0.956751	1.18e-08
ENSG00000101782	RIOK3	57.3007	-0.801751	0.00501632	213.207	-0.37586	0.0591031
ENSG00000101811	CSTF2	52.5126	0.261403	0.510624	131.337	0.40332	0.0797859
ENSG00000101825	MXRA5	74.3768	-0.0914161	0.837924	181.522	0.0149715	0.961085
ENSG00000101843	PSMD10	66.0604	-0.722629	0.00540946	196.087	-0.612758	0.00527662
ENSG00000101844	ATG4A	6.32157	-0.820431	0.184064	40.6842	-0.330858	0.416616
ENSG00000101846	STS	10.3593	-0.748978	0.20183	177.745	-0.160176	0.570888
ENSG00000101849	TBL1X	9.87284	0.31544	0.679928	255.254	0.275432	0.179075
ENSG00000101856	PGRMC1	176.195	-0.00698033	0.987018	1062.09	0.211131	0.309773
ENSG00000101868	POLA1	129.104	0.219845	0.464489	180.738	0.349115	0.112532
ENSG00000101871	MID1	52.3146	-0.187905	0.676016	204.511	-0.414969	0.060745
ENSG00000101882	NKAP	27.5997	-0.347238	0.494034	43.893	0.00199245	0.997072
ENSG00000101888	NXT2	12.6637	-0.355282	0.596385	63.0473	-0.198714	0.600475
ENSG00000101901	ALG13	46.5024	0.450661	0.211347	124.837	0.113478	0.742973
ENSG00000101911	PRPS2	136.055	1.70184	2.16e-20	471.44	1.79854	7.45e-38
ENSG00000101928	MOSPD1	20.4899	-0.101732	0.895466	137.634	-0.24789	0.392862
ENSG00000101935	AMMECR1	15.8414	0.398605	0.519851	150.877	0.418615	0.0490221
ENSG00000101938	CHRDL1	13.921	-0.108071	0.896852	47.0364	0.0210286	0.964794
ENSG00000101940	WDR13	19.1437	-0.732753	0.119808	123.212	-0.650119	0.0043381
ENSG00000101945	SUV39H1	28.8411	-0.359101	0.458206	165.995	0.101376	0.743219
ENSG00000101955	SRPX	61.5815	0.12245	0.785455	165.811	0.117397	0.667733
ENSG00000101966	XIAP	35.2354	-0.465493	0.267678	215.226	-0.185314	0.434078
ENSG00000101972	STAG2	149.93	0.193377	0.462832	287.557	0.0531942	0.854373
ENSG00000101974	ATP11C	73.0447	0.093321	0.829204	174.205	0.344084	0.159369
ENSG00000101986	ABCD1	6.89142	-1.14246	0.0397008	30.1145	-0.954648	0.013332
ENSG00000101997	CCDC22	20.3138	-0.800053	0.0703524	53.4436	-0.233326	0.551534
ENSG00000102007	PLP2	458.531	0.71236	8.07e-09	690.467	0.261436	0.101285
ENSG00000102024	PLS3	523.758	-0.191186	0.171245	810.034	-0.0812168	0.741988
ENSG00000102030	NAA10	119.909	0.109184	0.75445	252.78	0.160086	0.511534
ENSG00000102034	ELF4	30.5128	0.0144415	0.984016	327.126	0.249117	0.240789
ENSG00000102038	SMARCA1	176.501	-1.02962	5.02e-11	189.122	-0.615464	0.00286612
ENSG00000102054	RBBP7	272.97	0.124713	0.558957	681.987	0.296388	0.0623604
ENSG00000102078	SLC25A14	9.65158	-0.0752024	0.937733	39.9912	0.104194	0.828843
ENSG00000102081	FMR1	53.5747	0.710825	0.0144032	231.844	0.751528	7.01e-05
ENSG00000102096	PIM2	12.5865	0.564662	0.345376	64.9109	0.216176	0.542843
ENSG00000102098	SCML2	10.1516	0.648571	0.286821	39.2824	0.438676	0.23553
ENSG00000102100	SLC35A2	12.3409	-0.208166	0.790219	128.628	-0.197012	0.504773
ENSG00000102103	PQBP1	84.5566	0.0979854	0.806251	137.427	0.00520564	0.987778
ENSG00000102119	EMD	206.534	-0.0276214	0.933366	400.149	-0.29373	0.100272
ENSG00000102125	TAZ	8.80153	0.00886032	0.993987	40.3339	-0.333749	0.388998
ENSG00000102144	PGK1	754.48	0.213067	0.0633343	1660.94	0.12863	0.427165
ENSG00000102158	MAGT1	125.268	-0.033117	0.933366	361.875	-0.0189776	0.940498
ENSG00000102172	SMS	64.4095	-0.801617	0.00350392	365.02	-0.68134	5.07e-05
ENSG00000102178	UBL4A	37.22	0.194835	0.709809	336.234	0.362764	0.0352802
ENSG00000102181	CD99L2	42.5727	-0.3406	0.407511	376.255	-0.324379	0.0981942
ENSG00000102189	EEA1	220.123	-0.221521	0.299809	219.955	-0.327549	0.198447
ENSG00000102218	RP2	82.2203	-0.799132	0.000417465	198.629	-0.43878	0.0517731
ENSG00000102221	JADE3	12.6295	0.101934	0.909691	61.6113	-0.410074	0.20135
ENSG00000102225	CDK16	63.1956	-0.0354704	0.947049	613.534	-0.499152	0.00466612
ENSG00000102226	USP11	106.01	0.00482447	0.991682	294.825	0.132859	0.619272
ENSG00000102241	HTATSF1	190.736	0.404528	0.0240441	257.323	0.173238	0.439077
ENSG00000102265	TIMP1	1584.47	0.196667	0.0713377	3352.99	0.123481	0.460988
ENSG00000102302	FGD1	19.4533	0.798612	0.0799862	173.612	0.911213	0.000553866
ENSG00000102309	PIN4	6.2525	-0.5603	0.424988	32.0283	-0.554203	0.164495
ENSG00000102312	PORCN	5.4278	-0.387112	0.624012	17.8311	-0.572077	0.241842
ENSG00000102316	MAGED2	207.083	-1.07191	9.42e-13	391.79	-0.94809	1.18e-10
ENSG00000102317	RBM3	567.266	-0.326735	0.00525721	1602.51	-0.359614	0.0175451
ENSG00000102359	SRPX2	36.1189	-0.151574	0.797404	78.1334	-0.355193	0.234957
ENSG00000102362	SYTL4	15.9513	-0.0378427	0.964225	41.8446	0.545327	0.124145
ENSG00000102384	CENPI	71.9794	-0.38538	0.233731	149.062	-0.433752	0.0426148
ENSG00000102390	PBDC1	58.2629	0.245543	0.57111	138.012	0.650865	0.00647645
ENSG00000102393	GLA	86.0387	0.955774	1.23e-05	170.636	0.735817	0.000105322
ENSG00000102401	ARMCX3	70.2937	-0.412024	0.171514	203.478	-0.248763	0.246747
ENSG00000102409	BEX4	7.09898	-0.0545085	0.95618	29.3063	-0.170237	0.735622
ENSG00000102471	NDFIP2	61.2334	-0.23355	0.544893	301.907	-0.182805	0.436062
ENSG00000102531	FNDC3A	183.127	0.0263193	0.937033	595.045	0.226984	0.274887
ENSG00000102543	CDADC1	6.61401	0.0601156	0.954049	28.7462	-0.114384	0.839233
ENSG00000102547	CAB39L	40.8157	2.73641	8.08e-17	100.111	1.73413	1.23e-14
ENSG00000102554	KLF5	22.5175	0.838468	0.0476083	71.5658	1.03301	0.000134566
ENSG00000102572	STK24	163.767	-0.0363067	0.923239	893.669	0.356564	0.0134308
ENSG00000102580	DNAJC3	171.753	0.0797565	0.792078	468.066	0.0475681	0.852505
ENSG00000102595	UGGT2	116.117	0.510865	0.0197476	137.356	0.445243	0.0649219
ENSG00000102606	ARHGEF7	60.7436	0.287091	0.468075	232.721	0.248959	0.264082
ENSG00000102699	PARP4	129.039	-0.189184	0.494815	194.104	-0.20204	0.377699
ENSG00000102710	SUPT20H	54.7453	-0.409794	0.281596	159.207	-0.474507	0.0298728
ENSG00000102738	MRPS31	61.3362	0.383931	0.23958	56.8772	-0.207719	0.589348
ENSG00000102743	SLC25A15	16.6083	1.07935	0.0159817	72.9245	1.28215	2.79e-07
ENSG00000102753	KPNA3	198.735	0.0684222	0.829338	487.538	0.169827	0.430955
ENSG00000102755	FLT1	179.313	1.15357	1.09e-13	266.688	0.891124	1.99e-07
ENSG00000102763	VWA8	38.2453	-0.131044	0.81281	89.4373	-0.175531	0.576765
ENSG00000102780	DGKH	20.8148	0.567191	0.266874	205.084	0.660251	0.00104145
ENSG00000102781	KATNAL1	95.9816	-0.634055	0.00429736	608.889	-0.573107	0.000240964
ENSG00000102786	INTS6	39.4091	-0.0422936	0.946624	156.039	0.0974556	0.750326
ENSG00000102802	MEDAG	21.7096	0.8731	0.0602347	70.7574	1.02434	0.000112932
ENSG00000102804	TSC22D1	40.7366	0.144253	0.783315	217.999	0.030495	0.912584
ENSG00000102805	CLN5	33.774	0.267812	0.605442	112.754	0.343678	0.170981
ENSG00000102858	MGRN1	52.4696	-0.0304785	0.958422	276.26	0.133942	0.681494
ENSG00000102870	ZNF629	20.5001	0.188149	0.783315	128.282	-0.0580656	0.867218
ENSG00000102871	TRADD	12.4162	-0.255835	0.730642	54.3032	-0.531287	0.12439
ENSG00000102882	MAPK3	40.2863	-0.575784	0.107193	211.637	-0.549817	0.00713482
ENSG00000102893	PHKB	35.1786	-0.955697	0.00565048	210.083	-1.12201	9.44e-09
ENSG00000102897	LYRM1	11.7117	-0.0155943	0.987018	107.814	0.179741	0.568726
ENSG00000102898	NUTF2	35.119	-0.0861255	0.902651	311.552	-0.562524	0.000584552
ENSG00000102900	NUP93	202.648	-0.0839942	0.751151	466.096	-0.217172	0.221729
ENSG00000102901	CENPT	50.8364	-0.504651	0.123971	146.774	-0.566287	0.00979775
ENSG00000102908	NFAT5	82.591	-0.282143	0.369061	502.837	-0.288535	0.125771
ENSG00000102910	LONP2	141.266	-0.206698	0.417576	376.643	-0.219629	0.265443
ENSG00000102921	N4BP1	60.1976	0.30526	0.3988	186.435	0.447656	0.0278318
ENSG00000102931	ARL2BP	79.2485	-0.598624	0.0206789	623.952	-0.612986	9.8e-05
ENSG00000102967	DHODH	10.4601	0.381362	0.593958	45.5525	0.389887	0.293792
ENSG00000102974	CTCF	73.2794	0.0565391	0.905572	275.776	0.459243	0.0164666
ENSG00000102977	ACD	52.9709	0.150129	0.741559	126.197	0.288023	0.327529
ENSG00000102978	POLR2C	151.64	0.0284391	0.93922	497.174	0.0871076	0.706403
ENSG00000102984	ZNF821	6.16945	0.0310039	0.977899	15.5786	0.0879231	0.892288
ENSG00000103005	USB1	19.6531	-0.233474	0.718816	196.018	-0.117636	0.641862
ENSG00000103018	CYB5B	140.203	-0.254946	0.291627	613.352	-0.142944	0.490638
ENSG00000103024	NME3	7.82657	0.27006	0.740568	34.6662	0.115527	0.821878
ENSG00000103035	PSMD7	173.613	-0.0089069	0.981522	525.996	0.324985	0.0749105
ENSG00000103037	SETD6	5.04695	0.862469	0.162411	20.688	0.587823	0.210154
ENSG00000103042	SLC38A7	11.275	0.519047	0.424335	99.9672	-0.0546012	0.885351
ENSG00000103043	VAC14	33.2995	-0.076465	0.906409	183.596	0.0670162	0.848712
ENSG00000103044	HAS3	5.78753	1.8405	0.000262287	61.7482	3.86359	3.19e-33
ENSG00000103047	TANGO6	43.8317	0.247412	0.584275	243.491	0.282842	0.165363
ENSG00000103051	COG4	71.7279	-0.674923	0.00742553	298.936	-0.745231	3.34e-06
ENSG00000103061	SLC7A6OS	24.5406	-0.422982	0.400095	116.106	-0.157829	0.588663
ENSG00000103064	SLC7A6	32.4585	0.38673	0.407461	386.701	0.261894	0.154593
ENSG00000103066	PLA2G15	46.0499	-0.0405864	0.946624	230.854	0.0700666	0.825397
ENSG00000103091	WDR59	12.5634	-0.154126	0.852455	81.4265	-0.399558	0.162302
ENSG00000103111	MON1B	26.0765	-0.0163656	0.983565	156.9	0.154385	0.624863
ENSG00000103121	CMC2	76.7694	0.597437	0.0181862	330.291	0.20596	0.296147
ENSG00000103126	AXIN1	11.8571	0.660562	0.258253	178.365	0.920027	3.16e-05
ENSG00000103145	HCFC1R1	31.8076	-0.49275	0.248702	92.039	-0.496939	0.0596826
ENSG00000103148	NPRL3	24.5386	0.168727	0.793563	177.054	0.28702	0.338757
ENSG00000103150	MLYCD	6.211	-0.00918696	0.993987	23.0753	0.0756158	0.897596
ENSG00000103152	MPG	50.9706	-0.887086	0.00178123	216.425	-0.696617	0.000285449
ENSG00000103160	HSDL1	15.1717	-0.185536	0.802893	103.659	-0.0664772	0.851769
ENSG00000103168	TAF1C	11.018	0.100083	0.912485	58.2881	0.188226	0.63751
ENSG00000103174	NAGPA	9.79663	0.133649	0.880821	59.3633	0.168675	0.661612
ENSG00000103175	WFDC1	5.52942	-0.307835	0.712918	26.9323	-1.20362	0.0028782
ENSG00000103187	COTL1	281.862	-0.136367	0.513342	1871.07	-0.30949	0.0200852
ENSG00000103194	USP10	39.7507	0.605803	0.0940495	291.762	0.221553	0.284828
ENSG00000103196	CRISPLD2	105.487	-0.0404022	0.922157	395.297	0.204117	0.289403
ENSG00000103197	TSC2	47.5774	-0.47215	0.173757	212.224	-0.258889	0.382986
ENSG00000103202	NME4	75.2639	-0.118449	0.771814	298.057	-0.200933	0.340311
ENSG00000103222	ABCC1	133.664	0.313251	0.166392	508.795	0.18835	0.409842
ENSG00000103226	NOMO3	7.04601	-0.350873	0.653183	20.6723	-0.13194	0.827911
ENSG00000103227	LMF1	10.8543	0.353756	0.61961	28.142	-0.126734	0.81633
ENSG00000103241	FOXF1	5.40268	-0.0833471	0.935982	63.8115	-0.161393	0.664608
ENSG00000103245	CIAO3	14.2108	0.126832	0.877708	67.6458	0.027803	0.946081
ENSG00000103248	MTHFSD	9.69402	0.472596	0.482058	52.8215	-0.14996	0.722649
ENSG00000103249	CLCN7	46.6432	0.711109	0.0252431	286.761	0.691326	0.000611067
ENSG00000103253	HAGHL	8.32992	0.609535	0.3473	29.1739	1.35119	0.000140992
ENSG00000103254	FAM173A	24.1812	-0.324581	0.550861	88.825	-0.125237	0.709814
ENSG00000103257	SLC7A5	137.184	1.02592	8.19e-08	1578.21	1.13165	3.52e-09
ENSG00000103260	METRN	12.2109	0.0287788	0.976398	129.965	-0.343514	0.213647
ENSG00000103264	FBXO31	13.4343	0.00443446	0.996132	166.699	0.447139	0.0794484
ENSG00000103266	STUB1	100.789	0.211624	0.492424	359.232	-0.0521201	0.83375
ENSG00000103274	NUBP1	22.0837	-0.376443	0.482034	96.9468	0.000433465	0.999274
ENSG00000103275	UBE2I	283.384	0.278729	0.0820128	927.938	0.122154	0.482809
ENSG00000103319	EEF2K	30.7145	0.0711021	0.919387	252.416	0.545455	0.00348927
ENSG00000103326	CAPN15	19.6344	0.6656	0.189712	243.261	0.474979	0.0397459
ENSG00000103335	PIEZO1	136.982	0.248079	0.354276	1559.77	0.178719	0.516441
ENSG00000103342	GSPT1	494.636	0.326664	0.0244883	1290.63	0.360163	0.00952462
ENSG00000103343	ZNF174	7.09329	0.141073	0.882288	31.5252	0.0219436	0.966968
ENSG00000103351	CLUAP1	46.6508	-0.0234778	0.968076	83.2156	-0.157504	0.639729
ENSG00000103353	UBFD1	56.6546	-0.300289	0.44642	490.222	-0.0432326	0.847647
ENSG00000103356	EARS2	37.0684	0.162527	0.773921	178.548	0.49437	0.021721
ENSG00000103363	ELOB	179.461	0.282524	0.156328	341.322	-0.260671	0.198551
ENSG00000103365	GGA2	29.3936	-0.396193	0.418231	229.705	-0.187981	0.38031
ENSG00000103381	CPPED1	85.4403	-0.937194	2.9e-05	289.627	-1.05374	2.94e-10
ENSG00000103404	USP31	8.11033	1.24753	0.0178716	322.372	1.32849	2.78e-16
ENSG00000103415	HMOX2	70.4444	0.263831	0.440843	239.552	0.262439	0.203982
ENSG00000103423	DNAJA3	55.1178	0.60591	0.0516654	286.074	0.330513	0.0695368
ENSG00000103429	BFAR	91.5201	0.106937	0.779394	574.047	-0.0487074	0.826535
ENSG00000103449	SALL1	14.5414	1.12653	0.0153669	116.237	0.933444	1.07e-05
ENSG00000103479	RBL2	31.8323	-0.441637	0.326351	197.786	-0.478486	0.0205139
ENSG00000103489	XYLT1	125.103	0.112019	0.751151	826.144	0.413781	0.0227286
ENSG00000103490	PYCARD	19.915	-0.916017	0.035538	41.6749	-0.963194	0.00297405
ENSG00000103494	RPGRIP1L	40.5959	-0.0951939	0.867065	81.9872	-0.194611	0.5438
ENSG00000103495	MAZ	116.002	0.858407	9.25e-06	1269.79	0.0453608	0.862104
ENSG00000103496	STX4	56.7408	-0.743735	0.00664215	140.219	-0.390187	0.0973159
ENSG00000103502	CDIPT	46.1795	-0.187761	0.704287	372.477	-0.0446922	0.880318
ENSG00000103507	BCKDK	81.4857	-0.214347	0.519661	303.049	-0.233078	0.269103
ENSG00000103510	KAT8	19.078	0.272794	0.674507	85.8484	-0.00658876	0.986962
ENSG00000103512	NOMO1	15.9494	0.061776	0.944014	53.9804	-0.0791402	0.85596
ENSG00000103522	IL21R	5.42555	-0.334968	0.683297	28.2792	-0.766106	0.0518418
ENSG00000103540	CCP110	33.8021	0.553108	0.165062	182.087	0.603456	0.0154488
ENSG00000103544	VPS35L	65.0457	-0.724461	0.00497397	226.15	-0.39328	0.0368574
ENSG00000103549	RNF40	48.5947	-0.285129	0.495438	441.572	-0.241913	0.268865
ENSG00000103550	KNOP1	26.5479	-0.0772194	0.91498	113.825	0.204685	0.46335
ENSG00000103591	AAGAB	66.4432	-0.223972	0.556308	282.547	-0.136113	0.592088
ENSG00000103642	LACTB	42.6014	-0.69028	0.0450438	89.2489	-0.919154	0.000207945
ENSG00000103647	CORO2B	17.3254	0.364553	0.550861	79.5457	0.395233	0.202969
ENSG00000103653	CSK	69.492	0.105457	0.806105	465.605	0.729076	0.000143689
ENSG00000103657	HERC1	85.242	0.102347	0.798182	275.214	0.0468062	0.858767
ENSG00000103671	TRIP4	41.8258	-0.342517	0.411961	104.113	-0.0485164	0.892148
ENSG00000103707	MTFMT	23.9086	0.0928858	0.900455	84.7297	0.0498423	0.89249
ENSG00000103769	RAB11A	241.08	-0.176994	0.377535	609.875	-0.144464	0.496758
ENSG00000103811	CTSH	20.4028	0.346242	0.548328	58.9321	0.0687638	0.874174
ENSG00000103852	TTC23	13.0281	-0.308	0.663757	46.4872	-0.371365	0.303907
ENSG00000103855	CD276	54.2686	-0.0966127	0.844967	385.087	0.235633	0.409412
ENSG00000103876	FAH	25.7971	-0.450508	0.347051	76.4066	-0.535521	0.0533054
ENSG00000103888	CEMIP	715.634	-3.39573	1.52e-37	1290.51	-3.39962	2.85e-107
ENSG00000103932	RPAP1	20.6694	0.156856	0.822582	129.653	0.247063	0.437332
ENSG00000103966	EHD4	84.8159	-0.236289	0.462412	404.573	-0.412901	0.0109314
ENSG00000103978	TMEM87A	130.372	0.434005	0.0343144	302.74	0.251992	0.20245
ENSG00000103994	ZNF106	104.657	0.222032	0.447597	565.894	0.229688	0.213607
ENSG00000103995	CEP152	26.4166	0.00757334	0.992443	44.9224	-0.0443806	0.926962
ENSG00000104047	DTWD1	25.5834	-0.750405	0.074664	69.0364	-0.422118	0.166749
ENSG00000104064	GABPB1	47.1722	0.215745	0.632125	195.303	0.47001	0.0312655
ENSG00000104067	TJP1	147.31	-0.236315	0.322366	422.187	0.0670458	0.761381
ENSG00000104093	DMXL2	28.1415	-0.0343422	0.961696	78.5459	-0.00869512	0.986296
ENSG00000104129	DNAJC17	20.56	-0.663557	0.159691	33.3043	-0.178524	0.709961
ENSG00000104131	EIF3J	100.931	-0.0378745	0.931612	329.584	0.695043	0.000108285
ENSG00000104133	SPG11	65.2172	-0.861083	0.000959938	141.623	-0.385221	0.105167
ENSG00000104142	VPS18	62.3638	-0.0190669	0.971524	210.456	-0.0198074	0.95525
ENSG00000104147	OIP5	19.3112	-0.750624	0.116335	103.272	-0.534293	0.0473
ENSG00000104154	SLC30A4	7.12548	0.347701	0.656081	95.8807	-0.38909	0.139661
ENSG00000104164	BLOC1S6	16.149	0.291088	0.656081	427.891	-0.0552629	0.842011
ENSG00000104177	MYEF2	22.1679	-0.686191	0.146793	57.3639	-0.946855	0.000939741
ENSG00000104213	PDGFRL	6.298	-0.282057	0.735691	12.1536	-0.370203	0.536567
ENSG00000104218	CSPP1	10.4334	-0.544191	0.404257	45.2754	-0.223402	0.584637
ENSG00000104219	ZDHHC2	15.9586	-0.150252	0.852455	291.311	-0.825545	7.03e-05
ENSG00000104221	BRF2	20.1826	0.46862	0.387364	85.7422	-0.0730063	0.861172
ENSG00000104228	TRIM35	13.5689	0.314053	0.645992	130.943	0.557711	0.0208973
ENSG00000104231	ZFAND1	24.5158	-0.0731051	0.922885	109.918	-0.176517	0.589338
ENSG00000104299	INTS9	36.6551	0.20837	0.694953	86.6567	0.0832989	0.821878
ENSG00000104312	RIPK2	56.3451	0.788383	0.00501276	194.19	0.561339	0.00551164
ENSG00000104320	NBN	123.951	0.325416	0.157682	241.427	0.304089	0.242581
ENSG00000104321	TRPA1	6.99744	1.45843	0.00547259	9.73557	1.03664	0.0457113
ENSG00000104324	CPQ	47.5719	-0.285298	0.491261	82.8686	-0.468469	0.0903822
ENSG00000104325	DECR1	82.0449	-0.828654	0.000229173	161.616	-0.756667	0.000265582
ENSG00000104331	IMPAD1	91.45	0.164563	0.66812	818.251	0.121424	0.535031
ENSG00000104332	SFRP1	231.411	0.973444	3.51e-12	1656.75	1.35769	1.81e-27
ENSG00000104341	LAPTM4B	132.676	0.631544	0.00107327	459.392	0.751236	2.95e-07
ENSG00000104356	POP1	107.126	0.584718	0.00695947	238.048	0.630071	0.000324934
ENSG00000104361	NIPAL2	14.3933	-0.357098	0.581084	94.0952	-0.525185	0.0488623
ENSG00000104365	IKBKB	34.2872	-0.789934	0.0265531	148.839	-0.172875	0.500169
ENSG00000104368	PLAT	181.958	1.03735	3.77e-10	359.771	1.02897	2.76e-12
ENSG00000104375	STK3	68.2862	-0.378378	0.247282	158.614	-0.201362	0.448104
ENSG00000104381	GDAP1	7.80386	0.526529	0.452872	32.9606	1.05933	0.00356026
ENSG00000104388	RAB2A	125.614	-0.24954	0.39442	747.369	-0.0694855	0.775032
ENSG00000104408	EIF3E	440.567	0.593724	4.73e-07	525.155	0.261803	0.137447
ENSG00000104412	EMC2	55.7311	-0.0968951	0.852455	66.3914	-0.24177	0.482163
ENSG00000104419	NDRG1	77.4668	0.830952	0.000474887	311.984	0.996262	9.21e-11
ENSG00000104427	ZC2HC1A	20.5375	-0.718481	0.111498	46.647	-0.872032	0.00926693
ENSG00000104442	ARMC1	95.6132	-0.0423441	0.923466	271.764	-0.131143	0.606113
ENSG00000104447	TRPS1	54.9585	0.663367	0.0341276	237.336	0.866548	1.67e-06
ENSG00000104450	SPAG1	8.60628	0.576281	0.385567	34.1033	0.526013	0.201098
ENSG00000104472	CHRAC1	37.1161	0.472813	0.248189	258.475	-0.038578	0.885681
ENSG00000104490	NCALD	10.7386	1.20608	0.0170737	55.2715	2.13044	2.55e-13
ENSG00000104497	SNX16	20.0816	-0.442293	0.424988	69.5132	-0.118442	0.763128
ENSG00000104517	UBR5	130.941	-0.0622246	0.860903	459.755	0.0539838	0.811485
ENSG00000104518	GSDMD	40.8067	-0.0956617	0.866623	118.136	-0.155891	0.606347
ENSG00000104522	TSTA3	63.2474	0.350778	0.347051	156.168	-0.126597	0.645495
ENSG00000104524	PYCR3	11.0716	-0.947269	0.0784412	96.1108	-0.581593	0.0364078
ENSG00000104529	EEF1D	306.9	0.340287	0.0177057	887.766	0.216754	0.177791
ENSG00000104549	SQLE	90.5734	1.00355	6.29e-06	263.965	0.923474	1.38e-08
ENSG00000104611	SH2D4A	217.683	-0.262407	0.159691	598.758	0.0672884	0.75248
ENSG00000104613	INTS10	38.1544	0.141814	0.799494	151.037	0.0329529	0.916648
ENSG00000104626	ERI1	89.9747	-0.625021	0.0130552	299.39	-0.0695543	0.78596
ENSG00000104635	SLC39A14	196.752	0.823047	1.45e-07	1134.27	0.948034	1.24e-14
ENSG00000104643	MTMR9	38.482	0.237524	0.626364	175.164	0.315519	0.167924
ENSG00000104660	LEPROTL1	39.5482	0.22913	0.634305	225.876	0.199711	0.358081
ENSG00000104671	DCTN6	31.4839	-0.71199	0.0969832	108.511	-0.459586	0.0846941
ENSG00000104679	R3HCC1	29.8776	-0.368827	0.445783	147.937	-0.495136	0.0226634
ENSG00000104687	GSR	67.1138	0.09286	0.838898	366.134	0.417601	0.0113432
ENSG00000104691	UBXN8	39.2849	0.754556	0.0303813	89.7028	1.01611	1.08e-05
ENSG00000104695	PPP2CB	105.297	-0.415337	0.097848	596.339	-0.16638	0.362682
ENSG00000104714	ERICH1	10.848	0.00650159	0.995124	42.685	0.216458	0.599997
ENSG00000104723	TUSC3	85.0238	-0.239167	0.4558	342.62	0.0464019	0.848319
ENSG00000104728	ARHGEF10	75.8818	-0.790045	0.00274588	301.701	-0.441734	0.0134308
ENSG00000104731	KLHDC4	23.0735	-0.00326272	0.996574	80.914	0.525289	0.0530436
ENSG00000104738	MCM4	526.501	0.334642	0.0071467	1234.92	0.370364	0.0044633
ENSG00000104756	KCTD9	34.8335	-0.054851	0.934323	139.321	-0.729627	0.0047225
ENSG00000104763	ASAH1	90.4167	-0.434778	0.0955872	192.644	-0.518056	0.00984468
ENSG00000104765	BNIP3L	82.7318	-1.25583	8.93e-08	458.58	-0.703032	0.000135654
ENSG00000104774	MAN2B1	40.2544	0.3455	0.427019	97.4917	0.0324497	0.93857
ENSG00000104805	NUCB1	167.317	-0.661793	7.51e-05	468.285	-0.486509	0.0108919
[truncated: 8,167 more rows]
