# Supplementary material for: Simultaneous Ribosome Profiling of Human Host Cells Infected with Toxoplasma gondii
Source: mSphere. 2019 Jun 5;4(3):e00292-19. doi: 10.1128/mSphere.00292-19 (PMC6553554; doi:10.1128/mSphere.00292-19)
Supplement: TABLE S4 [file mSphere.00292-19-st004.xlsx]

## Sheet: Table S4A
Table S4A. Fold changes in ribosome density (FDR = 0.05) of genes in confluent cells upon infection with tachyzoites.
GENE_ID	NAME	baseMean	log2FoldChange	lfcSE	stat	pvalue	padj
ENSG00000000003		49.0806	-0.486233	0.32753	-1.48455	0.137664	0.706722
ENSG00000000419	DPM1	68.6936	0.582665	0.336633	1.73086	0.0834762	0.594
ENSG00000000457	SCYL3	17.5981	0.757942	0.564944	1.34162	0.179718	0.749941
ENSG00000000460	C1orf112	10.4644	0.302827	0.686855	0.44089	0.659293	0.956617
ENSG00000000971	CFH	80.7935	0.46403	0.332139	1.39709	0.162385	0.734111
ENSG00000001036	FUCA2	88.0685	0.392091	0.380389	1.03077	0.302651	0.846237
ENSG00000001084	GCLC	30.1536	-0.233959	0.443215	-0.527868	0.597591	0.944448
ENSG00000001167	NFYA	45.2896	-0.993905	0.452796	-2.19504	0.0281608	0.369466
ENSG00000001460	STPG1	4.5785	0.508484	0.934217	0.544288	0.586243	0.944106
ENSG00000001461	NIPAL3	73.1916	0.308363	0.319918	0.963883	0.335105	0.860492
ENSG00000001497	LAS1L	40.8153	-0.0801472	0.394859	-0.202977	0.839153	0.982189
ENSG00000001561	ENPP4	25.2807	0.0665584	0.461858	0.14411	0.885413	0.985632
ENSG00000001617	SEMA3F	19.5399	-0.710026	0.516331	-1.37514	0.169089	0.740026
ENSG00000001629	ANKIB1	103.477	-0.473	0.3069	-1.54122	0.123264	0.681409
ENSG00000001630	CYP51A1	168.837	0.00702997	0.194532	0.036138	0.971172	0.998069
ENSG00000001631	KRIT1	30.7664	-0.0902423	0.387997	-0.232585	0.816084	0.981081
ENSG00000002016	RAD52	19.396	0.846814	0.564105	1.50117	0.133313	0.700452
ENSG00000002330	BAD	68.4097	-0.228583	0.267	-0.856114	0.391935	0.889162
ENSG00000002549	LAP3	81.2922	0.536255	0.250461	2.14107	0.0322683	0.399658
ENSG00000002746	HECW1	14.4618	-0.0589187	0.564602	-0.104354	0.916888	0.991404
ENSG00000002822	MAD1L1	32.3798	0.267816	0.403455	0.663805	0.506815	0.925548
ENSG00000002834	LASP1	375.599	0.141072	0.161899	0.871359	0.383558	0.884035
ENSG00000002919	SNX11	30.5836	0.0505085	0.541175	0.0933311	0.92564	0.992545
ENSG00000002933	TMEM176A	18.9733	-0.965738	0.586458	-1.64673	0.0996139	0.63955
ENSG00000003056	M6PR	94.5912	-0.172668	0.25565	-0.67541	0.499415	0.924334
ENSG00000003096	KLHL13	8.64666	-0.0781249	0.766477	-0.101927	0.918814	0.991404
ENSG00000003137	CYP26B1	4.21132	0.7268	1.3561	0.535949	0.591994	0.944448
ENSG00000003249	DBNDD1	3.23644	-1.11735	1.16925	-0.955616	0.339266	0.862443
ENSG00000003393	ALS2	62.0993	0.229765	0.31269	0.7348	0.462461	0.916197
ENSG00000003400	CASP10	2.09537	-2.21578	1.45187	-1.52616	0.126971	0.686817
ENSG00000003402	CFLAR	81.2443	0.131307	0.277988	0.472349	0.636677	0.95065
ENSG00000003436	TFPI	187.666	0.214845	0.242996	0.884153	0.376614	0.880399
ENSG00000003509	NDUFAF7	17.5613	0.832878	0.679734	1.2253	0.220462	0.78787
ENSG00000003756	RBM5	63.2616	-0.433086	0.313747	-1.38037	0.167473	0.739183
ENSG00000004059	ARF5	140.062	-0.0511332	0.239709	-0.213314	0.831082	0.982103
ENSG00000004139	SARM1	34.6568	-0.0156418	0.390251	-0.0400813	0.968028	0.998069
ENSG00000004142	POLDIP2	99.7007	0.591314	0.260194	2.27259	0.0230508	0.33385
ENSG00000004399	PLXND1	183.396	0.262837	0.2395	1.09744	0.272447	0.824618
ENSG00000004455	AK2	35.4225	-0.175859	0.403306	-0.436045	0.662804	0.956617
ENSG00000004478	FKBP4	64.2424	-0.0418534	0.324555	-0.128956	0.897392	0.988049
ENSG00000004487	KDM1A	114.098	0.36019	0.216331	1.665	0.0959136	0.629772
ENSG00000004534	RBM6	31.879	0.297029	0.509107	0.583431	0.559603	0.938496
ENSG00000004660	CAMKK1	21.9866	-0.160988	0.531696	-0.302781	0.762057	0.9743
ENSG00000004700	RECQL	102.24	0.325081	0.234274	1.38761	0.165257	0.738134
ENSG00000004766	VPS50	33.3079	0.429017	0.422735	1.01486	0.310172	0.84984
ENSG00000004776	HSPB6	177.392	-0.062306	0.306809	-0.203078	0.839074	0.982189
ENSG00000004779	NDUFAB1	116.73	0.25922	0.2721	0.952665	0.34076	0.8627
ENSG00000004799	PDK4	2.14576	-0.438507	1.9728	-0.222276	0.824099	0.982103
ENSG00000004846	ABCB5	8.49089	1.11677	1.04588	1.06778	0.28562	0.834369
ENSG00000004864	SLC25A13	42.3765	0.258894	0.537934	0.481275	0.630321	0.94841
ENSG00000004866	ST7	44.2997	0.356002	0.321075	1.10878	0.267524	0.820933
ENSG00000004897	CDC27	98.0194	-0.0797216	0.318788	-0.250077	0.802528	0.978314
ENSG00000004961	HCCS	28.3795	-0.584866	0.436241	-1.3407	0.180019	0.750058
ENSG00000004975	DVL2	73.8381	-0.0953028	0.262721	-0.362752	0.71679	0.964091
ENSG00000005007	UPF1	135.259	-0.640768	0.216506	-2.95958	0.00308055	0.0987012
ENSG00000005020	SKAP2	21.3049	-0.587294	0.53945	-1.08869	0.27629	0.827723
ENSG00000005022	SLC25A5	250.628	0.583885	0.199027	2.93369	0.00334954	0.103983
ENSG00000005059	MCUB	43.7383	0.259428	0.408615	0.634895	0.525497	0.930517
ENSG00000005073	HOXA11	53.729	-0.314575	0.352061	-0.893525	0.371576	0.87996
ENSG00000005075	POLR2J	16.2113	-0.713662	0.721715	-0.988842	0.322741	0.852763
ENSG00000005100	DHX33	38.7654	0.226121	0.361396	0.625688	0.53152	0.932893
ENSG00000005102	MEOX1	20.2871	-5.41844	1.5965	-3.39395	0.000688922	0.0342546
ENSG00000005156	LIG3	40.4236	-0.412317	0.336616	-1.22489	0.220618	0.78787
ENSG00000005175	RPAP3	38.2318	0.726752	0.406452	1.78804	0.07377	0.569211
ENSG00000005189	REXO5	3.76325	0.680984	1.26698	0.537486	0.590932	0.944448
ENSG00000005194	CIAPIN1	25.1208	-0.302343	0.43106	-0.701393	0.483058	0.92224
ENSG00000005206	SPPL2B	18.721	1.03403	0.595607	1.7361	0.0825461	0.592366
ENSG00000005238	FAM214B	26.7954	0.119484	0.460417	0.259512	0.79524	0.977452
ENSG00000005243	COPZ2	92.8115	-0.467477	0.309753	-1.50919	0.131249	0.695911
ENSG00000005249	PRKAR2B	27.0795	-0.426465	0.550593	-0.774556	0.438602	0.907804
ENSG00000005302	MSL3	37.5903	0.192319	0.445405	0.431785	0.665898	0.956617
ENSG00000005339	CREBBP	139.189	-0.0749723	0.243428	-0.307985	0.758094	0.9743
ENSG00000005436	GCFC2	24.2425	0.728607	0.52429	1.3897	0.164619	0.737424
ENSG00000005448	WDR54	27.3044	-0.693705	0.409443	-1.69427	0.0902145	0.612619
ENSG00000005469	CROT	37.3941	-0.307901	0.347566	-0.885877	0.375684	0.880399
ENSG00000005471	ABCB4	5.32724	0.968844	1.13795	0.851396	0.394549	0.890541
ENSG00000005483	KMT2E	76.4799	-0.0884829	0.292232	-0.302783	0.762055	0.9743
ENSG00000005486	RHBDD2	102.597	0.533989	0.361533	1.47701	0.139672	0.70829
ENSG00000005513	SOX8	4.003	-0.10399	1.20724	-0.0861391	0.931356	0.993255
ENSG00000005700	IBTK	91.4252	-0.26654	0.246194	-1.08265	0.278966	0.829907
ENSG00000005801	ZNF195	15.817	0.147253	0.535611	0.274925	0.783374	0.975392
ENSG00000005810	MYCBP2	148.656	-0.165424	0.247744	-0.667722	0.504311	0.924782
ENSG00000005812	FBXL3	130.163	-0.0337415	0.214197	-0.157525	0.874831	0.985112
ENSG00000005882	PDK2	53.5329	0.254123	0.394594	0.644012	0.519568	0.929517
ENSG00000005884	ITGA3	93.0532	-0.225272	0.291879	-0.771798	0.440234	0.907973
ENSG00000005889	ZFX	101.039	-0.199751	0.24248	-0.823784	0.410063	0.896348
ENSG00000005893	LAMP2	486.443	0.415009	0.139807	2.96845	0.00299303	0.0965235
ENSG00000006007	GDE1	133.314	-0.161712	0.24461	-0.661102	0.508547	0.92647
ENSG00000006015	REX1BD	44.4839	0.285237	0.39292	0.725941	0.467875	0.917626
ENSG00000006016	CRLF1	7.69924	-0.154505	0.845183	-0.182807	0.854949	0.984694
ENSG00000006025	OSBPL7	4.41223	-1.24504	1.16182	-1.07163	0.283887	0.832963
ENSG00000006042	TMEM98	128.553	-0.723699	0.266466	-2.71591	0.00660933	0.162628
ENSG00000006062	MAP3K14	57.6465	-0.129453	0.434263	-0.298098	0.765628	0.9743
ENSG00000006118	TMEM132A	14.1386	-0.29335	0.562433	-0.521574	0.601967	0.944448
ENSG00000006125	AP2B1	258.184	0.0376308	0.194711	0.193264	0.846752	0.982819
ENSG00000006194	ZNF263	37.2556	-0.202994	0.492621	-0.412069	0.680289	0.959994
ENSG00000006282	SPATA20	48.9307	0.769762	0.431364	1.78448	0.0743455	0.569254
ENSG00000006283	CACNA1G	17.4635	-0.692184	0.75908	-0.911872	0.361836	0.875458
ENSG00000006327	TNFRSF12A	332.594	0.226616	0.244744	0.925928	0.354484	0.870159
ENSG00000006451	RALA	116.332	-0.214901	0.288798	-0.744123	0.456802	0.913653
ENSG00000006453	BAIAP2L1	7.09149	0.20701	0.811005	0.255252	0.798529	0.977702
ENSG00000006459	KDM7A	33.2747	0.57122	0.448154	1.27461	0.202448	0.770873
ENSG00000006468	ETV1	29.8986	-0.555248	0.40887	-1.35801	0.174462	0.746339
ENSG00000006530	AGK	28.6614	0.0922828	0.43138	0.213925	0.830606	0.982103
ENSG00000006534	ALDH3B1	64.3813	0.31455	0.296256	1.06175	0.288349	0.836012
ENSG00000006576	PHTF2	81.8621	0.2054	0.299865	0.684975	0.493359	0.923825
ENSG00000006606	CCL26	140.647	-4.32599	1.71561	-2.52155	0.0116839	0.226551
ENSG00000006607	FARP2	55.6895	-0.620037	0.348089	-1.78126	0.07487	0.570491
ENSG00000006625	GGCT	30.0153	0.0052525	0.46787	0.0112264	0.991043	0.9994
ENSG00000006634	DBF4	12.3387	0.611463	0.722693	0.84609	0.397503	0.891459
ENSG00000006638	TBXA2R	6.268	-0.0172019	0.914951	-0.0188009	0.985	0.9994
ENSG00000006652	IFRD1	52.41	-0.357946	0.458359	-0.780929	0.434844	0.90653
ENSG00000006695	COX10	11.9899	-0.29543	0.646341	-0.457081	0.647613	0.95286
ENSG00000006704	GTF2IRD1	23.2879	0.800277	0.585203	1.36752	0.171462	0.743172
ENSG00000006712	PAF1	64.9752	-0.480314	0.311218	-1.54334	0.122749	0.681409
ENSG00000006715	VPS41	102.057	0.10109	0.307288	0.328975	0.742175	0.969926
ENSG00000006744	ELAC2	58.2343	0.189275	0.301074	0.628664	0.529569	0.93187
ENSG00000006747	SCIN	1.8829	-3.67622	1.50999	-2.43461	0.0149079	0.261292
ENSG00000006756	ARSD	12.9864	-0.0658939	0.634355	-0.103875	0.917268	0.991404
ENSG00000006757	PNPLA4	6.15825	-0.851663	0.948578	-0.897832	0.369275	0.878293
ENSG00000006831	ADIPOR2	95.8557	-0.661881	0.260048	-2.54523	0.0109206	0.21774
ENSG00000006837	CDKL3	4.55082	-0.557614	1.08639	-0.513273	0.60776	0.944448
ENSG00000007047	MARK4	31.2044	-0.829372	0.558856	-1.48405	0.137795	0.706722
ENSG00000007080	CCDC124	52.9749	-1.02043	0.323892	-3.15053	0.00162973	0.0632006
ENSG00000007168	PAFAH1B1	171.82	-0.491023	0.288523	-1.70185	0.0887832	0.60759
ENSG00000007202	KIAA0100	310.386	-0.131009	0.279112	-0.46938	0.638798	0.950981
ENSG00000007237	GAS7	81.2321	-0.368281	0.339821	-1.08375	0.278476	0.82968
ENSG00000007255	TRAPPC6A	4.51908	-0.517486	1.03598	-0.499515	0.617417	0.944448
ENSG00000007264	MATK	1.66366	-1.44591	1.55124	-0.932103	0.351283	0.867912
ENSG00000007341	ST7L	24.1375	0.232732	0.4894	0.475546	0.634398	0.949911
ENSG00000007376	RPUSD1	37.415	-0.120659	0.433926	-0.278063	0.780964	0.975363
ENSG00000007384	RHBDF1	79.6686	0.416886	0.336253	1.2398	0.215049	0.783306
ENSG00000007392	LUC7L	33.6863	0.424879	0.398601	1.06592	0.286458	0.834783
ENSG00000007520	TSR3	63.3041	0.234065	0.308875	0.7578	0.448571	0.910297
ENSG00000007541	PIGQ	34.9269	0.246755	0.383101	0.6441	0.519511	0.929517
ENSG00000007545	CRAMP1	15.3593	0.00361332	0.705722	0.00512004	0.995915	0.999501
ENSG00000007866	TEAD3	51.2948	-0.0149023	0.342515	-0.0435084	0.965296	0.998069
ENSG00000007923	DNAJC11	64.4502	-0.0284607	0.300006	-0.0948672	0.92442	0.992539
ENSG00000007944	MYLIP	20.0644	-0.779212	0.667151	-1.16797	0.24282	0.802362
ENSG00000007968	E2F2	9.99513	0.636565	1.07269	0.593432	0.552892	0.937878
ENSG00000008018	PSMB1	339.875	0.0315925	0.199302	0.158515	0.874051	0.985112
ENSG00000008083	JARID2	16.9655	-0.690238	0.605896	-1.1392	0.254619	0.811808
ENSG00000008086	CDKL5	11.9186	-0.231998	0.820888	-0.282619	0.777469	0.975134
ENSG00000008128	CDK11A	3.28783	0.661393	1.09931	0.601645	0.547411	0.935673
ENSG00000008130	NADK	80.6517	-0.581423	0.286872	-2.02677	0.0426862	0.458752
ENSG00000008256	CYTH3	105.839	-0.129967	0.26959	-0.482092	0.62974	0.94841
ENSG00000008277	ADAM22	3.41128	-0.262144	1.23844	-0.211673	0.832362	0.982103
ENSG00000008282	SYPL1	176.616	-0.28537	0.216703	-1.31687	0.187882	0.760346
ENSG00000008283	CYB561	22.6158	-0.538085	0.621874	-0.865263	0.386894	0.886333
ENSG00000008294	SPAG9	157.154	0.34993	0.210557	1.66193	0.0965271	0.630346
ENSG00000008300	CELSR3	5.17244	-1.30419	1.40524	-0.928087	0.353362	0.869096
ENSG00000008311	AASS	8.65959	-0.196343	0.83198	-0.235995	0.813436	0.980714
ENSG00000008324	SS18L2	26.0496	0.382886	0.59574	0.642707	0.520414	0.929553
ENSG00000008382	MPND	9.75127	0.145583	0.713469	0.204049	0.838315	0.982103
ENSG00000008394	MGST1	359.137	0.0749268	0.171308	0.437381	0.661835	0.956617
ENSG00000008405	CRY1	22.9575	-0.499572	0.456177	-1.09513	0.273461	0.824933
ENSG00000008441	NFIX	405.11	-0.260048	0.237656	-1.09422	0.273858	0.825363
ENSG00000008513	ST3GAL1	90.5058	0.0923857	0.315051	0.29324	0.769338	0.974337
ENSG00000008517	IL32	2.80445	-0.407914	1.15199	-0.354096	0.723267	0.965849
ENSG00000008710	PKD1	127.998	-0.00356275	0.384082	-0.00927602	0.992599	0.9994
ENSG00000008838	MED24	47.5144	-0.925663	0.332745	-2.7819	0.00540416	0.141033
ENSG00000008853	RHOBTB2	43.6273	-0.0973157	0.455656	-0.213573	0.83088	0.982103
ENSG00000008869	HEATR5B	40.5975	0.357898	0.354096	1.01074	0.312142	0.850853
ENSG00000008952	SEC62	146.296	0.126424	0.291744	0.433339	0.664769	0.956617
ENSG00000008988	RPS20	423.279	1.7864	0.194698	9.17524	4.51e-20	6.75e-17
ENSG00000009307	CSDE1	646.531	0.645889	0.115823	5.57651	2.45e-08	4.26e-06
ENSG00000009335	UBE3C	170.547	-0.126221	0.194563	-0.648741	0.516506	0.929517
ENSG00000009413	REV3L	170.146	0.0956815	0.236556	0.404477	0.685862	0.960575
ENSG00000009780	FAM76A	27.2643	-0.521181	0.646801	-0.805783	0.420368	0.900657
ENSG00000009830	POMT2	27.6905	0.34728	0.439186	0.790736	0.429098	0.903718
ENSG00000009844	VTA1	84.9378	-0.556538	0.356302	-1.56198	0.118292	0.67481
ENSG00000009950	MLXIPL	0.79764	-1.28023	2.41647	-0.529796	0.596253	0.944448
ENSG00000009954	BAZ1B	218.533	-0.0311653	0.194257	-0.160433	0.87254	0.985112
ENSG00000010017	RANBP9	107.209	-0.40548	0.287797	-1.40891	0.158862	0.730578
ENSG00000010030	ETV7	1.5965	-0.720417	1.51573	-0.475294	0.634578	0.949911
ENSG00000010072	SPRTN	19.7392	-0.339347	0.498248	-0.681081	0.49582	0.924334
ENSG00000010165	EEF1AKNMT	48.8326	-0.28619	0.325402	-0.879499	0.379131	0.880399
ENSG00000010219	DYRK4	21.2664	0.524625	0.565351	0.927965	0.353426	0.869096
ENSG00000010244	ZNF207	174.367	-0.2858	0.241155	-1.18513	0.235966	0.79578
ENSG00000010256	UQCRC1	223.928	0.277801	0.209908	1.32344	0.18569	0.75559
ENSG00000010270	STARD3NL	57.2478	-0.585041	0.339471	-1.72339	0.0848179	0.599026
ENSG00000010278	CD9	211.646	-0.103171	0.210255	-0.490697	0.623641	0.94668
ENSG00000010292	NCAPD2	107.239	0.201237	0.234718	0.857356	0.391248	0.889162
ENSG00000010295	IFFO1	27.5099	1.25304	0.472226	2.65348	0.00796669	0.180805
ENSG00000010318	PHF7	5.92888	-0.489466	0.877111	-0.558043	0.576815	0.942222
ENSG00000010322	NISCH	68.5282	-0.350469	0.299149	-1.17155	0.241377	0.800559
ENSG00000010361	FUZ	12.3826	0.0535002	0.838537	0.0638019	0.949128	0.995812
ENSG00000010404	IDS	53.9579	0.182843	0.532323	0.343481	0.731236	0.967225
ENSG00000010438	PRSS3	9.41552	0.40135	0.840342	0.477603	0.632933	0.949717
ENSG00000010539	ZNF200	17.8329	-0.523881	0.595666	-0.879488	0.379137	0.880399
ENSG00000010626	LRRC23	8.35482	0.386915	0.848511	0.455993	0.648395	0.953106
ENSG00000010704	HFE	17.7367	-0.0335082	0.570121	-0.0587738	0.953132	0.995863
ENSG00000010803	SCMH1	26.0493	0.0995606	0.581856	0.171109	0.864138	0.985112
ENSG00000010810	FYN	47.1379	-1.10624	0.351921	-3.14344	0.00166973	0.0641294
ENSG00000010818	HIVEP2	70.2336	-0.0915152	0.319586	-0.286355	0.774606	0.975134
ENSG00000011007	ELOA	89.6269	0.589575	0.42124	1.39962	0.161628	0.732539
ENSG00000011009	LYPLA2	22.2287	-0.57835	0.502851	-1.15014	0.250085	0.809375
ENSG00000011021	CLCN6	32.479	0.734234	0.449857	1.63215	0.102648	0.64424
ENSG00000011028	MRC2	854.029	-0.021492	0.163237	-0.131662	0.895252	0.98731
ENSG00000011105	TSPAN9	43.404	0.0525715	0.385788	0.13627	0.891608	0.986353
ENSG00000011114	BTBD7	70.5317	-0.299587	0.336575	-0.890104	0.37341	0.880399
ENSG00000011132	APBA3	20.0695	0.0802886	0.577881	0.138936	0.889501	0.986144
ENSG00000011143	MKS1	15.7866	0.556108	0.835681	0.665455	0.505759	0.925543
ENSG00000011198	ABHD5	71.743	0.320793	0.343403	0.93416	0.350221	0.867912
ENSG00000011201	ANOS1	9.47576	-2.32524	1.43715	-1.61795	0.105673	0.64904
ENSG00000011243	AKAP8L	26.1762	-0.144178	0.497402	-0.289863	0.771921	0.975054
ENSG00000011258	MBTD1	19.1063	-0.281225	0.771834	-0.364359	0.71559	0.964091
ENSG00000011260	UTP18	52.3665	0.613057	0.387643	1.5815	0.113764	0.669457
ENSG00000011275	RNF216	104.06	0.165515	0.290201	0.570346	0.568443	0.941104
ENSG00000011295	TTC19	27.8034	0.113977	0.498175	0.228788	0.819034	0.98135
ENSG00000011304	PTBP1	371.335	-0.190048	0.151175	-1.25714	0.208703	0.779791
ENSG00000011332	DPF1	2.26394	-0.602213	1.41782	-0.424746	0.671022	0.957172
ENSG00000011347	SYT7	11.2748	-1.01266	0.661821	-1.53011	0.12599	0.686817
ENSG00000011376	LARS2	19.0184	-0.553593	0.533864	-1.03695	0.299757	0.84401
ENSG00000011405	PIK3C2A	88.4904	0.220657	0.248594	0.887621	0.374745	0.880399
ENSG00000011422	PLAUR	54.9362	-0.26982	0.356737	-0.756356	0.449436	0.910343
ENSG00000011426	ANLN	72.31	-0.251888	0.288418	-0.873344	0.382476	0.88285
ENSG00000011451	WIZ	43.8644	0.339381	0.512374	0.662369	0.507735	0.926056
ENSG00000011454	RABGAP1	139.317	-0.136757	0.250285	-0.546406	0.584787	0.943912
ENSG00000011465	DCN	6177.32	-0.200976	0.0833161	-2.41221	0.015856	0.270239
ENSG00000011478	QPCTL	34.7324	-0.057651	0.393471	-0.146519	0.883512	0.985398
ENSG00000011485	PPP5C	96.84	-0.631274	0.268472	-2.35136	0.0187051	0.295741
ENSG00000011523	CEP68	31.4907	-0.208101	0.515444	-0.403732	0.68641	0.960894
ENSG00000011566	MAP4K3	56.8039	-0.037912	0.315379	-0.120211	0.904316	0.989176
ENSG00000011638	TMEM159	57.5564	0.490274	0.332875	1.47285	0.140792	0.709629
ENSG00000012048	BRCA1	27.007	0.20884	0.534136	0.390987	0.695807	0.962462
ENSG00000012061	ERCC1	91.5497	-0.539167	0.325417	-1.65685	0.09755	0.633442
ENSG00000012171	SEMA3B	70.7198	0.168018	0.311142	0.540005	0.589194	0.944448
ENSG00000012174	MBTPS2	65.2707	0.260171	0.272965	0.953131	0.340524	0.862684
ENSG00000012211	PRICKLE3	11.1279	0.151553	0.68879	0.220027	0.82585	0.982103
ENSG00000012232	EXTL3	65.6551	-0.624602	0.418338	-1.49305	0.135423	0.703413
ENSG00000012660	ELOVL5	269.005	0.0542414	0.206055	0.263238	0.792367	0.976852
ENSG00000012817	KDM5D	54.7878	-0.00406854	0.358738	-0.0113413	0.990951	0.9994
ENSG00000012822	CALCOCO1	91.4577	-0.562788	0.272061	-2.06861	0.0385826	0.438233
ENSG00000012963	UBR7	83.3214	0.206028	0.357554	0.576214	0.56447	0.93939
ENSG00000012983	MAP4K5	94.9779	-0.313211	0.283587	-1.10446	0.269392	0.822517
ENSG00000013016	EHD3	184.289	-0.949073	0.227921	-4.16405	3.13e-05	0.00256614
ENSG00000013275	PSMC4	130.827	-0.0528479	0.225756	-0.234094	0.814912	0.981081
ENSG00000013288	MAN2B2	151.707	0.278092	0.250977	1.10804	0.267845	0.821456
ENSG00000013293	SLC7A14	20.2366	-0.640742	0.547044	-1.17128	0.241487	0.800694
ENSG00000013297	CLDN11	157.347	-0.443583	0.287081	-1.54515	0.122311	0.681409
ENSG00000013306	SLC25A39	57.6244	-0.420542	0.413486	-1.01707	0.309122	0.84984
ENSG00000013364	MVP	301.269	0.0309308	0.201054	0.153843	0.877733	0.985112
ENSG00000013374	NUB1	87.6	-0.363323	0.237427	-1.53025	0.125956	0.686817
ENSG00000013375	PGM3	113.323	0.240736	0.2652	0.907753	0.364009	0.876768
ENSG00000013392	RWDD2A	15.4844	-0.359459	0.55826	-0.643891	0.519646	0.929517
ENSG00000013441	CLK1	75.6661	0.143699	0.334198	0.42998	0.66721	0.956617
ENSG00000013503	POLR3B	36.1904	0.176578	0.405919	0.435008	0.663556	0.956617
ENSG00000013523	ANGEL1	12.9407	-0.754944	0.593371	-1.2723	0.203268	0.772276
ENSG00000013561	RNF14	47.0585	-0.209105	0.382353	-0.546889	0.584455	0.943912
ENSG00000013563	DNASE1L1	34.2364	-0.0357195	0.452152	-0.0789989	0.937034	0.993694
ENSG00000013573	DDX11	5.71565	0.332399	1.0636	0.312523	0.754643	0.974269
ENSG00000013583	HEBP1	52.342	-0.83218	0.316333	-2.63071	0.00852059	0.187688
ENSG00000013588	GPRC5A	46.8468	-0.0650252	0.454382	-0.143107	0.886206	0.985632
ENSG00000013619	MAMLD1	21.6742	0.0373232	0.555927	0.0671368	0.946473	0.995504
ENSG00000013810	TACC3	34.3793	-0.16972	0.429665	-0.395005	0.692839	0.96199
ENSG00000014123	UFL1	69.2811	-0.0179371	0.416774	-0.0430379	0.965671	0.998069
ENSG00000014138	POLA2	41.0622	-0.364823	0.360933	-1.01078	0.312124	0.850853
ENSG00000014164	ZC3H3	21.0665	-0.145694	0.497601	-0.292793	0.76968	0.974337
ENSG00000014216	CAPN1	226.114	0.112181	0.175352	0.639749	0.522336	0.929634
ENSG00000014257	ACPP	3.83677	-0.28877	1.33071	-0.217005	0.828205	0.982103
ENSG00000014641	MDH1	268.947	0.152396	0.165474	0.920964	0.357069	0.87143
ENSG00000014824	SLC30A9	63.7553	0.491291	0.411601	1.19361	0.23263	0.795098
ENSG00000014914	MTMR11	9.77992	0.251445	0.714419	0.351958	0.72487	0.966091
ENSG00000014919	COX15	57.4553	0.0263345	0.30057	0.0876153	0.930182	0.992993
ENSG00000015153	YAF2	19.1948	-0.524085	0.522693	-1.00266	0.316024	0.850853
ENSG00000015171	ZMYND11	150.638	0.0688466	0.23134	0.2976	0.766009	0.9743
ENSG00000015475	BID	35.0276	-0.0196274	0.387423	-0.0506614	0.959595	0.996407
ENSG00000015532	XYLT2	72.1449	0.278241	0.296262	0.93917	0.347643	0.866433
ENSG00000015568	RGPD5	3.67199	-0.564345	1.40304	-0.40223	0.687515	0.961069
ENSG00000015676	NUDCD3	104.373	0.221477	0.440573	0.502701	0.615174	0.944448
ENSG00000016082	ISL1	20.0683	-0.563945	0.493067	-1.14375	0.252728	0.810332
ENSG00000016391	CHDH	28.88	-0.709793	0.489316	-1.45058	0.146896	0.714446
ENSG00000016402	IL20RA	4.46659	2.58908	1.39123	1.861	0.0627438	0.54585
ENSG00000016864	GLT8D1	101.402	-0.0739885	0.237533	-0.311488	0.75543	0.9743
ENSG00000017260	ATP2C1	173.812	0.00984149	0.195128	0.050436	0.959775	0.996407
ENSG00000017427	IGF1	19.1051	0.765002	0.545404	1.40263	0.160726	0.731247
ENSG00000017483	SLC38A5	13.7873	-1.14294	0.793289	-1.44076	0.149651	0.719035
ENSG00000017797	RALBP1	93.3395	-0.544996	0.271921	-2.00424	0.0450439	0.473486
ENSG00000018189	RUFY3	29.2798	0.126244	0.52497	0.240479	0.809959	0.980215
ENSG00000018236	CNTN1	39.1938	0.49071	0.376777	1.30239	0.192783	0.764423
ENSG00000018408	WWTR1	198.247	-0.355102	0.264187	-1.34413	0.178906	0.749854
ENSG00000018510	AGPS	55.1959	0.402019	0.314805	1.27704	0.201588	0.770402
ENSG00000018610	CXorf56	20.8347	-0.0762126	0.482377	-0.157994	0.874462	0.985112
ENSG00000018699	TTC27	41.9136	0.494772	0.362084	1.36646	0.171796	0.743726
ENSG00000018869	ZNF582	4.14463	-1.64985	1.31628	-1.25342	0.210052	0.779791
ENSG00000019144	PHLDB1	172.414	-0.304706	0.213111	-1.4298	0.152774	0.720463
ENSG00000019485	PRDM11	16.1403	-0.0088661	0.66037	-0.013426	0.989288	0.9994
ENSG00000019549	SNAI2	101.081	-0.0722849	0.328544	-0.220016	0.825859	0.982103
ENSG00000019582	CD74	2.22918	1.29716	2.19984	0.589663	0.555416	0.938054
ENSG00000019991	HGF	35.3503	0.700795	0.388019	1.80609	0.0709051	0.563019
ENSG00000019995	ZRANB1	74.0916	-0.593924	0.323055	-1.83846	0.0659946	0.55174
ENSG00000020129	NCDN	59.4806	-0.6766	0.405331	-1.66925	0.0950669	0.627305
ENSG00000020181	ADGRA2	266.776	-0.148016	0.296143	-0.499811	0.617208	0.944448
ENSG00000020256	ZFP64	39.2963	0.00742464	0.360325	0.0206054	0.98356	0.9994
ENSG00000020426	MNAT1	33.2564	-0.102794	0.402198	-0.25558	0.798275	0.977661
ENSG00000020577	SAMD4A	80.059	-0.384909	0.331868	-1.15983	0.24612	0.806049
ENSG00000020922	MRE11	27.7754	0.474049	0.484057	0.979324	0.32742	0.854415
ENSG00000021355	SERPINB1	20.4492	0.55324	0.504418	1.09679	0.272733	0.824618
ENSG00000021574	SPAST	29.422	0.638638	0.421079	1.51667	0.12935	0.691965
ENSG00000021762	OSBPL5	71.4023	0.0432844	0.33207	0.130347	0.896292	0.987429
ENSG00000021776	AQR	86.5559	0.331975	0.28374	1.17	0.242001	0.801743
ENSG00000021826	CPS1	15.1563	1.14432	0.651261	1.75708	0.0789042	0.580146
ENSG00000022267	FHL1	216.384	-0.514249	0.175703	-2.9268	0.00342467	0.106041
ENSG00000022277	RTF2	144.862	-0.0414373	0.209489	-0.197801	0.8432	0.982819
ENSG00000022567	SLC45A4	12.733	-0.765577	0.730334	-1.04826	0.29452	0.84019
ENSG00000022840	RNF10	118.059	-0.0520419	0.264593	-0.196686	0.844073	0.982819
ENSG00000022976	ZNF839	11.5375	0.299419	0.762053	0.392911	0.694385	0.96209
ENSG00000023041	ZDHHC6	30.8961	-0.381847	0.436008	-0.87578	0.381149	0.881413
ENSG00000023171	GRAMD1B	10.7362	-0.323254	0.71372	-0.452915	0.65061	0.954587
ENSG00000023191	RNH1	278.441	-0.512959	0.18105	-2.83325	0.00460779	0.128352
ENSG00000023228	NDUFS1	125.606	0.371746	0.237379	1.56605	0.117337	0.672109
ENSG00000023287	RB1CC1	81.3264	-0.145589	0.288125	-0.505297	0.61335	0.944448
ENSG00000023318	ERP44	127.636	-0.299186	0.266886	-1.12102	0.262278	0.816068
ENSG00000023330	ALAS1	68.09	-0.599795	0.308596	-1.94363	0.0519405	0.506705
ENSG00000023445	BIRC3	35.7447	0.133371	0.948245	0.14065	0.888146	0.985705
ENSG00000023516	AKAP11	160.282	0.0049892	0.247284	0.020176	0.983903	0.9994
ENSG00000023572	GLRX2	28.2738	-0.169468	0.550948	-0.307594	0.758392	0.9743
ENSG00000023608	SNAPC1	22.6691	0.0693998	0.544562	0.127442	0.898591	0.988049
ENSG00000023697	DERA	60.1271	0.430966	0.33687	1.27933	0.200782	0.770402
ENSG00000023734	STRAP	195.432	-0.124392	0.164421	-0.756547	0.449321	0.910343
ENSG00000023902	PLEKHO1	71.5406	-0.0737537	0.3843	-0.191917	0.847807	0.983264
ENSG00000023909	GCLM	60.7041	-0.310726	0.349428	-0.889242	0.373873	0.880399
ENSG00000024048	UBR2	97.5396	0.176254	0.30249	0.582679	0.56011	0.938496
ENSG00000024422	EHD2	450.189	-0.407065	0.176517	-2.3061	0.0211053	0.316131
ENSG00000024526	DEPDC1	12.9092	-0.151871	0.616812	-0.246219	0.805513	0.979118
ENSG00000024862	CCDC28A	16.0047	-0.153898	0.551545	-0.279032	0.780221	0.975363
ENSG00000025039	RRAGD	32.2232	1.33789	0.488328	2.73973	0.00614892	0.155121
ENSG00000025156	HSF2	16.3389	0.584597	0.552696	1.05772	0.290183	0.837649
ENSG00000025293	PHF20	52.3822	0.470299	0.396552	1.18597	0.235633	0.79578
ENSG00000025434	NR1H3	14.2609	-0.288463	0.626673	-0.460309	0.645294	0.952169
ENSG00000025708	TYMP	31.5801	-0.0512243	0.429014	-0.1194	0.904958	0.989391
ENSG00000025770	NCAPH2	63.9546	-0.157519	0.286925	-0.548988	0.583014	0.943885
ENSG00000025772	TOMM34	89.3469	-0.401898	0.275944	-1.45645	0.145269	0.712052
ENSG00000025796	SEC63	101.683	-0.626812	0.261642	-2.39568	0.0165893	0.275517
ENSG00000025800	KPNA6	177.035	0.025144	0.197246	0.127475	0.898564	0.988049
ENSG00000026025	VIM	5543.27	1.24804	0.112387	11.1048	1.19e-28	4.75e-25
ENSG00000026103	FAS	68.018	-0.400918	0.270258	-1.48346	0.137951	0.706722
ENSG00000026297	RNASET2	16.6897	-0.31781	0.61126	-0.519927	0.603115	0.944448
ENSG00000026508	CD44	1010.18	0.286481	0.113006	2.5351	0.0112414	0.221921
ENSG00000026559	KCNG1	19.1946	-1.04104	0.526602	-1.97691	0.0480521	0.489217
ENSG00000026652	AGPAT4	15.8704	-0.0505094	0.576297	-0.0876448	0.930159	0.992993
ENSG00000026950	BTN3A1	28.1629	-0.507715	0.496775	-1.02202	0.30677	0.848779
ENSG00000027001	MIPEP	25.7099	0.698277	0.47252	1.47777	0.139468	0.708157
ENSG00000027075	PRKCH	1.76701	0.132548	1.61024	0.0823158	0.934396	0.993322
ENSG00000027697	IFNGR1	98.2062	0.0790076	0.275957	0.286304	0.774645	0.975134
ENSG00000027847	B4GALT7	30.7053	-0.505281	0.416705	-1.21256	0.225297	0.78994
ENSG00000028116	VRK2	27.9525	0.238798	0.405145	0.589412	0.555585	0.938082
ENSG00000028137	TNFRSF1B	6.46375	-0.264915	0.872968	-0.303465	0.761536	0.9743
ENSG00000028203	VEZT	46.0858	0.495518	0.372153	1.33149	0.183028	0.75374
ENSG00000028277	POU2F2	4.23751	0.944167	1.14786	0.822545	0.410767	0.89653
ENSG00000028310	BRD9	31.3789	-0.490739	0.436073	-1.12536	0.260437	0.815046
ENSG00000028528	SNX1	126.986	-0.519577	0.244881	-2.12175	0.0338587	0.411477
ENSG00000028839	TBPL1	19.0167	-0.495346	0.553049	-0.895663	0.370433	0.878293
ENSG00000029153	ARNTL2	110.467	0.107821	0.470487	0.229168	0.818738	0.98135
ENSG00000029363	BCLAF1	79.0755	-0.287448	0.311658	-0.922318	0.356363	0.871307
ENSG00000029364	SLC39A9	159.145	-0.184197	0.241727	-0.762005	0.446057	0.909011
ENSG00000029534	ANK1	69.5137	-0.126198	0.365353	-0.345414	0.729783	0.966824
ENSG00000029639	TFB1M	15.5719	-0.929348	0.774237	-1.20034	0.230007	0.792916
ENSG00000029725	RABEP1	110.165	-0.00381979	0.276028	-0.0138384	0.988959	0.9994
ENSG00000029993	HMGB3	21.8871	-0.0805073	0.543509	-0.148125	0.882244	0.985315
ENSG00000030066	NUP160	96.5193	0.146792	0.253799	0.578379	0.563009	0.938985
ENSG00000030110	BAK1	17.1429	-0.923851	0.742604	-1.24407	0.213474	0.782615
ENSG00000030419	IKZF2	23.903	0.0203677	0.547513	0.0372004	0.970325	0.998069
ENSG00000030582	GRN	855.186	0.114211	0.181846	0.628067	0.52996	0.93187
ENSG00000031003	FAM13B	100.628	0.130969	0.283763	0.461543	0.644409	0.952022
ENSG00000031081	ARHGAP31	52.3084	-0.604845	0.327044	-1.84943	0.0643957	0.54864
ENSG00000031691	CENPQ	13.5481	-0.246377	0.567114	-0.43444	0.663969	0.956617
ENSG00000031698	SARS	444.372	0.203847	0.163448	1.24717	0.212337	0.78138
ENSG00000031823	RANBP3	73.4227	-0.913298	0.34541	-2.6441	0.00819091	0.183461
ENSG00000032219	ARID4A	31.4328	0.598013	0.559432	1.06896	0.285086	0.833826
ENSG00000032389	EIPR1	25.6562	-0.711339	0.519511	-1.36925	0.170922	0.742894
ENSG00000032444	PNPLA6	82.5764	0.0680181	0.276719	0.245802	0.805836	0.979244
ENSG00000032742	IFT88	20.007	0.367113	0.499574	0.734853	0.462429	0.916197
ENSG00000033011	ALG1	55.877	0.948271	0.444642	2.13266	0.0329524	0.403942
ENSG00000033030	ZCCHC8	24.0445	-0.310309	0.441326	-0.70313	0.481975	0.921574
ENSG00000033050	ABCF2	93.7492	-0.337748	0.303117	-1.11425	0.265171	0.819127
ENSG00000033100	CHPF2	118.519	-0.829199	0.354832	-2.33687	0.0194457	0.301447
ENSG00000033170	FUT8	106.647	-0.301139	0.330828	-0.910258	0.362686	0.875902
ENSG00000033178	UBA6	76.3929	0.0345997	0.286443	0.120791	0.903857	0.988873
ENSG00000033327	GAB2	76.6519	0.700619	0.380535	1.84114	0.0656011	0.551112
ENSG00000033627	ATP6V0A1	40.0798	0.276302	0.338038	0.817369	0.413718	0.897267
ENSG00000033800	PIAS1	60.2007	0.548261	0.36789	1.49029	0.136149	0.70535
ENSG00000033867	SLC4A7	122.758	0.192699	0.250922	0.767963	0.442509	0.909011
ENSG00000034053	APBA2	8.10488	-1.78532	0.978912	-1.82378	0.0681846	0.553746
ENSG00000034152	MAP2K3	39.3665	-0.975044	0.400938	-2.43191	0.0150196	0.261356
ENSG00000034510	TMSB10	1359.93	0.160575	0.161718	0.992931	0.320744	0.850853
ENSG00000034533	ASTE1	14.9607	0.207119	0.588123	0.35217	0.724711	0.966091
ENSG00000034677	RNF19A	50.9576	-0.666826	0.393179	-1.69599	0.0898887	0.611662
ENSG00000034693	PEX3	28.5844	-0.495024	0.414729	-1.19361	0.232631	0.795098
ENSG00000034713	GABARAPL2	89.7398	-0.267047	0.250914	-1.0643	0.287194	0.835327
ENSG00000035115	SH3YL1	16.9383	0.236028	0.516744	0.45676	0.647844	0.95286
ENSG00000035141	FAM136A	49.9485	-0.712546	0.392105	-1.81723	0.0691814	0.555678
ENSG00000035403	VCL	653.152	0.268236	0.122094	2.19696	0.0280231	0.369012
ENSG00000035499	DEPDC1B	3.20887	-0.420151	1.22541	-0.342865	0.7317	0.967233
ENSG00000035664	DAPK2	28.2333	-0.646129	0.434538	-1.48693	0.137033	0.706722
ENSG00000035681	NSMAF	100.074	0.103559	0.307475	0.336806	0.736263	0.968818
ENSG00000035687	ADSS	77.0478	0.325609	0.267845	1.21566	0.224113	0.789754
ENSG00000035862	TIMP2	1310.52	-0.290438	0.138153	-2.10229	0.035528	0.420666
ENSG00000035928	RFC1	67.1843	-0.190193	0.363802	-0.522791	0.60112	0.944448
ENSG00000036054	TBC1D23	81.2969	-0.147715	0.259152	-0.569994	0.568682	0.941104
ENSG00000036257	CUL3	95.5224	-0.00712449	0.326023	-0.0218527	0.982565	0.9994
ENSG00000036448	MYOM2	3.09306	-1.66024	1.47239	-1.12758	0.259496	0.81454
ENSG00000036549	AC118549.1	73.5536	-0.349764	0.439461	-0.795894	0.426094	0.902335
ENSG00000037042	TUBG2	10.5656	-0.189472	0.679116	-0.278998	0.780246	0.975363
ENSG00000037241	RPL26L1	15.3095	-0.317664	0.693175	-0.458274	0.646756	0.952534
ENSG00000037474	NSUN2	60.2413	0.104362	0.29191	0.357516	0.720705	0.964186
ENSG00000037637	FBXO42	45.2025	-0.288001	0.43248	-0.665929	0.505457	0.925543
ENSG00000037749	MFAP3	65.4349	0.323834	0.293193	1.10451	0.269373	0.822517
ENSG00000037757	MRI1	14.4666	-0.330003	0.558446	-0.590931	0.554566	0.937878
ENSG00000037897	METTL1	21.8444	-0.430466	0.497787	-0.864758	0.387171	0.886402
ENSG00000038002	AGA	48.3048	0.438863	0.429235	1.02243	0.306577	0.848779
ENSG00000038210	PI4K2B	30.5239	0.805072	0.481893	1.67065	0.0947918	0.625835
ENSG00000038219	BOD1L1	82.8353	0.455187	0.241768	1.88274	0.0597351	0.533689
ENSG00000038274	MAT2B	100.05	0.0126953	0.232778	0.0545383	0.956506	0.996407
ENSG00000038358	EDC4	58.1109	0.115189	0.301457	0.382109	0.702381	0.962956
ENSG00000038382	TRIO	254.493	0.0157458	0.234244	0.0672197	0.946407	0.995504
ENSG00000038427	VCAN	415.015	0.434513	0.183888	2.36292	0.0181315	0.291247
ENSG00000038532	CLEC16A	47.9626	-0.192598	0.400989	-0.480308	0.631009	0.948849
ENSG00000039123	MTREX	102.035	0.321617	0.249823	1.28738	0.197962	0.770081
ENSG00000039139	DNAH5	5.80922	-0.206773	1.3175	-0.156943	0.875289	0.985112
ENSG00000039319	ZFYVE16	77.4878	0.233611	0.2599	0.89885	0.368733	0.878085
ENSG00000039523	RIPOR1	85.8417	-0.327402	0.267223	-1.2252	0.220499	0.78787
ENSG00000039560	RAI14	239.655	-0.0143256	0.198784	-0.0720662	0.942549	0.995238
ENSG00000039650	PNKP	30.993	0.0171319	0.420027	0.0407877	0.967465	0.998069
ENSG00000040199	PHLPP2	44.6982	-0.172926	0.466675	-0.370549	0.710973	0.964081
ENSG00000040275	SPDL1	42.0885	0.898549	0.369911	2.4291	0.0151366	0.262411
ENSG00000040341	STAU2	17.0939	-0.904032	0.551703	-1.63862	0.101292	0.642212
ENSG00000040487	PQLC2	35.2229	-0.143337	0.506869	-0.282789	0.777339	0.975134
ENSG00000040531	CTNS	36.2556	-0.621417	0.41163	-1.50965	0.131133	0.695911
ENSG00000040608	RTN4R	4.01219	0.24701	1.31184	0.188294	0.850646	0.983767
ENSG00000040633	PHF23	69.2209	-0.483534	0.35423	-1.36503	0.172245	0.743899
ENSG00000040933	INPP4A	34.8848	-0.543219	0.433731	-1.25243	0.210412	0.779791
ENSG00000041353	RAB27B	8.61838	-0.859125	0.791435	-1.08553	0.277688	0.828913
ENSG00000041357	PSMA4	162.769	-0.395504	0.20301	-1.9482	0.0513914	0.505517
ENSG00000041802	LSG1	53.0859	-0.00772603	0.30947	-0.0249654	0.980083	0.9994
ENSG00000041880	PARP3	23.4748	-0.154113	0.536228	-0.287401	0.773805	0.975134
ENSG00000041982	TNC	1495.52	0.108358	0.217183	0.498923	0.617834	0.944448
ENSG00000041988	THAP3	24.2961	0.3422	0.412146	0.830288	0.406376	0.89495
ENSG00000042062	RIPOR3	20.4569	-1.75309	0.604455	-2.90028	0.00372826	0.111411
ENSG00000042088	TDP1	19.5678	-0.428565	0.515624	-0.831158	0.405885	0.89495
ENSG00000042286	AIFM2	70.8118	-0.0922157	0.370228	-0.249079	0.8033	0.978346
ENSG00000042317	SPATA7	11.7533	0.730173	0.675674	1.08066	0.279849	0.830291
ENSG00000042429	MED17	58.0991	-0.195438	0.295583	-0.661194	0.508488	0.92647
ENSG00000042445	RETSAT	70.2821	0.245936	0.296383	0.829791	0.406657	0.89495
ENSG00000042493	CAPG	30.0432	-0.14093	0.523188	-0.269368	0.787647	0.975537
ENSG00000042753	AP2S1	259.837	-0.105668	0.183805	-0.574889	0.565366	0.939529
ENSG00000043093	DCUN1D1	44.7218	-0.0756212	0.356138	-0.212337	0.831844	0.982103
ENSG00000043143	JADE2	45.4823	-0.181277	0.417809	-0.433875	0.664379	0.956617
ENSG00000043514	TRIT1	28.7666	0.325261	0.44822	0.725672	0.46804	0.917626
ENSG00000044090	CUL7	60.0814	-0.0885163	0.307674	-0.287695	0.77358	0.975134
ENSG00000044115	CTNNA1	542.43	0.0381687	0.119995	0.318086	0.75042	0.972873
ENSG00000044446	PHKA2	17.1264	-0.129366	0.582299	-0.222164	0.824186	0.982103
ENSG00000044459	CNTLN	21.1851	-1.1611	0.552454	-2.10172	0.0355776	0.420666
ENSG00000044524	EPHA3	9.05545	-0.348192	0.783418	-0.444452	0.656716	0.95657
ENSG00000044574	HSPA5	811.881	-0.38198	0.173356	-2.20344	0.0275637	0.367277
ENSG00000046647	GEMIN8	13.0475	-0.101947	0.944792	-0.107905	0.914071	0.991167
ENSG00000046651	OFD1	13.2822	-0.113644	0.610128	-0.186262	0.852239	0.983767
ENSG00000046653	GPM6B	19.7401	-0.573285	0.651338	-0.880165	0.37877	0.880399
ENSG00000046889	PREX2	52.0256	0.35466	0.379129	0.935458	0.349552	0.867761
ENSG00000047056	WDR37	38.4575	-0.12522	0.433515	-0.288849	0.772697	0.975134
ENSG00000047188	YTHDC2	47.8757	0.469385	0.439383	1.06828	0.285394	0.834151
ENSG00000047230	CTPS2	12.9154	-0.42137	0.617736	-0.68212	0.495163	0.924038
ENSG00000047249	ATP6V1H	67.7525	-0.127532	0.316369	-0.403113	0.686865	0.961069
ENSG00000047315	POLR2B	167.934	-0.00642688	0.225392	-0.0285142	0.977252	0.998585
ENSG00000047346	FAM214A	34.589	-0.124251	0.639337	-0.194344	0.845907	0.982819
ENSG00000047410	TPR	128.494	0.4993	0.242778	2.05661	0.0397234	0.442384
ENSG00000047578	KIAA0556	27.1283	0.211582	0.435014	0.486381	0.626697	0.948079
ENSG00000047579	DTNBP1	19.7074	-9.28e-05	0.538617	-0.000172367	0.999862	0.999862
ENSG00000047621	C12orf4	34.0896	0.663432	0.407732	1.62713	0.10371	0.646088
ENSG00000047634	SCML1	18.0334	-0.229571	0.589561	-0.389394	0.696985	0.962462
ENSG00000047644	WWC3	66.2367	0.174759	0.420139	0.415955	0.677443	0.959272
ENSG00000047648	ARHGAP6	4.92206	-0.167702	0.96556	-0.173684	0.862114	0.985112
ENSG00000047849	MAP4	654.795	-0.154373	0.144523	-1.06815	0.285451	0.834151
ENSG00000047932	GOPC	76.573	-0.153748	0.338844	-0.453742	0.650015	0.95428
ENSG00000048028	USP28	51.5296	-0.0259503	0.473937	-0.0547548	0.956334	0.996407
ENSG00000048052	HDAC9	13.5418	-1.37563	0.74719	-1.84108	0.0656101	0.551112
ENSG00000048140	TSPAN17	31.0539	0.0453746	0.503312	0.090152	0.928166	0.992993
ENSG00000048162	NOP16	34.6726	-0.551845	0.421156	-1.31031	0.19009	0.762297
ENSG00000048342	CC2D2A	40.5095	0.43702	0.368592	1.18565	0.235762	0.79578
ENSG00000048392	RRM2B	84.2048	-0.363707	0.324521	-1.12075	0.262395	0.816068
ENSG00000048405	ZNF800	32.4006	0.664154	0.388536	1.70938	0.0873814	0.605316
ENSG00000048471	SNX29	69.099	0.45806	0.374929	1.22172	0.221812	0.788872
ENSG00000048544	MRPS10	34.7384	-0.337666	0.452914	-0.745541	0.455945	0.913121
ENSG00000048649	RSF1	81.8412	-0.177146	0.274192	-0.646068	0.518235	0.929517
ENSG00000048707	VPS13D	112.941	0.163527	0.258853	0.631739	0.527558	0.931446
ENSG00000048740	CELF2	97.2608	0.606733	0.252846	2.39962	0.0164123	0.275446
ENSG00000048828	FAM120A	199.633	-0.104639	0.239366	-0.43715	0.662002	0.956617
ENSG00000048991	R3HDM1	19.9495	0.73956	0.504351	1.46636	0.14255	0.711761
ENSG00000049130	KITLG	175.787	-0.174176	0.205769	-0.846461	0.397296	0.891459
ENSG00000049167	ERCC8	16.7402	0.461232	0.596158	0.773674	0.439124	0.907973
ENSG00000049192	ADAMTS6	17.0613	-1.15756	0.845676	-1.3688	0.171063	0.743172
ENSG00000049239	H6PD	159.672	-0.282428	0.231679	-1.21905	0.222826	0.789754
ENSG00000049245	VAMP3	193.515	0.263077	0.180932	1.45401	0.145944	0.713526
ENSG00000049246	PER3	49.5319	-0.290214	0.345717	-0.839455	0.401214	0.89279
ENSG00000049323	LTBP1	406.475	0.441809	0.13425	3.29095	0.000998488	0.0453215
ENSG00000049449	RCN1	155.536	0.113636	0.234536	0.484515	0.628021	0.948079
ENSG00000049540	ELN	1011.12	-0.207992	0.188629	-1.10265	0.27018	0.822552
ENSG00000049541	RFC2	42.1894	-0.829405	0.402106	-2.06265	0.0391458	0.44035
ENSG00000049618	ARID1B	93.446	-0.0990029	0.242123	-0.408894	0.682617	0.960095
ENSG00000049656	CLPTM1L	137.393	-0.576489	0.247248	-2.33162	0.0197206	0.302189
ENSG00000049759	NEDD4L	39.4203	0.288854	0.384935	0.750397	0.453015	0.911995
ENSG00000049769	PPP1R3F	5.43055	-1.03704	1.02793	-1.00886	0.313041	0.850853
ENSG00000049860	HEXB	335.777	0.517383	0.169805	3.04692	0.00231198	0.0805363
ENSG00000049883	PTCD2	24.6752	-0.819818	0.665169	-1.2325	0.217764	0.784933
ENSG00000050130	JKAMP	57.0831	-0.914891	0.34573	-2.64625	0.00813885	0.182636
ENSG00000050165	DKK3	371.378	-0.0839505	0.188502	-0.445355	0.656063	0.95657
ENSG00000050327	ARHGEF5	3.47762	0.65155	1.1688	0.557452	0.577219	0.942222
ENSG00000050393	MCUR1	49.317	-0.0710515	0.475116	-0.149545	0.881123	0.985302
ENSG00000050405	LIMA1	256.984	-0.299349	0.16438	-1.82108	0.068595	0.554264
ENSG00000050426	LETMD1	29.029	0.981912	0.415417	2.36368	0.0180946	0.291247
ENSG00000050438	SLC4A8	11.4692	1.16306	0.827225	1.40598	0.15973	0.730578
ENSG00000050555	LAMC3	4.67978	1.76476	1.35755	1.29996	0.193614	0.765944
ENSG00000050748	MAPK9	68.462	0.530086	0.326586	1.62311	0.104565	0.646546
ENSG00000050820	BCAR1	100.986	-0.180287	0.254486	-0.708436	0.478674	0.920377
ENSG00000051009	FAM160A2	14.806	0.168441	0.596457	0.282403	0.777634	0.975134
ENSG00000051108	HERPUD1	220.552	-0.658161	0.200167	-3.28806	0.0010088	0.045617
ENSG00000051128	HOMER3	61.4927	0.435911	0.310543	1.4037	0.160408	0.730738
ENSG00000051180	RAD51	23.368	-0.947888	0.618292	-1.53308	0.125257	0.686425
ENSG00000051341	POLQ	10.6759	-0.953526	0.835684	-1.14101	0.253865	0.811433
ENSG00000051382	PIK3CB	13.3395	-0.758023	0.667151	-1.13621	0.25587	0.811808
ENSG00000051523	CYBA	57.868	0.427876	0.313674	1.36408	0.172542	0.744
ENSG00000051596	THOC3	7.25102	-0.0124446	0.854741	-0.0145595	0.988384	0.9994
ENSG00000051620	HEBP2	91.1898	0.464399	0.303836	1.52845	0.1264	0.686817
ENSG00000051825	MPHOSPH9	28.0667	-0.109009	0.519928	-0.209662	0.833932	0.982103
ENSG00000052126	PLEKHA5	69.0885	0.412848	0.323531	1.27607	0.201932	0.770402
ENSG00000052723	SIKE1	78.6997	0.0444924	0.319131	0.139417	0.889121	0.986119
ENSG00000052749	RRP12	40.6992	0.555562	0.431328	1.28803	0.197737	0.770081
ENSG00000052795	FNIP2	62.6002	-0.375807	0.438492	-0.857045	0.39142	0.889162
ENSG00000052802	MSMO1	282.908	0.0394005	0.246824	0.15963	0.873172	0.985112
ENSG00000052841	TTC17	81.8158	0.148928	0.254361	0.585497	0.558213	0.93836
ENSG00000052850	ALX4	2.24832	-0.112607	1.37785	-0.0817264	0.934864	0.993322
ENSG00000053254	FOXN3	94.7448	-0.622306	0.393381	-1.58195	0.113662	0.669457
ENSG00000053328	METTL24	13.2272	0.724834	0.630409	1.14978	0.250233	0.809375
ENSG00000053371	AKR7A2	64.6018	-0.360721	0.28	-1.28829	0.197646	0.770081
ENSG00000053372	MRTO4	73.8898	0.252668	0.309191	0.817192	0.413819	0.897267
ENSG00000053501	USE1	28.9348	-0.302033	0.499502	-0.604669	0.545399	0.935471
ENSG00000053747	LAMA3	126.191	0.103345	0.251114	0.411544	0.680673	0.959994
ENSG00000053770	AP5M1	38.293	-0.890108	0.403532	-2.20579	0.0273987	0.366427
ENSG00000053900	ANAPC4	41.4198	-0.0893622	0.357025	-0.250297	0.802358	0.978314
ENSG00000054116	TRAPPC3	98.4253	-0.211157	0.260105	-0.811813	0.416899	0.899708
ENSG00000054118	THRAP3	186.701	0.142731	0.193848	0.736304	0.461546	0.915831
ENSG00000054148	PHPT1	196.685	-0.169708	0.189462	-0.895734	0.370395	0.878293
ENSG00000054267	ARID4B	44.7808	-0.269531	0.37997	-0.709347	0.478109	0.920377
ENSG00000054277	OPN3	18.3042	0.465808	0.595785	0.781838	0.43431	0.906322
ENSG00000054282	SDCCAG8	32.6422	0.211989	0.436472	0.485688	0.627189	0.948079
ENSG00000054392	HHAT	7.97451	-0.757735	0.918295	-0.825154	0.409284	0.89579
ENSG00000054523	KIF1B	103.051	-0.104301	0.276006	-0.377893	0.70551	0.96324
ENSG00000054598	FOXC1	40.946	-0.370678	0.377795	-0.98116	0.326514	0.853746
ENSG00000054611	TBC1D22A	33.0131	-0.512015	0.523132	-0.978749	0.327704	0.854598
ENSG00000054654	SYNE2	41.7321	0.325779	0.441138	0.738496	0.460213	0.915305
ENSG00000054793	ATP9A	92.0645	0.1503	0.326982	0.459659	0.645761	0.952506
ENSG00000054965	FAM168A	75.9531	-0.466657	0.349242	-1.3362	0.181485	0.751819
ENSG00000054967	RELT	8.20652	-0.39345	1.08566	-0.362406	0.717048	0.964091
ENSG00000054983	GALC	33.2364	0.228577	0.448858	0.509241	0.610583	0.944448
ENSG00000055044	NOP58	63.8759	0.784661	0.330524	2.37399	0.017597	0.285337
ENSG00000055070	SZRD1	158.706	-0.395657	0.24603	-1.60817	0.107798	0.652726
ENSG00000055130	CUL1	92.8492	-0.30883	0.256633	-1.20339	0.228824	0.792862
ENSG00000055147	FAM114A2	41.4933	0.419232	0.389272	1.07696	0.281497	0.830328
ENSG00000055163	CYFIP2	11.7838	-0.180162	0.765059	-0.235488	0.81383	0.981001
ENSG00000055208	TAB2	60.3099	-0.153953	0.33371	-0.461339	0.644556	0.952022
ENSG00000055211	GINM1	111.939	-0.281501	0.324826	-0.86662	0.38615	0.885899
ENSG00000055332	EIF2AK2	139.639	0.18899	0.241719	0.781857	0.434298	0.906322
ENSG00000055483	USP36	48.5954	-0.446652	0.379506	-1.17693	0.239224	0.798236
ENSG00000055609	KMT2C	84.693	0.166136	0.345921	0.480271	0.631035	0.948849
ENSG00000055732	MCOLN3	6.63169	0.300812	0.894774	0.336187	0.73673	0.968818
ENSG00000055917	PUM2	148.105	-0.288454	0.218881	-1.31785	0.187552	0.759783
ENSG00000055950	MRPL43	80.0667	0.376457	0.250393	1.50346	0.132719	0.699938
ENSG00000056050	HPF1	13.0007	-0.134926	0.667412	-0.202163	0.83979	0.982189
ENSG00000056097	ZFR	166.507	0.299746	0.239833	1.24981	0.211369	0.780771
ENSG00000056277	ZNF280C	12.8423	0.589778	0.639013	0.922951	0.356033	0.871307
ENSG00000056558	TRAF1	49.316	-0.457732	0.869461	-0.526455	0.598572	0.944448
ENSG00000056586	RC3H2	88.8143	0.680756	0.291417	2.33602	0.01949	0.301447
ENSG00000056736	IL17RB	30.4661	0.143087	0.532154	0.268882	0.788021	0.975537
ENSG00000056972	TRAF3IP2	43.4541	-0.275615	0.458634	-0.600947	0.547875	0.935673
ENSG00000056998	GYG2	9.29598	0.0310685	0.843306	0.0368413	0.970612	0.998069
ENSG00000057019	DCBLD2	268.015	-0.639484	0.192293	-3.32556	0.000882405	0.0414661
ENSG00000057252	SOAT1	110.098	0.197158	0.2586	0.762406	0.445818	0.909011
ENSG00000057608	GDI2	468.235	0.398898	0.165399	2.41174	0.0158765	0.270239
ENSG00000057657	PRDM1	32.4962	0.259822	0.446305	0.582164	0.560456	0.938496
ENSG00000057663	ATG5	48.1968	-0.498397	0.39316	-1.26767	0.204916	0.774858
ENSG00000057757	PITHD1	61.1937	-0.392891	0.32567	-1.20641	0.22766	0.792862
ENSG00000057935	MTA3	50.0096	-0.0983598	0.366151	-0.268632	0.788213	0.975537
ENSG00000058056	USP13	51.1873	0.0535803	0.356858	0.150145	0.88065	0.985229
ENSG00000058063	ATP11B	90.3848	-0.230164	0.300328	-0.766375	0.443453	0.909011
ENSG00000058091	CDK14	89.6378	-0.64977	0.344098	-1.88833	0.0589819	0.532657
ENSG00000058262	SEC61A1	870.616	-0.0147738	0.157062	-0.0940634	0.925059	0.992545
ENSG00000058272	PPP1R12A	122.472	-0.197149	0.243833	-0.808539	0.41878	0.90021
ENSG00000058453	CROCC	18.8548	0.428874	0.515644	0.831725	0.405564	0.89495
ENSG00000058600	POLR3E	40.7965	0.542134	0.442369	1.22553	0.220377	0.78787
ENSG00000058668	ATP2B4	516.661	-0.150811	0.139704	-1.07951	0.280362	0.830328
ENSG00000058673	ZC3H11A	97.1865	0.187912	0.364004	0.516236	0.605689	0.944448
ENSG00000058729	RIOK2	47.0244	0.127263	0.374967	0.339397	0.73431	0.968226
ENSG00000058799	YIPF1	24.1669	-0.230818	0.433016	-0.533047	0.594001	0.944448
ENSG00000058804	NDC1	51.13	0.0243751	0.323031	0.0754575	0.939851	0.99447
ENSG00000059122	FLYWCH1	47.2116	-0.707481	0.364664	-1.94009	0.0523687	0.508536
ENSG00000059145	UNKL	39.0012	0.152994	0.375146	0.407825	0.683402	0.960148
ENSG00000059378	PARP12	17.795	0.431911	0.581672	0.742534	0.457764	0.914231
ENSG00000059573	ALDH18A1	112.981	0.253489	0.265512	0.95472	0.339719	0.862574
ENSG00000059588	TARBP1	22.6598	0.711562	0.577084	1.23303	0.217564	0.784933
ENSG00000059691	GATB	23.8061	0.234165	0.445562	0.525549	0.599202	0.944448
ENSG00000059728	MXD1	32.8806	0.207047	0.392911	0.526957	0.598223	0.944448
ENSG00000059758	CDK17	46.5972	-0.0859562	0.363241	-0.236637	0.812939	0.980518
ENSG00000059769	DNAJC25	14.8381	0.130401	0.612294	0.212971	0.83135	0.982103
ENSG00000059804	SLC2A3	83.5629	0.0584563	0.300441	0.194568	0.845731	0.982819
ENSG00000060069	CTDP1	35.8186	-0.517009	0.415835	-1.2433	0.213756	0.782837
ENSG00000060138	YBX3	139.638	0.44129	0.286513	1.54021	0.123509	0.681409
ENSG00000060237	WNK1	209.607	0.0364363	0.175475	0.207644	0.835507	0.982103
ENSG00000060339	CCAR1	88.2467	-0.00556693	0.25464	-0.0218619	0.982558	0.9994
ENSG00000060491	OGFR	62.9914	-0.299358	0.290776	-1.02952	0.303238	0.84662
ENSG00000060642	PIGV	20.4283	0.490983	0.522641	0.939426	0.347512	0.866433
ENSG00000060656	PTPRU	181.657	0.307359	0.253174	1.21402	0.22474	0.789754
ENSG00000060688	SNRNP40	89.8016	-0.204013	0.286344	-0.712478	0.476169	0.92013
ENSG00000060718	COL11A1	45.4055	-0.135171	0.357036	-0.378592	0.704991	0.962956
ENSG00000060749	QSER1	84.9822	0.7711	0.352253	2.18905	0.0285931	0.372204
ENSG00000060762	MPC1	21.6258	0.536731	0.483694	1.10965	0.267149	0.820914
ENSG00000060971	ACAA1	47.5075	-0.49791	0.326063	-1.52704	0.126752	0.686817
ENSG00000060982	BCAT1	298.777	0.226456	0.208705	1.08505	0.277897	0.828913
ENSG00000061273	HDAC7	113.276	0.303872	0.249515	1.21785	0.223282	0.789754
ENSG00000061337	LZTS1	4.45421	-1.72811	1.16647	-1.48148	0.138478	0.706722
ENSG00000061656	SPAG4	1.16038	0.273843	1.91397	0.143076	0.88623	0.985632
ENSG00000061676	NCKAP1	295.901	0.0470718	0.219573	0.214378	0.830252	0.982103
ENSG00000061794	MRPS35	68.2127	-0.119064	0.518284	-0.229727	0.818304	0.98135
ENSG00000061918	GUCY1B1	43.317	0.0371259	0.377876	0.0982489	0.921735	0.991755
ENSG00000061936	SFSWAP	32.6292	0.0811108	0.487534	0.166369	0.867866	0.985112
ENSG00000061938	TNK2	25.1941	-0.500375	0.540599	-0.925594	0.354657	0.870159
ENSG00000061987	MON2	75.6841	-0.331239	0.351666	-0.941913	0.346237	0.866171
ENSG00000062038	CDH3	5.01388	0.0113944	1.61107	0.00707257	0.994357	0.999501
ENSG00000062194	GPBP1	102.895	0.224092	0.263792	0.849503	0.395601	0.890637
ENSG00000062282	DGAT2	2.36254	-1.92148	1.51654	-1.26702	0.20515	0.774858
ENSG00000062370	ZNF112	5.34414	0.228298	1.00535	0.227084	0.820358	0.981676
ENSG00000062485	CS	78.4293	0.563731	0.258692	2.17916	0.0293197	0.376567
ENSG00000062582	MRPS24	14.4082	0.629146	0.776612	0.810117	0.417873	0.90021
ENSG00000062598	ELMO2	55.1438	-0.0793854	0.311512	-0.254839	0.798847	0.977747
ENSG00000062650	WAPL	91.0607	-0.274932	0.321507	-0.855134	0.392477	0.889635
ENSG00000062716	VMP1	120.616	0.161435	0.234064	0.689702	0.490381	0.923464
ENSG00000062725	APPBP2	113.371	0.138638	0.228452	0.606861	0.543943	0.935316
ENSG00000062822	POLD1	27.7249	0.479717	0.489125	0.980765	0.326708	0.853791
ENSG00000063046	EIF4B	185.076	1.79622	0.294874	6.0915	1.12e-09	2.44e-07
ENSG00000063169	BICRA	21.4707	-0.806288	0.517464	-1.55815	0.119197	0.676706
ENSG00000063176	SPHK2	16.6126	-0.087889	0.553586	-0.158763	0.873856	0.985112
ENSG00000063177	RPL18	454.858	1.02057	0.141896	7.19236	6.37e-13	2.83e-10
ENSG00000063180	CA11	7.26773	-2.91298	1.18456	-2.45913	0.0139272	0.252678
ENSG00000063241	ISOC2	65.4713	-0.448145	0.290368	-1.54337	0.122742	0.681409
ENSG00000063244	U2AF2	265.535	-0.507339	0.18686	-2.71507	0.00662612	0.162707
ENSG00000063245	EPN1	110.013	-0.527473	0.342387	-1.54058	0.12342	0.681409
ENSG00000063322	MED29	75.9501	0.532521	0.324723	1.63993	0.10102	0.642212
ENSG00000063438	AHRR	56.6956	0.0732682	0.391976	0.18692	0.851723	0.983767
ENSG00000063587	ZNF275	25.5998	-0.748734	0.490863	-1.52534	0.127174	0.687071
ENSG00000063601	MTMR1	33.9953	-0.399891	0.452583	-0.883573	0.376927	0.880399
ENSG00000063660	GPC1	292.522	0.106125	0.216383	0.490448	0.623817	0.946827
ENSG00000063761	ADCK1	7.60985	0.412939	0.762689	0.541425	0.588214	0.944448
ENSG00000063854	HAGH	33.407	-0.282339	0.42395	-0.665973	0.505428	0.925543
ENSG00000063978	RNF4	101.963	-0.511092	0.263657	-1.93847	0.0525655	0.509114
ENSG00000064012	CASP8	23.2106	-0.287562	0.507925	-0.56615	0.571292	0.941519
ENSG00000064042	LIMCH1	18.7962	0.416246	0.595027	0.699542	0.484213	0.92224
ENSG00000064102	INTS13	41.4799	-0.213803	0.394548	-0.541893	0.587892	0.944448
ENSG00000064115	TM7SF3	79.2584	0.793594	0.270281	2.93618	0.00332279	0.103421
ENSG00000064199	SPA17	5.77442	0.333882	0.862174	0.387256	0.698567	0.96295
ENSG00000064205	WISP2	14.1827	0.0472557	0.606123	0.0779639	0.937857	0.993694
ENSG00000064309	CDON	84.386	-0.508197	0.331507	-1.53299	0.125278	0.686425
ENSG00000064313	TAF2	47.1243	0.0427512	0.344717	0.124018	0.901301	0.988684
ENSG00000064393	HIPK2	90.3838	0.742319	0.424146	1.75015	0.0800924	0.58203
ENSG00000064419	TNPO3	110.017	0.077289	0.310072	0.249262	0.803158	0.978346
ENSG00000064490	RFXANK	25.4913	-0.865521	0.604212	-1.43248	0.152007	0.720463
ENSG00000064545	TMEM161A	23.5579	0.84839	0.483966	1.75299	0.0796029	0.580573
ENSG00000064601	CTSA	462.374	0.103343	0.156425	0.660655	0.508834	0.926509
ENSG00000064607	SUGP2	54.4973	0.612525	0.341019	1.79616	0.0724691	0.566757
ENSG00000064651	SLC12A2	127.074	0.0720814	0.264772	0.27224	0.785438	0.975537
ENSG00000064652	SNX24	19.046	-0.0106875	0.550164	-0.019426	0.984501	0.9994
ENSG00000064655	EYA2	4.55327	-0.872067	0.990367	-0.880548	0.378562	0.880399
ENSG00000064666	CNN2	388.977	0.203297	0.138716	1.46557	0.142766	0.711761
ENSG00000064687	ABCA7	6.4877	-0.484027	0.946137	-0.511582	0.608943	0.944448
ENSG00000064692	SNCAIP	7.06728	-1.47098	0.782436	-1.88	0.0601074	0.53464
ENSG00000064703	DDX20	39.463	-0.0127801	0.399922	-0.0319565	0.974507	0.998493
ENSG00000064726	BTBD1	116.658	-0.0350826	0.259319	-0.135287	0.892385	0.986389
ENSG00000064763	FAR2	28.7457	0.170445	0.460153	0.370409	0.711078	0.964081
ENSG00000064932	SBNO2	71.6631	0.141247	0.312019	0.452687	0.650774	0.954587
ENSG00000064933	PMS1	25.3051	0.482311	0.522979	0.922238	0.356404	0.871307
ENSG00000064961	HMG20B	62.5473	-0.266185	0.351537	-0.757203	0.448928	0.910297
ENSG00000064989	CALCRL	4.17316	-0.34493	1.09484	-0.31505	0.752724	0.97407
ENSG00000064995	TAF11	36.9354	0.0822678	0.418223	0.196708	0.844056	0.982819
ENSG00000064999	ANKS1A	30.1235	-0.324645	0.399339	-0.812957	0.416243	0.899629
ENSG00000065000	AP3D1	232.99	-0.159949	0.250878	-0.637555	0.523763	0.930017
ENSG00000065029	ZNF76	20.6922	-0.85192	0.584031	-1.45869	0.144651	0.712052
ENSG00000065054	SLC9A3R2	38.4036	-0.36687	0.378107	-0.970281	0.331906	0.859825
ENSG00000065057	NTHL1	16.625	-0.175029	0.487486	-0.359044	0.719562	0.964186
ENSG00000065060	UHRF1BP1	54.1155	0.318682	0.376676	0.846037	0.397532	0.891459
ENSG00000065135	GNAI3	209.83	-0.2023	0.246774	-0.81978	0.412342	0.897267
ENSG00000065150	IPO5	731.785	0.896513	0.155604	5.7615	8.34e-09	1.61e-06
ENSG00000065154	OAT	157.237	-0.117582	0.212472	-0.553397	0.579991	0.943401
ENSG00000065183	WDR3	62.3718	0.320348	0.285229	1.12313	0.261384	0.815609
ENSG00000065243	PKN2	62.1456	-0.255347	0.313097	-0.815551	0.414757	0.89809
ENSG00000065268	WDR18	92.6784	-0.136817	0.268156	-0.510217	0.6099	0.944448
ENSG00000065308	TRAM2	211.276	0.258365	0.208341	1.2401	0.214937	0.783306
ENSG00000065320	NTN1	54.7815	-0.600638	0.395695	-1.51793	0.129032	0.691806
ENSG00000065328	MCM10	33.6396	-0.309465	0.555406	-0.557187	0.5774	0.942222
ENSG00000065357	DGKA	52.6636	0.269615	0.44222	0.609685	0.542071	0.935146
ENSG00000065361	ERBB3	4.6336	-0.171482	1.08827	-0.157574	0.874793	0.985112
ENSG00000065413	ANKRD44	13.7556	-0.0635712	0.616516	-0.103114	0.917873	0.991404
ENSG00000065427	KARS	158.625	0.407516	0.242383	1.68129	0.0927062	0.620111
ENSG00000065457	ADAT1	33.8593	-0.825483	0.415499	-1.98673	0.0469527	0.483778
ENSG00000065485	PDIA5	67.2437	-0.183793	0.265306	-0.692758	0.488462	0.92298
ENSG00000065491	TBC1D22B	17.4221	-0.392089	0.640417	-0.61224	0.540379	0.934961
ENSG00000065518	NDUFB4	77.9058	-0.0357673	0.284373	-0.125776	0.899909	0.988049
ENSG00000065526	SPEN	90.6989	0.019794	0.263548	0.075106	0.94013	0.99447
ENSG00000065534	MYLK	648.557	-0.000959153	0.162928	-0.00588698	0.995303	0.999501
ENSG00000065548	ZC3H15	66.2761	-0.678481	0.288698	-2.35014	0.0187664	0.295892
ENSG00000065559	MAP2K4	28.6891	-0.181765	0.467217	-0.389037	0.697249	0.962462
ENSG00000065600	TMEM206	14.725	0.513278	0.663861	0.77317	0.439422	0.907973
ENSG00000065613	SLK	126.361	-0.0814258	0.214178	-0.380177	0.703814	0.962956
ENSG00000065615	CYB5R4	26.1622	0.352443	0.506862	0.695342	0.486841	0.922969
ENSG00000065665	SEC61A2	11.0202	-0.0831076	0.683421	-0.121605	0.903212	0.98878
ENSG00000065717	TLE2	1.67778	-0.39593	1.4395	-0.275047	0.78328	0.975376
ENSG00000065802	ASB1	48.3587	0.567994	0.40963	1.3866	0.165563	0.738929
ENSG00000065809	FAM107B	51.871	-0.0916371	0.360422	-0.25425	0.799303	0.977747
ENSG00000065833	ME1	43.0762	-0.0915717	0.382865	-0.239175	0.81097	0.980215
ENSG00000065882	TBC1D1	70.0863	0.476721	0.300535	1.58624	0.112684	0.666814
ENSG00000065883	CDK13	82.7991	0.0790152	0.259568	0.304411	0.760815	0.9743
ENSG00000065911	MTHFD2	314.056	0.108505	0.178043	0.609433	0.542237	0.93518
ENSG00000065923	SLC9A7	78.5695	0.315209	0.291731	1.08048	0.279928	0.830291
ENSG00000065970	FOXJ2	46.4047	-0.228703	0.348327	-0.656574	0.511455	0.927486
ENSG00000065978	YBX1	178.457	0.975435	0.226258	4.31116	1.62e-05	0.00156937
ENSG00000065989	PDE4A	35.625	0.547162	0.42784	1.27889	0.200935	0.770402
ENSG00000066027	PPP2R5A	38.7459	-0.92248	0.421929	-2.18634	0.0287908	0.373377
ENSG00000066044	ELAVL1	146.013	-0.0313411	0.23696	-0.132263	0.894776	0.98731
ENSG00000066084	DIP2B	66.3463	-0.0812636	0.341285	-0.238111	0.811795	0.980469
ENSG00000066117	SMARCD1	70.9224	0.343866	0.265596	1.29469	0.195426	0.767798
ENSG00000066135	KDM4A	94.616	0.187792	0.250958	0.748303	0.454277	0.911995
ENSG00000066136	NFYC	33.087	0.17863	0.381827	0.46783	0.639906	0.951048
ENSG00000066279	ASPM	24.4493	0.979048	0.451163	2.17006	0.0300027	0.383286
ENSG00000066322	ELOVL1	100.57	-0.101467	0.276305	-0.367229	0.713448	0.964091
ENSG00000066379	ZNRD1	18.3059	-0.140327	0.556374	-0.252216	0.800874	0.97804
ENSG00000066422	ZBTB11	42.0503	0.300541	0.367249	0.818357	0.413153	0.897267
ENSG00000066427	ATXN3	35.8796	0.420837	0.389096	1.08158	0.279441	0.830079
ENSG00000066455	GOLGA5	75.7154	0.187308	0.271573	0.689714	0.490374	0.923464
ENSG00000066468	FGFR2	7.18443	-0.852981	0.908155	-0.939245	0.347605	0.866433
ENSG00000066557	LRRC40	21.5682	0.340004	0.537096	0.63304	0.526707	0.931223
ENSG00000066583	ISOC1	27.8284	-0.435768	0.454122	-0.959584	0.337265	0.861183
ENSG00000066629	EML1	95.4468	0.0548615	0.242508	0.226226	0.821026	0.981676
ENSG00000066651	TRMT11	22.2549	0.695706	0.488126	1.42526	0.154082	0.722364
ENSG00000066654	THUMPD1	47.3608	-0.696331	0.430035	-1.61924	0.105395	0.648399
ENSG00000066697	MSANTD3	76.7884	-0.0342732	0.27153	-0.126222	0.899556	0.988049
ENSG00000066735	KIF26A	6.14337	0.477216	1.13402	0.420818	0.673888	0.957571
ENSG00000066739	ATG2B	64.3607	0.194467	0.316198	0.615018	0.538543	0.93489
ENSG00000066777	ARFGEF1	81.0352	0.253053	0.323796	0.781519	0.434497	0.906438
ENSG00000066827	ZFAT	29.011	0.412306	0.62132	0.663598	0.506948	0.925548
ENSG00000066855	MTFR1	28.2078	-0.513219	0.575616	-0.8916	0.372607	0.88014
ENSG00000066926	FECH	63.7896	-0.176511	0.3546	-0.497774	0.618643	0.944448
ENSG00000066933	MYO9A	75.5811	0.58685	0.301458	1.9467	0.0515703	0.505517
ENSG00000067048	DDX3Y	87.9183	0.28193	0.277211	1.01702	0.309142	0.84984
ENSG00000067057	PFKP	229.627	-0.44691	0.172918	-2.58452	0.00975148	0.204287
ENSG00000067064	IDI1	238.869	-0.173237	0.196049	-0.883639	0.376891	0.880399
ENSG00000067066	SP100	118.773	0.606392	0.225324	2.6912	0.00711965	0.169275
ENSG00000067082	KLF6	235.323	-0.0856132	0.285104	-0.300287	0.763958	0.9743
ENSG00000067113	PLPP1	70.9478	-0.0654327	0.319569	-0.204753	0.837765	0.982103
ENSG00000067141	NEO1	42.6458	-0.201843	0.3744	-0.539109	0.589812	0.944448
ENSG00000067167	TRAM1	605.288	-0.395363	0.197264	-2.00423	0.045045	0.473486
ENSG00000067177	PHKA1	5.08695	-1.57141	0.896017	-1.75378	0.0794685	0.580307
ENSG00000067182	TNFRSF1A	289.121	-0.30425	0.162315	-1.87445	0.0608688	0.537831
ENSG00000067191	CACNB1	9.99456	0.745846	0.856211	0.871101	0.383699	0.884035
ENSG00000067208	EVI5	45.5181	-1.76212	0.474196	-3.71603	0.000202381	0.0123731
ENSG00000067221	STOML1	17.1301	0.100811	0.533109	0.1891	0.850015	0.983566
ENSG00000067225	PKM	2195.07	-0.300169	0.102804	-2.91982	0.00350236	0.107337
ENSG00000067248	DHX29	63.4241	0.558486	0.298062	1.87373	0.0609682	0.537831
ENSG00000067334	DNTTIP2	60.7223	0.0705466	0.353112	0.199785	0.841649	0.982509
ENSG00000067365	METTL22	20.718	-0.576679	0.586058	-0.983996	0.325117	0.853746
ENSG00000067369	TP53BP1	111.606	-0.0499479	0.25741	-0.19404	0.846145	0.982819
ENSG00000067445	TRO	12.1245	0.281178	0.728266	0.386092	0.699429	0.962956
ENSG00000067533	RRP15	40.1095	0.107928	0.411314	0.262399	0.793014	0.97714
ENSG00000067560	RHOA	734.836	-0.240737	0.125638	-1.91612	0.0553496	0.519385
ENSG00000067596	DHX8	99.7175	0.158913	0.283343	0.56085	0.5749	0.941815
ENSG00000067646	ZFY	46.5127	-0.358059	0.364528	-0.982251	0.325976	0.853746
ENSG00000067704	IARS2	111.985	0.242613	0.232769	1.04229	0.297276	0.842985
ENSG00000067715	SYT1	13.1238	-0.172137	0.625388	-0.275249	0.783125	0.975363
ENSG00000067798	NAV3	112.759	0.509502	0.282172	1.80565	0.0709733	0.563019
ENSG00000067829	IDH3G	57.9017	0.0615163	0.289515	0.212481	0.831732	0.982103
ENSG00000067836	ROGDI	13.7189	0.248332	0.633413	0.392054	0.695018	0.962269
ENSG00000067900	ROCK1	61.3563	-0.322404	0.324501	-0.993538	0.320448	0.850853
ENSG00000067955	CBFB	72.9273	-0.601959	0.341702	-1.76165	0.078129	0.57838
ENSG00000067992	PDK3	5.8369	0.417549	0.93609	0.446056	0.655557	0.95657
ENSG00000068001	HYAL2	45.7447	-0.744168	0.340639	-2.18463	0.0289162	0.374597
ENSG00000068024	HDAC4	42.7621	-0.116365	0.638091	-0.182364	0.855297	0.984694
ENSG00000068028	RASSF1	90.5131	-0.526358	0.363138	-1.44947	0.147206	0.714446
ENSG00000068078	FGFR3	6.53426	-1.10967	0.920675	-1.20528	0.228096	0.792862
ENSG00000068079	IFI35	24.069	-0.574496	0.451072	-1.27362	0.202797	0.770977
ENSG00000068097	HEATR6	42.6641	0.435095	0.359649	1.20978	0.226364	0.790828
ENSG00000068120	COASY	46.8341	-0.843434	0.363253	-2.3219	0.0202386	0.30803
ENSG00000068137	PLEKHH3	37.6439	-0.803632	0.394021	-2.03957	0.0413934	0.452411
ENSG00000068305	MEF2A	54.7353	-0.163234	0.326416	-0.500079	0.617019	0.944448
ENSG00000068308	OTUD5	62.328	-0.881391	0.299335	-2.94449	0.00323484	0.101609
ENSG00000068323	TFE3	98.2554	-0.0213519	0.259958	-0.082136	0.934539	0.993322
ENSG00000068354	TBC1D25	19.0589	0.866232	0.549162	1.57737	0.11471	0.669457
ENSG00000068366	ACSL4	194.85	-0.0992807	0.235299	-0.421934	0.673073	0.957571
ENSG00000068383	INPP5A	61.9887	-0.489994	0.342421	-1.43097	0.152439	0.720463
ENSG00000068394	GPKOW	27.7164	-0.0817755	0.457131	-0.178889	0.858025	0.984744
ENSG00000068400	GRIPAP1	21.4803	-0.5036	0.480543	-1.04798	0.294647	0.84019
ENSG00000068438	FTSJ1	54.6315	-0.472539	0.369814	-1.27777	0.201329	0.770402
ENSG00000068489	PRR11	13.2115	0.275682	0.610269	0.451739	0.651457	0.95503
ENSG00000068650	ATP11A	46.0148	-1.15483	0.405439	-2.84835	0.0043946	0.123907
ENSG00000068654	POLR1A	108.48	-0.0749651	0.232234	-0.3228	0.746847	0.971579
ENSG00000068697	LAPTM4A	776.588	-0.140813	0.131073	-1.07431	0.282686	0.831404
ENSG00000068724	TTC7A	46.0324	-0.171227	0.386231	-0.443328	0.657528	0.956617
ENSG00000068745	IP6K2	47.394	-0.509237	0.31032	-1.64101	0.100796	0.642212
ENSG00000068784	SRBD1	35.19	-0.302703	0.441967	-0.684899	0.493408	0.923825
ENSG00000068796	KIF2A	96.3642	0.427654	0.262884	1.62678	0.103784	0.646088
ENSG00000068831	RASGRP2	1.38159	-1.15325	2.05409	-0.561439	0.574498	0.941815
ENSG00000068878	PSME4	88.4875	0.335765	0.292832	1.14661	0.251542	0.809701
ENSG00000068885	IFT80	23.569	0.142855	0.482834	0.295868	0.767331	0.9743
ENSG00000068903	SIRT2	46.1138	-0.535707	0.375572	-1.42638	0.15376	0.722031
ENSG00000068912	ERLEC1	91.71	-0.829595	0.292237	-2.83878	0.00452864	0.127088
ENSG00000068971	PPP2R5B	18.0559	-0.378191	0.537659	-0.703403	0.481804	0.921395
ENSG00000069011	PITX1	40.544	-0.541168	0.412934	-1.31055	0.190011	0.762297
ENSG00000069020	MAST4	39.9157	-0.267999	0.363956	-0.736349	0.461518	0.915831
ENSG00000069248	NUP133	75.8746	0.508802	0.264716	1.92206	0.0545976	0.516372
ENSG00000069275	NUCKS1	574.554	-0.174235	0.158917	-1.09639	0.272907	0.824764
ENSG00000069329	VPS35	141.828	0.16651	0.195127	0.853346	0.393468	0.890411
ENSG00000069345	DNAJA2	179.298	-0.397654	0.194588	-2.04357	0.0409959	0.451935
ENSG00000069399	BCL3	28.6611	0.127486	0.524929	0.242863	0.808112	0.979856
ENSG00000069424	KCNAB2	3.98721	-0.902389	0.988927	-0.912493	0.361509	0.875263
ENSG00000069431	ABCC9	11.8437	0.224962	0.785388	0.286434	0.774546	0.975134
ENSG00000069482	GAL	11.8424	-1.82284	0.694402	-2.62504	0.00866384	0.18945
ENSG00000069509	FUNDC1	9.04866	-0.941387	0.705839	-1.33371	0.182298	0.753306
ENSG00000069667	RORA	46.4306	0.214279	0.449725	0.476466	0.633743	0.949911
ENSG00000069702	TGFBR3	268.353	-0.0871983	0.182505	-0.477786	0.632803	0.949717
ENSG00000069712		6.28339	0.504659	0.868836	0.580845	0.561345	0.938633
ENSG00000069849	ATP1B3	231.306	-0.0896718	0.193724	-0.462884	0.643448	0.951905
ENSG00000069869	NEDD4	92.1378	-0.0905295	0.284438	-0.318276	0.750276	0.972873
ENSG00000069943	PIGB	11.8136	-0.374627	0.619757	-0.604473	0.545529	0.935471
ENSG00000069956	MAPK6	58.4868	-0.745961	0.386256	-1.93126	0.0534506	0.513995
ENSG00000069966	GNB5	69.9368	-0.0435731	0.306314	-0.14225	0.886883	0.985632
ENSG00000069974	RAB27A	22.271	-0.694331	0.506298	-1.37139	0.170254	0.7417
ENSG00000069998	HDHD5	34.3134	-0.266576	0.442764	-0.602071	0.547127	0.935673
ENSG00000070010	UFD1	96.0882	0.0692283	0.277205	0.249737	0.802791	0.978314
ENSG00000070018	LRP6	126.395	-0.244218	0.281521	-0.867496	0.385671	0.885343
ENSG00000070047	PHRF1	66.5426	-0.685836	0.327456	-2.09444	0.0362211	0.423303
ENSG00000070061	ELP1	67.8829	0.471292	0.286999	1.64214	0.100562	0.642212
ENSG00000070081	NUCB2	141.63	-0.240785	0.213367	-1.1285	0.259109	0.81454
ENSG00000070087	PFN2	135.758	-0.367158	0.218618	-1.67945	0.0930643	0.620584
ENSG00000070159	PTPN3	2.84557	0.124396	1.38723	0.0896723	0.928548	0.992993
ENSG00000070193	FGF10	20.6164	-0.771594	0.580899	-1.32828	0.184087	0.754085
ENSG00000070214	SLC44A1	193.768	-0.223066	0.20371	-1.09502	0.273509	0.824933
ENSG00000070269	TMEM260	18.8539	0.238738	0.542338	0.440202	0.659791	0.956617
ENSG00000070366	SMG6	61.7214	0.24014	0.300145	0.800078	0.423666	0.901969
ENSG00000070367	EXOC5	91.726	0.218065	0.698335	0.312264	0.75484	0.974269
ENSG00000070371	CLTCL1	19.9472	0.317499	0.779101	0.407519	0.683627	0.960148
ENSG00000070404	FSTL3	37.4031	-0.0162225	0.405353	-0.0400208	0.968077	0.998069
ENSG00000070413	DGCR2	92.249	-0.326459	0.268091	-1.21772	0.223331	0.789754
ENSG00000070423	RNF126	36.9639	0.26075	0.520916	0.50056	0.616681	0.944448
ENSG00000070444	MNT	46.5659	0.0422588	0.336611	0.125542	0.900094	0.988049
ENSG00000070476	ZXDC	25.1452	-0.666343	0.547626	-1.21678	0.223687	0.789754
ENSG00000070495	JMJD6	29.1029	0.141503	0.485046	0.29173	0.770493	0.974397
ENSG00000070501	POLB	13.5245	-0.357777	0.600737	-0.595563	0.551467	0.937452
ENSG00000070540	WIPI1	104.845	-0.516264	0.260608	-1.981	0.0475911	0.487006
ENSG00000070610	GBA2	23.2303	-0.464849	0.577404	-0.805067	0.420781	0.900879
ENSG00000070614	NDST1	175.32	0.339573	0.239473	1.418	0.15619	0.725437
ENSG00000070669	ASNS	177.08	-0.0933689	0.232255	-0.402011	0.687676	0.961069
ENSG00000070718	AP3M2	44.6855	0.345457	0.344184	1.0037	0.315523	0.850853
ENSG00000070756	PABPC1	462.553	1.59434	0.284605	5.60192	2.12e-08	3.74e-06
ENSG00000070759	TESK2	5.55254	0.725539	1.01579	0.71426	0.475066	0.919921
ENSG00000070761	CFAP20	56.1712	0.0861501	0.327712	0.262883	0.79264	0.976981
ENSG00000070770	CSNK2A2	99.69	-0.33474	0.307036	-1.09023	0.27561	0.827107
ENSG00000070778	PTPN21	56.7408	-0.179461	0.359715	-0.498897	0.617852	0.944448
ENSG00000070785	EIF2B3	40.1678	-0.182308	0.408714	-0.446053	0.655559	0.95657
ENSG00000070814	TCOF1	55.9995	0.0273024	0.377383	0.0723466	0.942326	0.995238
ENSG00000070831	CDC42	123.8	-0.0579811	0.293054	-0.197851	0.843161	0.982819
ENSG00000070882	OSBPL3	87.2378	0.0388708	0.278844	0.1394	0.889134	0.986119
ENSG00000070950	RAD18	26.2531	0.922664	0.436859	2.11204	0.0346831	0.415407
ENSG00000070961	ATP2B1	222.202	0.150141	0.255998	0.586492	0.557545	0.938216
ENSG00000071051	NCK2	56.539	-0.323291	0.430891	-0.750286	0.453083	0.911995
ENSG00000071054	MAP4K4	410.194	-0.0399491	0.220261	-0.181371	0.856076	0.984694
ENSG00000071082	RPL31	631.385	1.02215	0.177245	5.7669	8.07e-09	1.59e-06
ENSG00000071127	WDR1	631.359	-0.0667687	0.134826	-0.49522	0.620445	0.945255
ENSG00000071189	SNX13	75.8491	0.257538	0.368069	0.6997	0.484115	0.92224
ENSG00000071205	ARHGAP10	55.2797	0.130226	0.37283	0.349291	0.726871	0.966091
ENSG00000071242	RPS6KA2	177.365	0.536616	0.262812	2.04183	0.0411688	0.452411
ENSG00000071243	ING3	18.5916	0.010835	0.534234	0.0202815	0.983819	0.9994
ENSG00000071246	VASH1	18.1296	-1.09303	1.02198	-1.06952	0.284836	0.833826
ENSG00000071282	LMCD1	309.812	-0.568117	0.210583	-2.69782	0.00697946	0.168279
ENSG00000071462	BUD23	49.7574	-0.253681	0.320576	-0.791331	0.428751	0.903718
ENSG00000071537	SEL1L	341.906	-0.202488	0.149757	-1.35211	0.176341	0.747976
ENSG00000071539	TRIP13	28.6081	-0.100844	0.487684	-0.206781	0.836181	0.982103
ENSG00000071553	ATP6AP1	110.649	-0.0194268	0.23488	-0.0827095	0.934083	0.993322
ENSG00000071564	TCF3	69.5824	-0.457468	0.325737	-1.40441	0.160196	0.730578
ENSG00000071575	TRIB2	86.4052	-0.189223	0.3154	-0.599945	0.548543	0.936106
ENSG00000071626	DAZAP1	111.931	0.212757	0.2126	1.00074	0.316954	0.850853
ENSG00000071655	MBD3	83.6537	0.309941	0.472479	0.655989	0.511831	0.927486
ENSG00000071794	HLTF	55.7264	0.0187942	0.327026	0.0574699	0.954171	0.995976
ENSG00000071859	FAM50A	122.004	-0.152589	0.200507	-0.761015	0.446648	0.909153
ENSG00000071889	FAM3A	41.4179	0.436553	0.355479	1.22807	0.219421	0.787262
ENSG00000071894	CPSF1	105.309	0.452805	0.252799	1.79117	0.0732666	0.566807
ENSG00000071909	MYO3B	1.62126	1.57159	1.53474	1.02402	0.305828	0.848302
ENSG00000071967	CYBRD1	1315.6	0.105618	0.167122	0.631979	0.527401	0.931446
ENSG00000071994	PDCD2	76.4086	0.209865	0.270625	0.77548	0.438056	0.9077
ENSG00000072041	SLC6A15	4.14729	0.678636	1.60173	0.423689	0.671792	0.957546
ENSG00000072042	RDH11	94.5818	-0.266915	0.24785	-1.07692	0.281515	0.830328
ENSG00000072062	PRKACA	127.152	0.535998	0.228305	2.34773	0.018888	0.296254
ENSG00000072071	ADGRL1	10.7302	0.214627	1.0594	0.202593	0.839453	0.982189
ENSG00000072110	ACTN1	640.117	-0.0836457	0.146723	-0.570094	0.568614	0.941104
ENSG00000072121	ZFYVE26	62.6047	0.140728	0.322157	0.436831	0.662234	0.956617
ENSG00000072133	RPS6KA6	2.7701	0.879214	1.33953	0.656359	0.511593	0.927486
ENSG00000072134	EPN2	38.6858	-0.558194	0.399082	-1.39869	0.161905	0.733224
ENSG00000072135	PTPN18	26.6175	-0.305684	0.505566	-0.604637	0.54542	0.935471
ENSG00000072163	LIMS2	49.0224	-0.323721	0.366546	-0.883167	0.377146	0.880399
ENSG00000072195	SPEG	20.026	-0.428757	0.524934	-0.816784	0.414052	0.897267
ENSG00000072210	ALDH3A2	74.9791	0.230098	0.284889	0.807674	0.419278	0.90021
ENSG00000072274	TFRC	561.08	0.110601	0.155175	0.712753	0.475999	0.920086
ENSG00000072310	SREBF1	133.23	-0.215687	0.234836	-0.918458	0.358379	0.872343
ENSG00000072364	AFF4	235.803	-0.2829	0.209617	-1.34961	0.177142	0.748164
ENSG00000072401	UBE2D1	25.931	-0.483191	0.463601	-1.04226	0.297293	0.842985
ENSG00000072415	MPP5	61.3169	-0.0674323	0.324321	-0.207918	0.835293	0.982103
ENSG00000072422	RHOBTB1	34.28	-0.764611	0.524283	-1.45839	0.144732	0.712052
ENSG00000072501	SMC1A	97.0287	0.184564	0.24909	0.740955	0.458721	0.914478
ENSG00000072506	HSD17B10	71.3367	0.0861411	0.301839	0.285388	0.775347	0.975134
ENSG00000072518	MARK2	40.0771	0.433487	0.406446	1.06653	0.286184	0.834544
ENSG00000072571	HMMR	10.1232	0.255766	0.684732	0.373528	0.708756	0.964029
ENSG00000072609	CHFR	30.799	0.45751	0.452547	1.01097	0.312033	0.850853
ENSG00000072657	TRHDE	125.046	0.0709951	0.230255	0.308332	0.75783	0.9743
ENSG00000072682	P4HA2	271.269	0.077921	0.15193	0.512874	0.608039	0.944448
ENSG00000072736	NFATC3	70.0829	-0.146406	0.372698	-0.392826	0.694448	0.96209
ENSG00000072756	TRNT1	37.8327	-0.209029	0.385839	-0.541752	0.587989	0.944448
ENSG00000072778	ACADVL	138.677	-0.149321	0.23408	-0.637907	0.523534	0.929915
ENSG00000072786	STK10	27.8519	-0.0980646	0.429471	-0.228338	0.819384	0.981475
ENSG00000072803	FBXW11	88.0502	-0.0697839	0.349361	-0.199747	0.841678	0.982509
ENSG00000072818	ACAP1	4.11968	-0.615681	1.11081	-0.554261	0.5794	0.943208
ENSG00000072840	EVC	168.046	0.139725	0.251699	0.555126	0.578808	0.942677
ENSG00000072849	DERL2	40.3594	0.0868676	0.362254	0.239797	0.810487	0.980215
ENSG00000072864	NDE1	30.9924	0.374615	0.500936	0.747829	0.454563	0.911995
ENSG00000072952	MRVI1	66.8822	-0.334443	0.371397	-0.900501	0.367854	0.878085
ENSG00000072954	TMEM38A	2.15794	1.4188	1.37538	1.03157	0.302275	0.846237
ENSG00000072958	AP1M1	95.7109	0.125655	0.23622	0.531938	0.594769	0.944448
ENSG00000073008	PVR	72.994	-0.249911	0.289745	-0.862521	0.388401	0.887862
ENSG00000073050	XRCC1	32.0407	0.745541	0.448828	1.66108	0.0966967	0.630765
ENSG00000073060	SCARB1	37.0741	0.11819	0.38435	0.307507	0.758457	0.9743
ENSG00000073111	MCM2	136.725	-0.371256	0.259631	-1.42994	0.152736	0.720463
ENSG00000073146	MOV10L1	4.11654	1.722	1.20178	1.43288	0.151893	0.720463
ENSG00000073150	PANX2	12.1514	2.31691	0.830667	2.78922	0.0052835	0.139762
ENSG00000073169	SELENOO	41.9681	0.386702	0.328294	1.17791	0.238832	0.798236
ENSG00000073331	ALPK1	21.2792	0.173756	0.47765	0.363772	0.716028	0.964091
ENSG00000073417	PDE8A	30.8613	0.374662	0.520849	0.719328	0.471939	0.918864
ENSG00000073464	CLCN4	2.65355	0.698351	1.38753	0.503305	0.61475	0.944448
ENSG00000073536	NLE1	33.0527	1.17857	0.422027	2.79265	0.00522783	0.139211
ENSG00000073578	SDHA	59.0883	0.468982	0.332245	1.41156	0.158081	0.730255
ENSG00000073584	SMARCE1	26.8746	-0.583569	0.589234	-0.990386	0.321985	0.851946
ENSG00000073614	KDM5A	95.3753	0.215288	0.255235	0.843491	0.398954	0.891899
ENSG00000073711	PPP2R3A	45.6562	-0.0114722	0.381924	-0.0300379	0.976037	0.998549
ENSG00000073712	FERMT2	338.561	-0.0210858	0.176668	-0.119353	0.904996	0.989391
ENSG00000073756	PTGS2	27.7414	0.694303	0.788369	0.880683	0.37849	0.880399
ENSG00000073792	IGF2BP2	52.6298	0.181831	0.361316	0.503245	0.614792	0.944448
ENSG00000073803	MAP3K13	17.8497	0.194826	0.512011	0.380512	0.703565	0.962956
ENSG00000073849	ST6GAL1	34.1796	-1.73152	0.542084	-3.19418	0.00140227	0.0579428
ENSG00000073910	FRY	46.7712	0.25459	0.356057	0.715027	0.474592	0.919921
ENSG00000073921	PICALM	271.662	0.00357235	0.172427	0.020718	0.983471	0.9994
ENSG00000073969	NSF	33.8487	0.635623	0.518372	1.22619	0.220126	0.787866
ENSG00000074047	GLI2	22.0042	-0.775174	0.494009	-1.56915	0.116613	0.671776
ENSG00000074054	CLASP1	104.91	0.322609	0.374875	0.860579	0.38947	0.888787
ENSG00000074071	MRPS34	86.8333	-0.414481	0.263878	-1.57073	0.116245	0.671776
ENSG00000074181	NOTCH3	17.0308	-1.09505	0.633773	-1.72783	0.0840193	0.596448
ENSG00000074201	CLNS1A	88.3356	0.17664	0.287998	0.613338	0.539653	0.93489
ENSG00000074219	TEAD2	39.1994	1.0765	0.411311	2.61725	0.00886427	0.191734
ENSG00000074266	EED	56.0358	-0.230042	0.442348	-0.520047	0.603031	0.944448
ENSG00000074319	TSG101	84.7628	0.378008	0.264147	1.43105	0.152416	0.720463
ENSG00000074356	NCBP3	58.6659	0.151368	0.343536	0.440616	0.659491	0.956617
ENSG00000074370	ATP2A3	8.9978	-1.32625	0.906159	-1.46359	0.143305	0.711761
ENSG00000074410	CA12	63.5978	0.0052812	0.483998	0.0109116	0.991294	0.9994
ENSG00000074416	MGLL	88.8275	-0.279078	0.316146	-0.88275	0.377371	0.880399
ENSG00000074527	NTN4	45.7854	-0.539559	0.342878	-1.57362	0.115576	0.671776
ENSG00000074582	BCS1L	19.3381	-0.583629	0.586009	-0.995939	0.31928	0.850853
ENSG00000074590	NUAK1	36.2945	0.129673	0.468214	0.276952	0.781817	0.975363
ENSG00000074603	DPP8	64.5573	0.220642	0.28145	0.783946	0.433072	0.90583
ENSG00000074621	SLC24A1	9.2955	0.996389	0.802462	1.24167	0.21436	0.783306
ENSG00000074657	ZNF532	55.8538	0.415168	0.317691	1.30683	0.19127	0.762979
ENSG00000074695	LMAN1	309.194	0.148779	0.162627	0.914849	0.360271	0.873976
ENSG00000074696	HACD3	200.993	-0.191929	0.199845	-0.960389	0.336859	0.861183
ENSG00000074755	ZZEF1	87.0373	0.00299184	0.291895	0.0102497	0.991822	0.9994
ENSG00000074800	ENO1	1245.81	-0.0657578	0.120513	-0.545651	0.585306	0.943912
ENSG00000074842	MYDGF	173.759	-0.912108	0.20069	-4.54485	5.5e-06	0.00059649
ENSG00000074855	ANO8	14.4702	-0.659202	0.680659	-0.968476	0.332807	0.859924
ENSG00000074935	TUBE1	24.6212	0.0601614	0.457848	0.1314	0.895459	0.98731
ENSG00000074964	ARHGEF10L	46.2882	-0.749765	0.454824	-1.64847	0.0992556	0.638079
ENSG00000075089	ACTR6	17.0371	0.300058	0.530345	0.565779	0.571544	0.941621
ENSG00000075131	TIPIN	14.5482	-0.182515	0.6798	-0.268483	0.788328	0.975537
ENSG00000075142	SRI	95.0976	-0.463682	0.249861	-1.85576	0.0634873	0.547687
ENSG00000075151	EIF4G3	133.521	0.368852	0.259074	1.42373	0.154524	0.722563
ENSG00000075188	NUP37	38.2685	-0.0676142	0.417972	-0.161767	0.871489	0.985112
ENSG00000075213	SEMA3A	48.178	0.26919	0.328272	0.820022	0.412203	0.897267
ENSG00000075218	GTSE1	21.2817	-0.0508873	0.527299	-0.0965056	0.923119	0.991948
ENSG00000075223	SEMA3C	643.366	0.159632	0.119137	1.3399	0.180277	0.750275
ENSG00000075234	TTC38	31.6619	0.620523	0.462174	1.34262	0.179396	0.749941
ENSG00000075239	ACAT1	89.2007	-0.382276	0.277667	-1.37674	0.168592	0.739525
ENSG00000075240	GRAMD4	35.4168	0.188579	0.404341	0.466387	0.640938	0.951391
ENSG00000075275	CELSR1	6.80008	-0.105824	0.951461	-0.111222	0.91144	0.990865
ENSG00000075292	ZNF638	78.2309	0.433351	0.272479	1.5904	0.111745	0.662892
ENSG00000075303	SLC25A40	24.9755	0.211782	0.436857	0.484787	0.627828	0.948079
ENSG00000075336	TIMM21	27.0243	0.107061	0.42702	0.250716	0.802034	0.978314
ENSG00000075391	RASAL2	57.6514	-0.00371345	0.367746	-0.0100979	0.991943	0.9994
ENSG00000075399	VPS9D1	16.598	-0.147714	0.588488	-0.251006	0.80181	0.978314
ENSG00000075407	ZNF37A	26.2912	0.106636	0.502852	0.212062	0.832059	0.982103
ENSG00000075413	MARK3	80.3786	-0.53382	0.289602	-1.84329	0.0652865	0.550547
ENSG00000075415	SLC25A3	630.8	0.778489	0.152508	5.10458	3.32e-07	4.83e-05
ENSG00000075420	FNDC3B	286.279	-0.0230745	0.17436	-0.132338	0.894717	0.98731
ENSG00000075426	FOSL2	140.312	0.0259069	0.222359	0.116509	0.907249	0.98973
ENSG00000075539	FRYL	47.7647	1.22326	0.370045	3.30572	0.000947326	0.0434935
ENSG00000075568	TMEM131	91.0947	-0.00265435	0.264962	-0.0100179	0.992007	0.9994
ENSG00000075618	FSCN1	361.036	0.0928928	0.218723	0.424706	0.671051	0.957172
ENSG00000075624	ACTB	3965.71	-0.114045	0.117536	-0.970302	0.331896	0.859825
ENSG00000075643	MOCOS	24.9711	0.350885	0.459689	0.763309	0.445279	0.909011
ENSG00000075651	PLD1	24.6649	0.386758	0.752155	0.5142	0.607112	0.944448
ENSG00000075702	WDR62	19.1766	-0.0442179	0.593176	-0.0745443	0.940577	0.994612
ENSG00000075711	DLG1	97.1252	-0.09682	0.234523	-0.412838	0.679725	0.959994
ENSG00000075785	RAB7A	275.212	-0.749633	0.174129	-4.30504	1.67e-05	0.00160052
ENSG00000075790	BCAP29	75.4335	0.040118	0.261954	0.153149	0.878281	0.985112
ENSG00000075856	SART3	71.9394	0.0216915	0.345503	0.0627823	0.94994	0.995812
ENSG00000075914	EXOSC7	48.0096	-0.312103	0.397471	-0.785222	0.432323	0.905054
ENSG00000075945	KIFAP3	51.5307	-0.0125081	0.326986	-0.0382528	0.969486	0.998069
ENSG00000075975	MKRN2	80.5446	-0.425502	0.28322	-1.50237	0.133002	0.699938
ENSG00000076003	MCM6	128.776	-0.238112	0.264102	-0.901591	0.367274	0.877747
ENSG00000076043	REXO2	162.02	-0.146494	0.249387	-0.587418	0.556923	0.938216
ENSG00000076053	RBM7	21.8836	-0.470773	0.503553	-0.934904	0.349838	0.867912
ENSG00000076067	RBMS2	59.7325	0.459798	0.360175	1.2766	0.201745	0.770402
ENSG00000076108	BAZ2A	77.4004	0.0309964	0.283069	0.109502	0.912805	0.991133
ENSG00000076201	PTPN23	83.0691	-0.16997	0.324132	-0.524385	0.600011	0.944448
ENSG00000076242	MLH1	60.0178	0.49163	0.299966	1.63895	0.101224	0.642212
ENSG00000076248	UNG	40.4582	-0.0198106	0.352597	-0.0561847	0.955195	0.996179
ENSG00000076258	FMO4	12.5939	0.720398	0.801046	0.899321	0.368482	0.878085
ENSG00000076321	KLHL20	36.724	-0.102372	0.377981	-0.270838	0.786516	0.975537
ENSG00000076351	SLC46A1	12.1794	-0.048535	0.670739	-0.0723604	0.942315	0.995238
ENSG00000076356	PLXNA2	15.7563	-0.306115	0.764972	-0.400165	0.689035	0.961069
ENSG00000076382	SPAG5	21.958	-0.0281162	0.476477	-0.0590086	0.952945	0.995863
ENSG00000076513	ANKRD13A	127.095	-0.362847	0.429996	-0.843839	0.398759	0.891899
ENSG00000076555	ACACB	19.1779	1.21476	0.576638	2.10662	0.0351507	0.418282
ENSG00000076604	TRAF4	63.8523	0.251793	0.323465	0.778426	0.436318	0.907488
ENSG00000076641	PAG1	49.7978	-0.523475	0.458228	-1.14239	0.253293	0.810685
ENSG00000076650	GPATCH1	12.6983	0.299673	0.617215	0.485525	0.627304	0.948079
ENSG00000076662	ICAM3	9.27424	-0.418927	0.664311	-0.630618	0.52829	0.931711
ENSG00000076685	NT5C2	64.838	-0.449949	0.322615	-1.39469	0.163109	0.735617
ENSG00000076706	MCAM	18.3607	-0.32441	0.724426	-0.447816	0.654286	0.956469
ENSG00000076716	GPC4	17.2957	-0.725475	0.551616	-1.31518	0.188449	0.760842
ENSG00000076770	MBNL3	39.5649	0.378519	0.428164	0.884052	0.376668	0.880399
ENSG00000076924	XAB2	71.758	0.0951462	0.284839	0.334035	0.738353	0.968818
ENSG00000076928	ARHGEF1	85.2736	-0.478855	0.280717	-1.70583	0.0880401	0.605316
ENSG00000076944	STXBP2	1.28495	0.519225	1.57791	0.329059	0.742111	0.969926
ENSG00000076984	MAP2K7	48.3735	-0.0316915	0.372521	-0.085073	0.932203	0.993255
ENSG00000077044	DGKD	18.6739	-0.599696	0.580826	-1.03249	0.301843	0.846237
ENSG00000077097	TOP2B	110.194	-0.0916547	0.299603	-0.305921	0.759665	0.9743
ENSG00000077147	TM9SF3	375.149	0.0700493	0.209049	0.335086	0.73756	0.968818
ENSG00000077150	NFKB2	104.295	-0.264955	0.308309	-0.859381	0.39013	0.889063
ENSG00000077152	UBE2T	49.8768	0.369703	0.396723	0.931894	0.351391	0.867912
ENSG00000077157	PPP1R12B	11.1543	0.0353413	0.875293	0.0403765	0.967793	0.998069
ENSG00000077232	DNAJC10	214.802	0.00987381	0.206378	0.0478434	0.961841	0.997123
ENSG00000077235	GTF3C1	138.394	0.16752	0.230317	0.727346	0.467014	0.917554
ENSG00000077238	IL4R	19.662	-0.191499	0.589624	-0.324782	0.745346	0.970919
ENSG00000077254	USP33	91.0722	-0.0812087	0.274667	-0.295662	0.767488	0.9743
ENSG00000077264	PAK3	13.9967	0.176381	0.629118	0.280362	0.7792	0.975363
ENSG00000077312	SNRPA	57.9466	-0.593359	0.316709	-1.87352	0.0609968	0.537831
ENSG00000077348	EXOSC5	14.0658	-0.766701	0.638681	-1.20044	0.229967	0.792916
ENSG00000077380	DYNC1I2	69.0302	0.216836	0.320348	0.676877	0.498484	0.924334
ENSG00000077420	APBB1IP	23.9935	-0.362129	0.617692	-0.586262	0.5577	0.938216
ENSG00000077454	LRCH4	23.6343	0.498451	0.541306	0.920831	0.357138	0.87143
ENSG00000077458	FAM76B	16.4558	-0.397961	0.647479	-0.614633	0.538797	0.93489
ENSG00000077463	SIRT6	17.4125	0.0247247	0.505945	0.0488684	0.961024	0.99688
ENSG00000077514	POLD3	43.6286	0.234677	0.367206	0.639088	0.522766	0.929679
ENSG00000077549	CAPZB	285.012	-0.464302	0.173179	-2.68104	0.00733929	0.172107
ENSG00000077585	GPR137B	37.4599	0.557532	0.414752	1.34426	0.178866	0.749854
ENSG00000077616	NAALAD2	1.09592	1.94248	2.19195	0.886186	0.375517	0.880399
ENSG00000077684	JADE1	68.3607	0.0135124	0.317762	0.0425238	0.966081	0.998069
ENSG00000077713	SLC25A43	35.27	0.80405	0.368712	2.1807	0.0292056	0.376312
ENSG00000077721	UBE2A	78.6243	-0.201037	0.34877	-0.576415	0.564335	0.93939
ENSG00000077782	FGFR1	521.968	-0.433682	0.148268	-2.92499	0.00344468	0.106386
ENSG00000077942	FBLN1	4130.81	-0.178469	0.116561	-1.53113	0.125738	0.686817
ENSG00000077943	ITGA8	9.49993	0.194993	0.801231	0.243367	0.807721	0.979856
ENSG00000078018	MAP2	47.605	0.116421	0.382842	0.304097	0.761054	0.9743
ENSG00000078043	PIAS2	34.8696	-0.839489	0.472118	-1.77813	0.0753819	0.572072
ENSG00000078053	AMPH	19.7759	-0.200839	0.548804	-0.365957	0.714398	0.964091
ENSG00000078061	ARAF	42.35	-0.17526	0.461381	-0.37986	0.70405	0.962956
ENSG00000078070	MCCC1	14.8853	0.477649	0.600374	0.795585	0.426273	0.902335
ENSG00000078098	FAP	371.806	0.575871	0.198145	2.90631	0.00365721	0.109835
ENSG00000078124	ACER3	33.6923	0.30444	0.435295	0.699387	0.48431	0.92224
ENSG00000078140	UBE2K	94.1562	-0.168883	0.250437	-0.674353	0.500087	0.924334
ENSG00000078142	PIK3C3	69.5638	0.231967	0.312839	0.741493	0.458395	0.914478
ENSG00000078177	N4BP2	33.8775	0.446028	0.465635	0.957893	0.338117	0.861684
ENSG00000078237	TIGAR	33.0075	-0.237043	0.431396	-0.54948	0.582676	0.943885
ENSG00000078246	TULP3	115.226	0.324824	0.227476	1.42795	0.153307	0.721839
ENSG00000078269	SYNJ2	137.091	0.361956	0.215303	1.68115	0.0927347	0.620111
ENSG00000078295	ADCY2	2.05337	0.897747	1.39321	0.644373	0.519333	0.929517
ENSG00000078304	PPP2R5C	104.531	0.450836	0.26784	1.68323	0.0923304	0.618789
ENSG00000078369	GNB1	488.985	-0.835738	0.136919	-6.1039	1.04e-09	2.3e-07
ENSG00000078399	HOXA9	6.99394	0.185416	1.04861	0.176821	0.859649	0.984918
ENSG00000078401	EDN1	20.9719	0.525325	0.508039	1.03402	0.301125	0.845648
ENSG00000078403	MLLT10	32.0419	0.325945	0.465642	0.69999	0.483933	0.92224
ENSG00000078487	ZCWPW1	4.95855	2.02856	1.17126	1.73194	0.0832842	0.593503
ENSG00000078618	NRDC	131.082	0.244676	0.238397	1.02634	0.304732	0.847897
ENSG00000078668	VDAC3	96.7605	-0.0458979	0.249476	-0.183978	0.854031	0.984583
ENSG00000078674	PCM1	131.996	0.37979	0.210806	1.80161	0.0716074	0.56408
ENSG00000078687	TNRC6C	24.3514	0.102866	0.551327	0.186579	0.851991	0.983767
ENSG00000078699	CBFA2T2	31.5679	-0.126953	0.445204	-0.285157	0.775524	0.975134
ENSG00000078725	BRINP1	80.9041	-0.667456	0.363271	-1.83735	0.066158	0.55174
ENSG00000078747	ITCH	115.193	0.183739	0.308208	0.596152	0.551073	0.937212
ENSG00000078804	TP53INP2	28.7381	0.00309645	0.547851	0.00565199	0.99549	0.999501
ENSG00000078808	SDF4	305.843	-0.449841	0.180944	-2.48608	0.0129157	0.24145
ENSG00000078902	TOLLIP	80.8596	-0.939483	0.272385	-3.4491	0.000562452	0.0288029
ENSG00000078967	UBE2D4	25.4091	0.318222	0.553826	0.574588	0.56557	0.939529
ENSG00000079102	RUNX1T1	93.3694	-0.0654003	0.254169	-0.257311	0.796939	0.977605
ENSG00000079134	THOC1	21.5092	0.482783	0.481817	1.00201	0.316341	0.850853
ENSG00000079150	FKBP7	57.5558	-0.347337	0.431273	-0.805377	0.420602	0.900657
ENSG00000079156	OSBPL6	8.9968	-0.224823	0.96911	-0.23199	0.816546	0.981081
ENSG00000079215	SLC1A3	8.68123	0.045442	0.788634	0.0576212	0.95405	0.995976
ENSG00000079246	XRCC5	592.223	0.091057	0.172468	0.527966	0.597523	0.944448
ENSG00000079257	LXN	52.3836	-0.763977	0.327058	-2.33591	0.0194961	0.301447
ENSG00000079277	MKNK1	22.3377	-0.101481	0.470469	-0.215703	0.82922	0.982103
ENSG00000079308	TNS1	222.081	-0.0200331	0.238758	-0.0839057	0.933131	0.993255
ENSG00000079313	REXO1	26.5874	-0.0663733	0.523661	-0.126749	0.899139	0.988049
ENSG00000079332	SAR1A	355.234	-0.188152	0.156293	-1.20384	0.22865	0.792862
ENSG00000079335	CDC14A	5.98854	1.94321	1.06186	1.83001	0.0672484	0.552799
ENSG00000079387	SENP1	40.3474	0.337507	0.398851	0.846198	0.397442	0.891459
ENSG00000079432	CIC	127.254	0.296155	0.236881	1.25023	0.211217	0.780771
ENSG00000079435	LIPE	12.8603	0.391316	0.8752	0.447117	0.654791	0.956523
ENSG00000079459	FDFT1	224.371	-0.166168	0.169193	-0.982118	0.326042	0.853746
ENSG00000079462	PAFAH1B3	16.5162	-0.7157	0.536072	-1.33508	0.181849	0.752451
ENSG00000079482	OPHN1	9.94243	-0.388863	0.732211	-0.53108	0.595363	0.944448
ENSG00000079616	KIF22	49.2825	-0.663952	0.308328	-2.1534	0.0312876	0.393158
ENSG00000079691	CARMIL1	50.9403	0.287787	0.411489	0.699381	0.484314	0.92224
ENSG00000079739	PGM1	108.465	0.282198	0.230889	1.22222	0.221624	0.788872
ENSG00000079785	DDX1	168.135	0.0892099	0.228743	0.39	0.696536	0.962462
ENSG00000079805	DNM2	118.458	0.0910432	0.260288	0.349779	0.726505	0.966091
ENSG00000079819	EPB41L2	94.9276	0.0272359	0.256773	0.10607	0.915527	0.991276
ENSG00000079841	RIMS1	6.48743	1.39233	1.24934	1.11445	0.265086	0.819127
ENSG00000079931	MOXD1	276.714	0.72138	0.158762	4.54378	5.53e-06	0.00059649
ENSG00000079950	STX7	70.8018	-0.921301	0.301449	-3.05624	0.00224133	0.0785317
ENSG00000079974	RABL2B	4.26263	-1.58052	1.35449	-1.16688	0.24326	0.802362
ENSG00000079999	KEAP1	139.734	-0.85382	0.306899	-2.78208	0.0054011	0.141033
ENSG00000080031	PTPRH	2.47732	3.38549	1.92126	1.76212	0.078049	0.57838
ENSG00000080189	SLC35C2	40.728	-0.665566	0.424319	-1.56855	0.116753	0.671776
ENSG00000080200	CRYBG3	96.3149	0.378954	0.329829	1.14894	0.25058	0.809375
ENSG00000080298	RFX3	12.7981	0.504003	0.6326	0.796717	0.425615	0.902335
ENSG00000080345	RIF1	155.112	0.406751	0.20386	1.99524	0.0460162	0.479906
ENSG00000080371	RAB21	75.3635	-0.466529	0.343546	-1.35798	0.17447	0.746339
ENSG00000080493	SLC4A4	7.05283	-1.02553	1.12797	-0.909184	0.363253	0.876533
ENSG00000080503	SMARCA2	212.168	-0.0453157	0.237171	-0.191068	0.848473	0.983293
ENSG00000080546	SESN1	29.3576	0.169865	0.426509	0.398268	0.690433	0.961411
ENSG00000080561	MID2	18.8712	-0.514212	0.585757	-0.877859	0.38002	0.880956
ENSG00000080573	COL5A3	102.174	-0.126623	0.324149	-0.390631	0.69607	0.962462
ENSG00000080603	SRCAP	19.9004	0.00164187	0.50615	0.00324385	0.997412	0.999769
ENSG00000080608	PUM3	47.822	0.439748	0.411344	1.06905	0.285047	0.833826
ENSG00000080709	KCNN2	2.73498	-0.480353	1.20972	-0.397079	0.691309	0.961685
ENSG00000080802	CNOT4	36.0079	0.668761	0.50829	1.31571	0.188272	0.760643
ENSG00000080815	PSEN1	89.056	-0.412613	0.258855	-1.59399	0.110938	0.66105
ENSG00000080819	CPOX	52.1867	0.392836	0.312816	1.2558	0.209187	0.779791
ENSG00000080822	CLDND1	26.9841	0.0132894	0.465285	0.0285619	0.977214	0.998585
ENSG00000080823	MOK	6.23856	0.178524	0.858678	0.207905	0.835303	0.982103
ENSG00000080824	HSP90AA1	701.769	-0.613353	0.191273	-3.20669	0.00134272	0.0560687
ENSG00000080839	RBL1	31.5369	-0.445213	0.441618	-1.00814	0.313387	0.850853
ENSG00000080845	DLGAP4	99.3076	-0.288828	0.286606	-1.00775	0.313573	0.850853
ENSG00000080986	NDC80	21.3784	-0.443557	0.452149	-0.980998	0.326594	0.853746
ENSG00000081014	AP4E1	36.662	0.159885	0.443622	0.360408	0.718542	0.964091
ENSG00000081019	RSBN1	26.5397	-0.531639	0.534815	-0.994062	0.320192	0.850853
ENSG00000081026	MAGI3	18.1531	0.191257	0.520524	0.367432	0.713297	0.964091
ENSG00000081041	CXCL2	6.41537	-1.93704	1.33507	-1.45089	0.146811	0.714446
ENSG00000081052	COL4A4	34.6663	-0.939196	0.74694	-1.25739	0.208612	0.779791
ENSG00000081059	TCF7	6.88887	-0.400365	0.861752	-0.464594	0.642222	0.951391
ENSG00000081087	OSTM1	63.8247	0.738822	0.354303	2.08528	0.0370438	0.426823
ENSG00000081154	PCNP	87.9407	0.368705	0.304341	1.21149	0.225709	0.78994
ENSG00000081177	EXD2	25.7362	-0.15885	0.421804	-0.376597	0.706473	0.96347
ENSG00000081181	ARG2	19.8985	0.11442	0.602191	0.190007	0.849304	0.983566
ENSG00000081189	MEF2C	6.43579	0.132761	0.836367	0.158736	0.873877	0.985112
ENSG00000081307	UBA5	47.7259	-0.929509	0.330256	-2.81451	0.00488512	0.133955
ENSG00000081320	STK17B	101.02	-0.442288	0.391491	-1.12975	0.258581	0.813745
ENSG00000081377	CDC14B	37.9034	0.777194	0.508829	1.52742	0.126657	0.686817
ENSG00000081386	ZNF510	20.7156	0.0286394	0.602256	0.0475535	0.962072	0.997131
ENSG00000081665	ZNF506	10.542	-0.0538247	0.619914	-0.086826	0.93081	0.993129
ENSG00000081692	JMJD4	43.9214	0.0575208	0.359661	0.15993	0.872936	0.985112
ENSG00000081721	DUSP12	32.67	0.0166579	0.56832	0.0293108	0.976617	0.998549
ENSG00000081760	AACS	39.3204	0.573366	0.365049	1.57066	0.116263	0.671776
ENSG00000081791	DELE1	60.0761	0.922233	0.317536	2.90434	0.00368023	0.11025
ENSG00000081803	CADPS2	3.04103	-0.0072834	1.12717	-0.00646165	0.994844	0.999501
ENSG00000081818	PCDHB4	2.8642	-0.830468	1.24861	-0.665115	0.505977	0.925543
ENSG00000081853	PCDHGA2	2.89146	0.257331	1.17595	0.218829	0.826783	0.982103
ENSG00000081870	HSPB11	31.3349	-0.0436165	0.513081	-0.085009	0.932254	0.993255
ENSG00000081913	PHLPP1	21.1556	0.269076	0.507743	0.529946	0.596149	0.944448
ENSG00000081923	ATP8B1	102.715	-0.269975	0.266424	-1.01333	0.310903	0.84997
ENSG00000082014	SMARCD3	45.5177	-0.10926	0.422314	-0.258718	0.795853	0.977595
ENSG00000082068	WDR70	31.8407	-0.152752	0.410832	-0.371811	0.710033	0.964081
ENSG00000082074	FYB1	2.02856	2.30421	1.46017	1.57804	0.114557	0.669457
ENSG00000082146	STRADB	9.92832	-0.312727	0.681512	-0.458872	0.646326	0.952534
ENSG00000082153	BZW1	306.574	0.0223401	0.163627	0.136531	0.891402	0.986353
ENSG00000082212	ME2	48.5491	0.0235809	0.315184	0.0748162	0.940361	0.99447
ENSG00000082213	C5orf22	25.5548	0.657569	0.48706	1.35008	0.176991	0.748164
ENSG00000082258	CCNT2	39.6088	0.85141	0.377659	2.25444	0.0241683	0.343545
ENSG00000082269	FAM135A	19.4737	0.273137	0.540634	0.505217	0.613407	0.944448
ENSG00000082397	EPB41L3	127.751	0.0228413	0.253916	0.0899564	0.928322	0.992993
ENSG00000082438	COBLL1	59.0567	0.777534	0.321418	2.41907	0.0155602	0.26675
ENSG00000082458	DLG3	28.5511	-0.314868	0.511976	-0.615007	0.53855	0.93489
ENSG00000082482	KCNK2	34.0732	-0.244933	0.44947	-0.544938	0.585796	0.943927
ENSG00000082497	SERTAD4	10.0808	-1.79982	0.934072	-1.92685	0.0539982	0.515239
ENSG00000082512	TRAF5	19.5264	-0.0865814	0.520982	-0.166189	0.868008	0.985112
ENSG00000082515	MRPL22	40.5013	0.00428193	0.368785	0.0116109	0.990736	0.9994
ENSG00000082516	GEMIN5	52.5563	0.165395	0.316189	0.523088	0.600913	0.944448
ENSG00000082641	NFE2L1	357.531	-0.373582	0.257881	-1.44866	0.147433	0.714679
ENSG00000082701	GSK3B	143.097	-0.967212	0.37146	-2.60381	0.00921929	0.197276
ENSG00000082781	ITGB5	407.1	-0.128681	0.171705	-0.749432	0.453597	0.911995
ENSG00000082805	ERC1	94.2666	-0.116646	0.296179	-0.393836	0.693702	0.961999
ENSG00000082898	XPO1	226.238	0.136006	0.190765	0.712947	0.475879	0.920086
ENSG00000082996	RNF13	63.6244	0.269961	0.30335	0.889933	0.373502	0.880399
ENSG00000083093	PALB2	20.3901	0.972012	0.598312	1.62459	0.10425	0.646262
ENSG00000083097	DOP1A	33.6578	-0.263215	0.685234	-0.384125	0.700886	0.962956
ENSG00000083099	LYRM2	39.8758	0.38637	0.374857	1.03071	0.302676	0.846237
ENSG00000083123	BCKDHB	24.8248	0.417183	0.43951	0.949201	0.342519	0.863054
ENSG00000083168	KAT6A	102.599	-0.208208	0.256304	-0.812345	0.416594	0.899629
ENSG00000083223	TUT7	51.0259	-0.247138	0.357986	-0.690356	0.48997	0.923464
ENSG00000083290	ULK2	32.3952	0.329627	0.479463	0.687493	0.491772	0.923668
ENSG00000083312	TNPO1	385.702	0.105049	0.154361	0.680544	0.49616	0.924334
ENSG00000083444	PLOD1	316.649	0.14727	0.211154	0.697455	0.485518	0.922969
ENSG00000083457	ITGAE	26.3489	-0.484944	0.418877	-1.15772	0.246977	0.806286
ENSG00000083520	DIS3	106.06	0.176141	0.248826	0.707888	0.479015	0.920377
ENSG00000083535	PIBF1	21.7919	-0.0428164	0.491008	-0.0872012	0.930512	0.992993
ENSG00000083544	TDRD3	31.2634	0.571062	0.416785	1.37016	0.170637	0.742768
ENSG00000083635	NUFIP1	14.5509	1.05685	0.588416	1.79609	0.072481	0.566757
ENSG00000083642	PDS5B	77.1943	0.0637047	0.264829	0.24055	0.809904	0.980215
ENSG00000083720	OXCT1	56.1406	-0.209464	0.49285	-0.425007	0.670832	0.957172
ENSG00000083750	RRAGB	18.3781	-0.622703	0.623464	-0.99878	0.317901	0.850853
ENSG00000083799	CYLD	92.4446	-0.011557	0.321675	-0.0359276	0.97134	0.998069
ENSG00000083807	SLC27A5	4.38924	-0.894895	1.04102	-0.859636	0.38999	0.889063
ENSG00000083812	ZNF324	20.8725	-1.1182	0.596485	-1.87465	0.0608411	0.537831
ENSG00000083814	ZNF671	15.5078	0.531466	0.584777	0.908836	0.363437	0.876622
ENSG00000083817	ZNF416	9.2451	0.746324	0.797727	0.935563	0.349498	0.867761
ENSG00000083828	ZNF586	7.89364	1.03198	0.901166	1.14517	0.25214	0.809949
ENSG00000083838	ZNF446	12.5794	0.94346	0.672955	1.40197	0.160926	0.731274
ENSG00000083844	ZNF264	60.7466	-0.187087	0.421653	-0.4437	0.65726	0.956617
ENSG00000083845	RPS5	1095.69	1.17758	0.129493	9.09375	9.57e-20	1.27e-16
ENSG00000083857	FAT1	1043.54	-0.0811369	0.130689	-0.620839	0.534705	0.933329
ENSG00000083896	YTHDC1	113.467	-0.183251	0.243971	-0.751116	0.452583	0.911947
ENSG00000083937	CHMP2B	90.1634	-0.0899827	0.275282	-0.326874	0.743763	0.97065
ENSG00000084070	SMAP2	39.5264	-0.0196436	0.393813	-0.0498804	0.960218	0.996407
ENSG00000084072	PPIE	50.2551	-0.337437	0.31589	-1.06821	0.285425	0.834151
ENSG00000084073	ZMPSTE24	95.4454	-0.460471	0.233451	-1.97245	0.0485586	0.490209
ENSG00000084090	STARD7	266.423	-0.182345	0.212398	-0.858504	0.390614	0.889127
ENSG00000084092	NOA1	37.2186	0.154716	0.39698	0.389733	0.696734	0.962462
ENSG00000084093	REST	99.0701	-0.438753	0.305587	-1.43577	0.151068	0.720352
ENSG00000084112	SSH1	85.9342	0.720362	0.304493	2.36577	0.0179924	0.290179
ENSG00000084207	GSTP1	360.239	-0.196447	0.183029	-1.07331	0.283132	0.831968
ENSG00000084234	APLP2	1429.75	0.169825	0.134061	1.26678	0.205235	0.774858
ENSG00000084444	FAM234B	8.95901	0.899441	0.866391	1.03815	0.299202	0.84401
ENSG00000084463	WBP11	39.6589	-0.00100071	0.358389	-0.00279224	0.997772	0.999769
ENSG00000084623	EIF3I	275.3	0.316001	0.158904	1.98862	0.0467426	0.483055
ENSG00000084636	COL16A1	313.697	-0.0511098	0.210783	-0.242476	0.808411	0.979856
ENSG00000084652	TXLNA	243.515	-0.573704	0.178085	-3.22151	0.00127515	0.0538034
ENSG00000084676	NCOA1	49.5116	-0.124581	0.355819	-0.350123	0.726246	0.966091
ENSG00000084693	AGBL5	17.2622	-0.427243	0.600024	-0.712043	0.476438	0.92013
ENSG00000084710	EFR3B	11.2856	0.0973249	0.688833	0.14129	0.887641	0.985632
ENSG00000084731	KIF3C	21.766	-0.525485	0.602673	-0.871924	0.38325	0.883718
ENSG00000084733	RAB10	178.005	-0.134629	0.205422	-0.655377	0.512225	0.927486
ENSG00000084754	HADHA	158.464	0.815822	0.249933	3.26416	0.00109789	0.0484479
ENSG00000084764	MAPRE3	26.3762	0.277311	0.476565	0.581895	0.560637	0.938496
ENSG00000084774	CAD	142.519	0.126607	0.242338	0.522441	0.601363	0.944448
ENSG00000085063	CD59	1373.8	-0.180163	0.140935	-1.27834	0.201129	0.770402
ENSG00000085117	CD82	26.0625	-0.0492871	0.425335	-0.115878	0.907749	0.989834
ENSG00000085185	BCORL1	27.1577	0.453473	0.553673	0.819027	0.412771	0.897267
ENSG00000085224	ATRX	80.9537	0.481367	0.271677	1.77184	0.0764216	0.576099
ENSG00000085231	AK6	15.6691	-0.553407	0.547791	-1.01025	0.312375	0.850853
ENSG00000085274	MYNN	45.4126	0.24574	0.333037	0.737876	0.46059	0.915305
ENSG00000085276	MECOM	15.9061	0.354376	0.582874	0.607981	0.5432	0.935287
ENSG00000085365	SCAMP1	54.166	-0.368184	0.434872	-0.84665	0.39719	0.891459
ENSG00000085377	PREP	87.9564	-0.0541846	0.307186	-0.17639	0.859988	0.984918
ENSG00000085382	HACE1	26.6947	-0.0520921	0.514791	-0.101191	0.919399	0.991404
ENSG00000085415	SEH1L	96.8865	-0.232629	0.275746	-0.843635	0.398874	0.891899
ENSG00000085433	WDR47	36.2476	-0.194671	0.384832	-0.50586	0.612955	0.944448
ENSG00000085449	WDFY1	170.283	0.0212408	0.2162	0.0982461	0.921737	0.991755
ENSG00000085491	SLC25A24	92.3353	0.0409808	0.259708	0.157796	0.874618	0.985112
ENSG00000085511	MAP3K4	47.3792	0.0325301	0.38512	0.0844674	0.932685	0.993255
ENSG00000085644	ZNF213	19.3463	0.444933	0.492486	0.903443	0.366291	0.877747
ENSG00000085662	AKR1B1	148.963	0.0574918	0.211194	0.272222	0.785451	0.975537
ENSG00000085719	CPNE3	112.968	0.00437256	0.257287	0.0169948	0.986441	0.9994
ENSG00000085721	RRN3	29.7298	-0.422836	0.430574	-0.982028	0.326086	0.853746
ENSG00000085733	CTTN	389.187	-0.751711	0.152092	-4.94247	7.71e-07	0.000103858
ENSG00000085741	WNT11	11.0801	-2.21144	1.02589	-2.15564	0.031112	0.392437
ENSG00000085760	MTIF2	25.8414	-0.0395564	0.440783	-0.0897414	0.928493	0.992993
ENSG00000085788	DDHD2	56.4105	-0.473164	0.33608	-1.40789	0.159163	0.730578
ENSG00000085832	EPS15	127.026	0.0610215	0.238401	0.255962	0.79798	0.977614
ENSG00000085840	ORC1	30.6336	0.975194	0.759821	1.28345	0.199334	0.770402
ENSG00000085871	MGST2	5.7209	0.0883989	1.01328	0.0872404	0.93048	0.992993
ENSG00000085872	CHERP	43.8683	-0.584277	0.337514	-1.73112	0.0834307	0.594
ENSG00000085978	ATG16L1	43.3789	-0.116799	0.346301	-0.337275	0.73591	0.968818
ENSG00000085982	USP40	46.1987	0.372092	0.407607	0.91287	0.361311	0.875263
ENSG00000085998	POMGNT1	52.6184	0.579013	0.406107	1.42576	0.153936	0.722248
ENSG00000085999	RAD54L	10.5923	-1.78145	0.872227	-2.04242	0.0411103	0.452364
ENSG00000086015	MAST2	63.2628	-0.467487	0.324239	-1.4418	0.14936	0.718498
ENSG00000086061	DNAJA1	314.029	0.14043	0.152499	0.920855	0.357126	0.87143
ENSG00000086062	B4GALT1	345.994	0.347675	0.170842	2.03507	0.0418435	0.454248
ENSG00000086065	CHMP5	56.6448	-0.0207837	0.335226	-0.061999	0.950564	0.995863
ENSG00000086102	NFX1	70.7913	0.078965	0.292555	0.269915	0.787225	0.975537
ENSG00000086189	DIMT1	73.336	0.0588162	0.253443	0.232068	0.816485	0.981081
ENSG00000086200	IPO11	61.2748	-0.382867	0.287774	-1.33044	0.183372	0.753741
ENSG00000086232	EIF2AK1	121.895	0.115211	0.229438	0.502145	0.615566	0.944448
ENSG00000086289	EPDR1	82.4802	-0.954189	0.269227	-3.54419	0.000393826	0.0212577
ENSG00000086475	SEPHS1	149.586	-0.138007	0.231698	-0.595636	0.551419	0.937452
ENSG00000086504	MRPL28	58.381	-0.105463	0.281809	-0.374235	0.70823	0.963961
ENSG00000086544	ITPKC	64.0616	-0.00042109	0.34664	-0.00121478	0.999031	0.999769
ENSG00000086589	RBM22	68.7157	-0.428078	0.353617	-1.21057	0.22606	0.790683
ENSG00000086598	TMED2	413.66	-0.181719	0.169995	-1.06897	0.285084	0.833826
ENSG00000086619	ERO1B	8.41963	-0.510866	0.782982	-0.652462	0.514103	0.928951
ENSG00000086666	ZFAND6	72.5453	-0.637207	0.281565	-2.26309	0.02363	0.339112
ENSG00000086696	HSD17B2	21.4017	0.393945	0.53674	0.733958	0.462975	0.916406
ENSG00000086712	TXLNG	21.5555	-0.0149905	0.511256	-0.0293209	0.976609	0.998549
ENSG00000086758	HUWE1	344.3	0.211169	0.173693	1.21576	0.224075	0.789754
ENSG00000086827	ZW10	37.1383	0.345336	0.383649	0.900134	0.368049	0.878085
ENSG00000086848	ALG9	9.63018	1.47526	0.7578	1.94677	0.051562	0.505517
ENSG00000086991	NOX4	4.33947	0.63708	0.950505	0.670254	0.502696	0.924334
ENSG00000087008	ACOX3	33.4276	-0.231699	0.383845	-0.603626	0.546092	0.935673
ENSG00000087053	MTMR2	79.2418	0.774743	0.265022	2.92331	0.00346328	0.106685
ENSG00000087074	PPP1R15A	163.046	0.47547	0.268567	1.7704	0.0766608	0.576099
ENSG00000087076	HSD17B14	11.2893	-0.200277	0.726306	-0.275747	0.782742	0.975363
ENSG00000087077	TRIP6	137.309	-0.389755	0.208069	-1.8732	0.0610407	0.537831
ENSG00000087086	FTL	2751.04	1.2603	0.256892	4.90595	9.3e-07	0.000122434
ENSG00000087087	SRRT	106.666	-0.478509	0.24863	-1.92458	0.0542816	0.515593
ENSG00000087088	BAX	120.935	-0.468253	0.266978	-1.7539	0.0794472	0.580307
ENSG00000087095	NLK	12.9672	-0.956051	0.826157	-1.15723	0.24718	0.806286
ENSG00000087111	PIGS	50.4569	0.0723322	0.354808	0.203863	0.838461	0.982103
ENSG00000087116	ADAMTS2	468.087	-0.292257	0.189609	-1.54137	0.123227	0.681409
ENSG00000087152	ATXN7L3	49.4173	-0.182455	0.592245	-0.308073	0.758027	0.9743
ENSG00000087157	PGS1	20.1957	-0.370328	0.514573	-0.719679	0.471722	0.918831
ENSG00000087191	PSMC5	171.021	-0.883189	0.181056	-4.87799	1.07e-06	0.00013662
ENSG00000087206	UIMC1	34.1388	0.581161	0.396384	1.46615	0.142606	0.711761
ENSG00000087245	MMP2	7254.11	-0.202986	0.102146	-1.98721	0.0468996	0.483778
ENSG00000087253	LPCAT2	25.5813	0.716923	0.474025	1.51241	0.130429	0.694017
ENSG00000087258	GNAO1	10.7227	-0.470614	0.773958	-0.608061	0.543147	0.935287
ENSG00000087263	OGFOD1	71.5732	0.224754	0.302446	0.74312	0.457409	0.913763
ENSG00000087266	SH3BP2	72.4928	0.783987	0.291092	2.69326	0.00707572	0.169275
ENSG00000087269	NOP14	92.6599	0.333564	0.259544	1.28519	0.198724	0.770402
ENSG00000087274	ADD1	304.624	-0.173199	0.219081	-0.790573	0.429193	0.903718
ENSG00000087299	L2HGDH	17.7864	-0.495766	0.581775	-0.85216	0.394125	0.890411
ENSG00000087301	TXNDC16	16.3234	-0.0233786	0.566433	-0.0412734	0.967078	0.998069
ENSG00000087302	RTRAF	179.708	0.52599	0.203318	2.58703	0.00968068	0.203795
ENSG00000087303	NID2	282.146	0.306485	0.167634	1.8283	0.0675043	0.553322
ENSG00000087338	GMCL1	20.7808	0.14489	0.623219	0.232487	0.81616	0.981081
ENSG00000087365	SF3B2	268.982	-0.131374	0.225402	-0.582844	0.559998	0.938496
ENSG00000087448	KLHL42	108.895	0.0419031	0.240841	0.173987	0.861876	0.985061
ENSG00000087460	GNAS	1049.05	-0.217489	0.116357	-1.86915	0.0616022	0.541584
ENSG00000087470	DNM1L	111.981	0.299605	0.241606	1.24006	0.214954	0.783306
ENSG00000087494	PTHLH	7.73328	0.693119	0.881018	0.786725	0.431443	0.904678
ENSG00000087502	ERGIC2	70.1455	0.0474205	0.300183	0.157972	0.874479	0.985112
ENSG00000087510	TFAP2C	27.8918	-0.493488	0.468508	-1.05332	0.292195	0.840061
ENSG00000087586	AURKA	20.4207	0.595335	0.535015	1.11274	0.265819	0.819339
ENSG00000087589	CASS4	3.44673	0.673618	1.29927	0.51846	0.604137	0.944448
ENSG00000087842	PIR	20.853	-0.510371	0.491556	-1.03828	0.299142	0.84401
ENSG00000087884	AAMDC	17.1115	0.307514	0.588943	0.522146	0.601569	0.944448
ENSG00000087903	RFX2	28.1464	0.325871	0.49414	0.65947	0.509594	0.926945
ENSG00000087995	METTL2A	26.0574	-0.19658	0.549664	-0.357637	0.720615	0.964186
ENSG00000088035	ALG6	17.3471	0.0827246	0.548162	0.150913	0.880045	0.985206
ENSG00000088038	CNOT3	39.6174	-0.611556	0.499161	-1.22517	0.220512	0.78787
ENSG00000088179	PTPN4	29.1545	-0.0567745	0.48748	-0.116465	0.907284	0.98973
ENSG00000088205	DDX18	73.3755	-0.00556888	0.266131	-0.0209253	0.983305	0.9994
ENSG00000088247	KHSRP	215.215	0.274212	0.185531	1.47799	0.139411	0.708157
ENSG00000088256	GNA11	104.206	-0.487066	0.265583	-1.83395	0.0666608	0.55174
ENSG00000088280	ASAP3	47.6528	0.319755	0.406597	0.786418	0.431622	0.904678
ENSG00000088298	EDEM2	36.7475	0.0748481	0.361546	0.207022	0.835992	0.982103
ENSG00000088305	DNMT3B	6.21454	-0.294253	0.93437	-0.314921	0.752822	0.974091
ENSG00000088325	TPX2	74.3373	-0.184004	0.300004	-0.613337	0.539654	0.93489
ENSG00000088356	PDRG1	38.9799	-0.483956	0.381064	-1.27001	0.204081	0.773892
ENSG00000088367	EPB41L1	40.3537	0.621352	0.396132	1.56855	0.116753	0.671776
ENSG00000088387	DOCK9	22.2034	-0.479949	0.459701	-1.04405	0.296464	0.842128
ENSG00000088448	ANKRD10	33.9513	-0.346121	0.451289	-0.766961	0.443105	0.909011
ENSG00000088451	TGDS	15.9577	0.398217	0.689067	0.577908	0.563326	0.939243
ENSG00000088543	C3orf18	12.6085	-1.36378	0.808423	-1.68696	0.0916109	0.616753
ENSG00000088682	COQ9	51.573	0.0504923	0.319627	0.157972	0.874479	0.985112
ENSG00000088727	KIF9	6.25324	-0.561816	0.971061	-0.578559	0.562887	0.938985
ENSG00000088756	ARHGAP28	42.0968	-0.165866	0.437916	-0.378761	0.704865	0.962956
ENSG00000088766	CRLS1	45.7176	-0.824925	0.393987	-2.09378	0.0362792	0.423303
ENSG00000088808	PPP1R13B	5.74412	-0.554683	0.988443	-0.561168	0.574683	0.941815
ENSG00000088812	ATRN	159.015	-0.0977453	0.238404	-0.409999	0.681807	0.960095
ENSG00000088826	SMOX	27.6448	-0.366627	0.508732	-0.720669	0.471113	0.918769
ENSG00000088832	FKBP1A	86.9572	-0.621559	0.329735	-1.88503	0.0594263	0.533412
ENSG00000088833	NSFL1C	47.5856	0.0669555	0.436923	0.153243	0.878207	0.985112
ENSG00000088836	SLC4A11	7.65867	-0.254368	0.95053	-0.267606	0.789002	0.975662
ENSG00000088854	C20orf194	40.9342	-0.553624	0.442945	-1.24987	0.211346	0.780771
ENSG00000088876	ZNF343	11.5212	-0.683152	0.880594	-0.775785	0.437876	0.9077
ENSG00000088881	EBF4	5.55162	2.60162	1.0929	2.38047	0.0172904	0.282661
ENSG00000088882	CPXM1	7.78232	-0.230593	0.819173	-0.281495	0.778331	0.975363
ENSG00000088888	MAVS	130.029	0.130116	0.240592	0.540816	0.588635	0.944448
ENSG00000088899	LZTS3	7.40594	0.949988	0.996316	0.953501	0.340336	0.862574
ENSG00000088930	XRN2	167.287	0.358725	0.182935	1.96095	0.049885	0.496901
ENSG00000088970	KIZ	43.535	0.519121	0.439922	1.18003	0.237988	0.79771
ENSG00000088986	DYNLL1	198.459	0.438271	0.182083	2.40699	0.0160848	0.272622
ENSG00000089006	SNX5	95.1835	0.0757213	0.357235	0.211965	0.832134	0.982103
ENSG00000089009	RPL6	153.82	0.77618	0.284227	2.73084	0.00631728	0.157699
ENSG00000089022	MAPKAPK5	33.2847	0.0303644	0.491395	0.0617922	0.950728	0.995863
ENSG00000089041	P2RX7	20.6899	-0.0670453	0.533895	-0.125578	0.900066	0.988049
ENSG00000089048	ESF1	35.5669	0.209634	0.566231	0.370226	0.711214	0.964081
ENSG00000089050	RBBP9	44.1118	0.84579	0.384247	2.20116	0.0277245	0.368318
ENSG00000089053	ANAPC5	169.163	0.27066	0.199498	1.35671	0.174874	0.746339
ENSG00000089057	SLC23A2	52.3145	0.106405	0.369109	0.288274	0.773137	0.975134
ENSG00000089060	SLC8B1	25.8968	-0.698553	0.488849	-1.42897	0.153012	0.721298
ENSG00000089063	TMEM230	70.7822	0.203136	0.326271	0.6226	0.533547	0.933329
ENSG00000089091	DZANK1	3.4846	-0.889259	1.32613	-0.670566	0.502497	0.924334
ENSG00000089094	KDM2B	59.1186	-0.552831	0.34726	-1.59198	0.111389	0.662092
ENSG00000089123	TASP1	10.7772	-0.483965	0.742	-0.652244	0.514244	0.928951
ENSG00000089127	OAS1	3.31591	-0.633971	1.20078	-0.527965	0.597523	0.944448
ENSG00000089154	GCN1	212.445	0.103947	0.213269	0.487399	0.625975	0.947925
ENSG00000089157	RPLP0	756.898	1.55924	0.223252	6.98418	2.87e-12	1.11e-09
ENSG00000089159	PXN	170.653	-0.274421	0.199999	-1.37211	0.170028	0.74143
ENSG00000089163	SIRT4	2.62689	0.766371	1.24644	0.614848	0.538655	0.93489
ENSG00000089177	KIF16B	22.2115	-0.520432	0.508941	-1.02258	0.306508	0.848779
ENSG00000089195	TRMT6	19.1253	0.0902566	0.534225	0.168949	0.865837	0.985112
ENSG00000089220	PEBP1	224.209	-0.150889	0.177174	-0.851646	0.39441	0.890411
ENSG00000089225	TBX5	88.748	0.209532	0.306167	0.684372	0.49374	0.923825
ENSG00000089234	BRAP	44.5069	0.482572	0.370109	1.30386	0.19228	0.763772
ENSG00000089248	ERP29	173.829	0.605701	0.271118	2.23409	0.0254772	0.352134
ENSG00000089280	FUS	262.018	-0.854352	0.194136	-4.4008	1.08e-05	0.0010681
ENSG00000089289	IGBP1	55.2521	0.80776	0.43854	1.84193	0.0654853	0.551112
ENSG00000089327	FXYD5	161.213	0.369442	0.205095	1.80132	0.0716521	0.56408
ENSG00000089335	ZNF302	20.9676	0.158734	0.523519	0.303206	0.761733	0.9743
ENSG00000089351	GRAMD1A	49.4138	-0.163238	0.377632	-0.432268	0.665547	0.956617
ENSG00000089472	HEPH	72.1117	0.130752	0.39235	0.333253	0.738943	0.968818
ENSG00000089486	CDIP1	21.7696	-0.89849	0.532608	-1.68696	0.0916104	0.616753
ENSG00000089597	GANAB	569.842	0.132335	0.182789	0.723976	0.46908	0.918013
ENSG00000089639	GMIP	14.1124	-0.25557	0.704771	-0.362629	0.716882	0.964091
ENSG00000089682	RBM41	17.4113	-0.411215	0.565439	-0.727249	0.467074	0.917554
ENSG00000089685	BIRC5	54.7285	0.0529926	0.438309	0.120902	0.903768	0.988873
ENSG00000089693	MLF2	147.569	-0.493686	0.248972	-1.9829	0.0473788	0.486496
ENSG00000089723	OTUB2	5.37504	-0.716184	1.05529	-0.678662	0.497352	0.924334
ENSG00000089737	DDX24	263.401	-0.0554067	0.160111	-0.346052	0.729303	0.966419
ENSG00000089775	ZBTB25	14.2616	0.453571	0.640267	0.708408	0.478692	0.920377
ENSG00000089818	NECAP1	36.6445	-0.0706165	0.364958	-0.193492	0.846574	0.982819
ENSG00000089876	DHX32	55.1799	-0.42007	0.357215	-1.17596	0.239611	0.798236
ENSG00000089902	RCOR1	46.8803	-0.0387655	0.349126	-0.111036	0.911588	0.990865
ENSG00000089916	GPATCH2L	62.3661	0.302558	0.363727	0.831829	0.405506	0.89495
ENSG00000090006	LTBP4	432.808	0.149588	0.235111	0.636246	0.524616	0.930227
ENSG00000090013	BLVRB	100.467	-0.196359	0.296986	-0.661171	0.508503	0.92647
ENSG00000090020	SLC9A1	80.4784	-0.825141	0.329099	-2.50728	0.0121666	0.231416
ENSG00000090054	SPTLC1	92.546	-0.154772	0.25317	-0.611336	0.540977	0.934968
ENSG00000090060	PAPOLA	146.68	-0.063356	0.270786	-0.23397	0.815008	0.981081
ENSG00000090061	CCNK	67.3685	-0.311454	0.31325	-0.994266	0.320093	0.850853
ENSG00000090097	PCBP4	32.7642	-0.643851	0.467008	-1.37867	0.167996	0.739183
ENSG00000090238	YPEL3	38.2656	-0.417402	0.414918	-1.00599	0.314421	0.850853
ENSG00000090263	MRPS33	31.2063	0.227183	0.373466	0.60831	0.542982	0.935287
ENSG00000090266	NDUFB2	164.709	-0.0170116	0.22385	-0.0759956	0.939423	0.99447
ENSG00000090273	NUDC	104.391	-0.339303	0.235556	-1.44044	0.149744	0.719127
ENSG00000090316	MAEA	109.681	-0.207952	0.221244	-0.93992	0.347259	0.866346
ENSG00000090339	ICAM1	56.2689	-0.303815	0.394901	-0.769345	0.441688	0.908471
ENSG00000090372	STRN4	74.7448	0.0598577	0.356546	0.167882	0.866676	0.985112
ENSG00000090376	IRAK3	30.0934	-0.191474	0.447126	-0.428233	0.668481	0.956847
ENSG00000090432	MUL1	58.9212	-0.428036	0.306645	-1.39587	0.162753	0.734566
ENSG00000090447	TFAP4	20.0095	-0.491525	0.483587	-1.01642	0.309431	0.84984
ENSG00000090470	PDCD7	47.8083	0.432388	0.455431	0.949405	0.342415	0.863054
ENSG00000090487	SPG21	108.921	0.278299	0.252215	1.10342	0.269845	0.822517
ENSG00000090520	DNAJB11	92.751	-0.530361	0.291185	-1.82139	0.0685474	0.554253
ENSG00000090530	P3H2	17.3559	1.87833	1.01285	1.8545	0.0636676	0.547687
ENSG00000090539	CHRD	4.85406	-0.00754523	0.977151	-0.00772167	0.993839	0.999501
ENSG00000090554	FLT3LG	6.45567	1.32798	0.911745	1.45653	0.145247	0.712052
ENSG00000090565	RAB11FIP3	53.0479	-0.27954	0.407451	-0.686069	0.492669	0.923825
ENSG00000090581	GNPTG	116.242	0.314409	0.21679	1.4503	0.146976	0.714446
ENSG00000090612	ZNF268	15.8611	0.79248	0.624941	1.26809	0.204767	0.774858
ENSG00000090615	GOLGA3	278.556	-0.0336595	0.201529	-0.167021	0.867354	0.985112
ENSG00000090621	PABPC4	221.345	1.50221	0.241008	6.23305	4.57e-10	1.07e-07
ENSG00000090661	CERS4	23.3158	0.661587	0.446109	1.48301	0.13807	0.706722
ENSG00000090674	MCOLN1	43.4047	-0.376452	0.356141	-1.05703	0.290497	0.837994
ENSG00000090686	USP48	106.322	-0.224838	0.273863	-0.820987	0.411653	0.897267
ENSG00000090776	EFNB1	22.8734	-0.525578	0.584305	-0.899492	0.368391	0.878085
ENSG00000090857	PDPR	50.4924	0.598855	0.383053	1.56338	0.117964	0.674412
ENSG00000090861	AARS	455.63	0.0340922	0.177712	0.19184	0.847868	0.983264
ENSG00000090863	GLG1	481.877	0.096319	0.172745	0.557578	0.577132	0.942222
ENSG00000090889	KIF4A	10.4111	-0.288951	0.710079	-0.406928	0.684061	0.960148
ENSG00000090905	TNRC6A	63.0595	0.114039	0.329492	0.346105	0.729264	0.966419
ENSG00000090924	PLEKHG2	25.8354	-0.243484	0.476775	-0.510688	0.609569	0.944448
ENSG00000090971	NAT14	22.2372	0.34561	0.614972	0.561993	0.574121	0.941815
ENSG00000090975	PITPNM2	4.96404	-0.993694	1.01493	-0.979081	0.32754	0.854513
ENSG00000090989	EXOC1	66.625	0.0098135	0.315149	0.0311392	0.975159	0.998493
ENSG00000091009	RBM27	15.8956	1.21902	0.658252	1.8519	0.0640402	0.548475
ENSG00000091039	OSBPL8	221.918	-0.0482301	0.231462	-0.208371	0.834939	0.982103
ENSG00000091073	DTX2	5.95307	1.27358	0.960342	1.32617	0.184782	0.754943
ENSG00000091127	PUS7	27.8005	-0.257008	0.45883	-0.560138	0.575385	0.941815
ENSG00000091129	NRCAM	24.3927	-0.358344	0.450591	-0.795275	0.426453	0.902382
ENSG00000091136	LAMB1	634.663	0.41341	0.163795	2.52394	0.0116047	0.225746
ENSG00000091140	DLD	88.1671	-0.0957835	0.261901	-0.365724	0.714571	0.964091
ENSG00000091157	WDR7	39.6675	-0.138724	0.350003	-0.39635	0.691847	0.961969
ENSG00000091164	TXNL1	91.193	0.183117	0.286619	0.638888	0.522896	0.929679
ENSG00000091317	CMTM6	126.776	-0.270177	0.244746	-1.10391	0.269632	0.822517
ENSG00000091409	ITGA6	45.9291	0.252701	0.349498	0.723041	0.469654	0.918609
ENSG00000091436	MAP3K20	166.171	-0.168788	0.208647	-0.808962	0.418537	0.90021
ENSG00000091483	FH	126.927	0.405648	0.199178	2.03661	0.0416889	0.454248
ENSG00000091490	SEL1L3	14.102	0.311685	0.639611	0.487303	0.626044	0.947925
ENSG00000091527	CDV3	232.055	0.389342	0.274222	1.41981	0.155664	0.724137
ENSG00000091542	ALKBH5	178.579	-1.11271	0.287719	-3.86733	0.000110033	0.00789536
ENSG00000091592	NLRP1	31.6642	0.19629	0.441286	0.444814	0.656454	0.95657
ENSG00000091622	PITPNM3	7.65093	0.0441179	0.867741	0.0508422	0.959451	0.996407
ENSG00000091640	SPAG7	65.3063	-0.0783364	0.282481	-0.277316	0.781538	0.975363
ENSG00000091651	ORC6	30.7032	0.140713	0.458199	0.307101	0.758767	0.9743
ENSG00000091656	ZFHX4	98.5766	0.30949	0.246814	1.25394	0.209863	0.779791
ENSG00000091732	ZC3HC1	23.3133	-0.220512	0.47053	-0.468646	0.639323	0.95103
ENSG00000091831	ESR1	5.0184	0.178337	1.20871	0.147544	0.882703	0.985315
ENSG00000091844	RGS17	4.91495	-0.853414	1.03313	-0.826048	0.408777	0.895496
ENSG00000091947	TMEM101	40.0667	0.616295	0.368512	1.67239	0.0944479	0.624775
ENSG00000091972	CD200	2.22308	-1.20442	1.22341	-0.984475	0.324882	0.853746
ENSG00000091986	CCDC80	1340.35	-0.166408	0.153933	-1.08105	0.279676	0.830291
ENSG00000092010	PSME1	125.285	0.453185	0.244615	1.85265	0.0639325	0.548391
ENSG00000092020	PPP2R3C	28.3233	0.13642	0.401705	0.339602	0.734156	0.968226
ENSG00000092036	HAUS4	20.0562	0.786122	0.552857	1.42193	0.155048	0.723685
ENSG00000092068	SLC7A8	44.0885	-0.798501	0.373388	-2.13853	0.0324741	0.400347
ENSG00000092094	OSGEP	38.0712	0.214445	0.399374	0.536953	0.5913	0.944448
ENSG00000092096	SLC22A17	28.0394	-0.670256	0.448221	-1.49537	0.134818	0.703214
ENSG00000092098	RNF31	20.7743	0.132495	0.513646	0.25795	0.796446	0.977605
ENSG00000092108	SCFD1	72.2477	0.342973	0.28902	1.18668	0.235355	0.79578
ENSG00000092140	G2E3	21.048	0.26648	0.493796	0.539655	0.589435	0.944448
ENSG00000092148	HECTD1	264.768	0.1699	0.211935	0.801661	0.422749	0.901969
ENSG00000092199	HNRNPC	171.736	0.146207	0.202692	0.721329	0.470707	0.918769
ENSG00000092201	SUPT16H	158.202	0.140187	0.208736	0.671601	0.501838	0.924334
ENSG00000092203	TOX4	67.1919	-0.139958	0.349056	-0.400962	0.688448	0.961069
ENSG00000092208	GEMIN2	8.99366	0.674318	0.74496	0.905173	0.365374	0.877747
ENSG00000092330	TINF2	60.0825	0.36547	0.294759	1.23989	0.215015	0.783306
ENSG00000092421	SEMA6A	13.8822	-0.227872	0.61323	-0.371593	0.710196	0.964081
ENSG00000092439	TRPM7	163.826	0.412488	0.250636	1.64577	0.0998118	0.639706
ENSG00000092445	TYRO3	37.4197	-0.22432	0.674659	-0.332494	0.739516	0.968818
ENSG00000092470	WDR76	61.8109	0.0806768	0.371019	0.217446	0.827861	0.982103
ENSG00000092531	SNAP23	77.7017	-0.36959	0.27864	-1.32641	0.184705	0.754885
ENSG00000092607	TBX15	29.7837	0.662452	0.432093	1.53313	0.125245	0.686425
ENSG00000092621	PHGDH	430.155	0.147044	0.185944	0.790799	0.429061	0.903718
ENSG00000092820	EZR	147.014	-0.258937	0.207805	-1.24606	0.212743	0.78138
ENSG00000092841	MYL6	1020.68	-0.0513175	0.180204	-0.284775	0.775816	0.975134
ENSG00000092847	AGO1	105.261	-0.543369	0.303276	-1.79167	0.0731861	0.566807
ENSG00000092853	CLSPN	58.6885	0.283968	0.40479	0.70152	0.482979	0.92224
ENSG00000092871	RFFL	20.3026	0.356845	0.671032	0.531786	0.594874	0.944448
ENSG00000092931	MFSD11	31.0154	-0.143943	0.428659	-0.335799	0.737022	0.968818
ENSG00000092964	DPYSL2	966.999	0.196124	0.118383	1.65669	0.0975827	0.633442
ENSG00000092969	TGFB2	2.45367	-2.55293	1.4395	-1.77349	0.0761474	0.575018
ENSG00000092978	GPATCH2	22.3274	-0.540133	0.50642	-1.06657	0.286166	0.834544
ENSG00000093000	NUP50	32.0898	-0.0679443	0.517588	-0.131271	0.895561	0.98731
ENSG00000093009	CDC45	38.8181	0.0053835	0.493239	0.0109146	0.991292	0.9994
ENSG00000093010	COMT	194.83	-0.279499	0.28814	-0.970013	0.33204	0.859825
ENSG00000093144	ECHDC1	71.931	0.0973798	0.329691	0.295367	0.767713	0.9743
ENSG00000093167	LRRFIP2	85.7128	0.0250473	0.254137	0.098558	0.921489	0.991755
ENSG00000093183	SEC22C	108.461	-0.211801	0.255521	-0.828899	0.407162	0.89495
ENSG00000093217	XYLB	12.2366	0.29646	0.600349	0.493813	0.621438	0.945255
ENSG00000094631	HDAC6	28.4458	0.290008	0.449972	0.644502	0.51925	0.929517
ENSG00000094804	CDC6	74.6914	0.206002	0.396732	0.519246	0.603589	0.944448
ENSG00000094841	UPRT	13.9862	-0.0230028	0.721776	-0.0318697	0.974576	0.998493
ENSG00000094880	CDC23	51.5602	-0.081075	0.315798	-0.25673	0.797387	0.977605
ENSG00000094914	AAAS	36.6104	0.00393901	0.481103	0.00818745	0.993467	0.999501
ENSG00000094916	CBX5	303.081	-0.0121007	0.227719	-0.0531386	0.957622	0.996407
ENSG00000094975	SUCO	48.4533	-0.193511	0.397481	-0.486844	0.626369	0.948079
ENSG00000095002	MSH2	101.968	-0.0057604	0.333876	-0.0172531	0.986235	0.9994
ENSG00000095015	MAP3K1	29.4439	0.0657738	0.486929	0.135079	0.89255	0.98645
ENSG00000095059	DHPS	35.7504	0.505766	0.364052	1.38927	0.16475	0.737424
ENSG00000095066	HOOK2	8.15304	0.531322	0.791587	0.671212	0.502086	0.924334
ENSG00000095139	ARCN1	278.277	-0.328248	0.187961	-1.74636	0.0807481	0.585717
ENSG00000095209	TMEM38B	37.0046	0.148796	0.395957	0.375788	0.707074	0.963912
ENSG00000095261	PSMD5	84.9888	0.174922	0.271963	0.643184	0.520105	0.929517
ENSG00000095303	PTGS1	397.942	0.195306	0.267062	0.731313	0.464588	0.916422
ENSG00000095319	NUP188	161.375	-0.0565151	0.232321	-0.243263	0.807802	0.979856
ENSG00000095321	CRAT	75.0236	0.122145	0.281085	0.43455	0.663889	0.956617
ENSG00000095380	NANS	98.4171	-0.212196	0.292772	-0.724782	0.468586	0.917626
ENSG00000095383	TBC1D2	63.846	-0.134754	0.414579	-0.32504	0.745151	0.97077
ENSG00000095397	WHRN	6.03896	-0.0249228	1.04972	-0.0237423	0.981058	0.9994
ENSG00000095485	CWF19L1	26.3156	0.0467068	0.589492	0.0792321	0.936848	0.993649
ENSG00000095539	SEMA4G	1.5691	1.12812	1.6416	0.687206	0.491953	0.92379
ENSG00000095564	BTAF1	68.1622	0.148496	0.306857	0.483926	0.628438	0.948079
ENSG00000095574	IKZF5	16.6799	-1.23797	0.675463	-1.83277	0.0668366	0.55174
ENSG00000095637	SORBS1	6.91037	0.658691	1.43702	0.458374	0.646684	0.952534
ENSG00000095739	BAMBI	20.2156	-0.105366	0.576426	-0.182792	0.854962	0.984694
ENSG00000095752	IL11	18.4576	0.00321943	0.603455	0.00533499	0.995743	0.999501
ENSG00000095787	WAC	151.358	0.337748	0.207741	1.62581	0.103989	0.646088
ENSG00000095794	CREM	31.7212	0.731552	0.462217	1.5827	0.11349	0.669131
ENSG00000095906	NUBP2	38.5557	0.115353	0.379245	0.304165	0.761002	0.9743
ENSG00000095951	HIVEP1	64.066	0.611415	0.341121	1.79237	0.0730735	0.566757
ENSG00000096060	FKBP5	25.0242	-0.583911	0.6362	-0.917811	0.358718	0.872343
ENSG00000096063	SRPK1	72.6349	0.418841	0.307911	1.36027	0.173745	0.746339
ENSG00000096070	BRPF3	48.7726	0.173112	0.397322	0.435697	0.663057	0.956617
ENSG00000096080	MRPS18A	31.8409	-0.346757	0.383192	-0.904919	0.365508	0.877747
ENSG00000096092	TMEM14A	44.6603	0.307414	0.328553	0.93566	0.349448	0.867761
ENSG00000096093	EFHC1	11.9636	0.234162	0.684741	0.341972	0.732372	0.967579
ENSG00000096384	HSP90AB1	936.345	0.665881	0.147633	4.51039	6.47e-06	0.000680052
ENSG00000096401	CDC5L	85.6607	-0.00442905	0.292001	-0.0151679	0.987898	0.9994
ENSG00000096433	ITPR3	166.378	0.326341	0.264203	1.23519	0.21676	0.78392
ENSG00000096654	ZNF184	21.9865	-0.338499	0.532697	-0.635443	0.52514	0.930349
ENSG00000096696	DSP	12.2204	0.35365	0.72539	0.487531	0.625882	0.947925
ENSG00000096717	SIRT1	51.2729	0.142027	0.354594	0.400536	0.688762	0.961069
ENSG00000096746	HNRNPH3	132.917	-0.715806	0.226814	-3.15591	0.00159997	0.0626147
ENSG00000096872	IFT74	21.2995	0.176516	0.537341	0.328498	0.742535	0.969999
ENSG00000096968	JAK2	28.447	-0.573235	0.506654	-1.13141	0.257881	0.813745
ENSG00000097007	ABL1	290.584	-0.147339	0.220461	-0.668322	0.503928	0.92446
ENSG00000097021	ACOT7	96.3574	-0.639506	0.259408	-2.46525	0.0136917	0.252025
ENSG00000097033	SH3GLB1	153.292	0.486615	0.226359	2.14975	0.0315754	0.394956
ENSG00000097046	CDC7	17.256	0.130832	0.669412	0.195443	0.845046	0.982819
ENSG00000097096	SYDE2	29.1163	0.198366	0.446258	0.444509	0.656675	0.95657
ENSG00000099139	PCSK5	75.0439	-0.52456	0.262436	-1.99881	0.0456288	0.477529
ENSG00000099194	SCD	674.568	-0.703986	0.160458	-4.38735	1.15e-05	0.00112699
ENSG00000099203	TMED1	62.5842	0.314992	0.342321	0.920167	0.357486	0.87167
ENSG00000099204	ABLIM1	88.181	-1.25803	0.330592	-3.80537	0.00014159	0.00953186
ENSG00000099219	ERMP1	28.2974	0.456456	0.399759	1.14183	0.253525	0.811041
ENSG00000099246	RAB18	201.945	-0.0185599	0.212465	-0.0873551	0.930389	0.992993
ENSG00000099250	NRP1	388.441	-0.253872	0.156138	-1.62594	0.103962	0.646088
ENSG00000099256	PRTFDC1	24.2104	0.347535	0.462519	0.751397	0.452414	0.911947
ENSG00000099282	TSPAN15	1.6022	-0.881927	2.05074	-0.430054	0.667156	0.956617
ENSG00000099284	H2AFY2	28.4971	-0.544375	0.413746	-1.31572	0.188267	0.760643
ENSG00000099290	WASHC2A	23.1523	-0.277018	0.538647	-0.514285	0.607053	0.944448
ENSG00000099308	MAST3	21.9006	0.409945	0.466091	0.879538	0.379109	0.880399
ENSG00000099326	MZF1	14.1076	0.122942	0.659466	0.186427	0.85211	0.983767
ENSG00000099330	OCEL1	35.6745	-0.258621	0.522174	-0.495278	0.620404	0.945255
ENSG00000099331	MYO9B	199.317	0.0812407	0.207551	0.391424	0.695484	0.962462
ENSG00000099337	KCNK6	25.198	0.612955	0.521891	1.17449	0.240199	0.798863
ENSG00000099341	PSMD8	236.552	0.00667628	0.186338	0.0358289	0.971419	0.998069
ENSG00000099364	FBXL19	22.5287	-0.319575	0.600303	-0.532355	0.59448	0.944448
ENSG00000099377	HSD3B7	43.7671	-0.0927785	0.423911	-0.218863	0.826757	0.982103
ENSG00000099381	SETD1A	40.5711	-0.415355	0.422706	-0.98261	0.3258	0.853746
ENSG00000099385	BCL7C	81.447	0.168457	0.332514	0.506616	0.612424	0.944448
ENSG00000099622	CIRBP	228.322	0.58632	0.22087	2.6546	0.00794034	0.180805
ENSG00000099624	ATP5F1D	98.1167	0.190303	0.361187	0.526881	0.598277	0.944448
ENSG00000099625	CBARP	7.87659	0.347023	0.923885	0.375613	0.707205	0.963912
ENSG00000099783	HNRNPM	193.53	-0.698966	0.219735	-3.18096	0.0014679	0.0598293
ENSG00000099785	2019-03-02	21.2937	-0.116212	0.635417	-0.18289	0.854884	0.984694
ENSG00000099795	NDUFB7	99.9533	-0.163464	0.235613	-0.693784	0.487818	0.922969
ENSG00000099797	TECR	61.6661	-0.0235657	0.340249	-0.0692601	0.944783	0.995504
ENSG00000099800	TIMM13	106.896	-0.0731323	0.249069	-0.293622	0.769046	0.974337
ENSG00000099804	CDC34	66.3543	0.421118	0.293261	1.43598	0.151007	0.720348
ENSG00000099810	MTAP	49.009	-0.234	0.370776	-0.631109	0.527969	0.931623
ENSG00000099814	CEP170B	41.6847	-0.291251	0.40904	-0.712035	0.476443	0.92013
ENSG00000099817	POLR2E	189.196	0.102336	0.238753	0.428627	0.668195	0.956847
ENSG00000099821	POLRMT	18.8063	-0.0818388	0.56465	-0.144937	0.88476	0.985604
ENSG00000099849	RASSF7	14.3706	0.0834893	0.719741	0.115999	0.907653	0.989834
ENSG00000099860	GADD45B	51.9843	0.142296	0.45394	0.313469	0.753924	0.974269
ENSG00000099864	PALM	79.6916	-0.291573	0.294831	-0.988951	0.322687	0.852763
ENSG00000099875	MKNK2	107.387	-0.209128	0.274674	-0.761366	0.446439	0.909036
ENSG00000099889	ARVCF	8.92316	-1.06193	0.756095	-1.40449	0.160172	0.730578
ENSG00000099899	TRMT2A	36.9523	-0.829265	0.428691	-1.93441	0.0530628	0.510879
ENSG00000099901	RANBP1	73.4489	-0.633745	0.451322	-1.4042	0.160261	0.730578
ENSG00000099904	ZDHHC8	34.8302	-0.109086	0.426019	-0.256059	0.797905	0.977614
ENSG00000099910	KLHL22	44.4499	0.579662	0.335726	1.72659	0.0842408	0.597314
ENSG00000099917	MED15	97.2466	-0.148599	0.33625	-0.441931	0.658539	0.956617
ENSG00000099940	SNAP29	53.3203	0.263541	0.402191	0.655264	0.512298	0.927486
ENSG00000099942	CRKL	147.972	-1.22772	0.24636	-4.98342	6.25e-07	8.51e-05
ENSG00000099949	LZTR1	72.8173	-0.465503	0.337371	-1.37979	0.16765	0.739183
ENSG00000099953	MMP11	39.5396	0.613311	0.383597	1.59884	0.109855	0.65747
ENSG00000099956	SMARCB1	79.5019	-0.0556982	0.282648	-0.197059	0.843782	0.982819
ENSG00000099958	DERL3	1.5265	-1.55961	2.07376	-0.752069	0.45201	0.911947
ENSG00000099968	BCL2L13	98.7991	0.413399	0.269024	1.53666	0.124377	0.683987
ENSG00000099974	DDTL	3.40768	1.51958	1.31811	1.15285	0.248974	0.809181
ENSG00000099977	DDT	14.3595	-0.895845	0.780888	-1.14721	0.251294	0.809701
ENSG00000099984	GSTT2	5.22746	1.31944	1.78268	0.740146	0.459212	0.914478
ENSG00000099991	CABIN1	64.2555	0.0199025	0.321394	0.0619256	0.950622	0.995863
ENSG00000099992	TBC1D10A	13.9416	-0.199861	0.68537	-0.291611	0.770584	0.974397
ENSG00000099995	SF3A1	106.694	-0.0798643	0.227857	-0.350501	0.725963	0.966091
ENSG00000099998	GGT5	3.39029	-0.441889	1.05528	-0.41874	0.675406	0.958312
ENSG00000099999	RNF215	19.8732	-0.00689248	0.66406	-0.0103793	0.991719	0.9994
ENSG00000100003	SEC14L2	19.9305	0.470584	0.530586	0.886914	0.375125	0.880399
ENSG00000100014	SPECC1L	21.5679	0.526319	1.01638	0.517838	0.604571	0.944448
ENSG00000100023	PPIL2	42.321	0.00674422	0.394876	0.0170793	0.986373	0.9994
ENSG00000100028	SNRPD3	214.13	0.427617	0.226266	1.88988	0.0587738	0.53249
ENSG00000100029	PES1	66.4679	0.221799	0.310678	0.71392	0.475276	0.919921
ENSG00000100030	MAPK1	275.551	-0.0336593	0.16445	-0.204678	0.837824	0.982103
ENSG00000100034	PPM1F	61.4594	-0.593294	0.362062	-1.63865	0.101286	0.642212
ENSG00000100036	SLC35E4	8.18564	-0.578911	0.742184	-0.780011	0.435385	0.907166
ENSG00000100038	TOP3B	22.584	-0.347383	0.502483	-0.691332	0.489357	0.923271
ENSG00000100056	ESS2	27.7403	-0.437627	0.466883	-0.937339	0.348584	0.867335
ENSG00000100065	CARD10	3.62401	0.445372	1.11547	0.39927	0.689695	0.961247
ENSG00000100075	SLC25A1	151.007	-0.281855	0.227171	-1.24072	0.214711	0.783306
ENSG00000100077	GRK3	3.33904	2.04259	1.38636	1.47335	0.140657	0.709629
ENSG00000100078	PLA2G3	1.09049	-1.68878	2.3007	-0.734031	0.46293	0.916406
ENSG00000100083	GGA1	28.5461	0.139473	0.464876	0.300022	0.76416	0.9743
ENSG00000100084	HIRA	9.81152	-1.48735	1.0972	-1.35559	0.175229	0.746339
ENSG00000100092	SH3BP1	10.968	0.342081	0.807026	0.423879	0.671654	0.957463
ENSG00000100097	LGALS1	2690.94	0.0638948	0.127297	0.501936	0.615713	0.944448
ENSG00000100099	HPS4	28.2138	0.124641	0.585908	0.212731	0.831537	0.982103
ENSG00000100100	PIK3IP1	36.3736	-0.479742	0.409261	-1.17222	0.241111	0.80034
ENSG00000100104	SRRD	30.8168	0.458828	0.402688	1.13941	0.254531	0.811808
ENSG00000100105	PATZ1	21.6802	-1.00006	0.55741	-1.79412	0.0727936	0.566757
ENSG00000100106	TRIOBP	370.846	-0.223491	0.184463	-1.21158	0.225673	0.78994
ENSG00000100109	TFIP11	44.6583	-0.314005	0.333059	-0.942788	0.345789	0.865231
ENSG00000100116	GCAT	13.5785	-0.0668715	0.586156	-0.114085	0.909171	0.990288
ENSG00000100124	ANKRD54	36.578	0.958377	0.461312	2.0775	0.0377551	0.432937
ENSG00000100129	EIF3L	290.942	1.49652	0.238493	6.27488	3.5e-10	8.56e-08
ENSG00000100138	SNU13	171.222	-0.0152203	0.212188	-0.0717305	0.942816	0.995238
ENSG00000100139	MICALL1	65.3112	0.546109	0.329854	1.65561	0.0978015	0.634175
ENSG00000100142	POLR2F	39.947	-0.304234	0.399899	-0.760777	0.44679	0.909288
ENSG00000100147	CCDC134	15.5048	1.42569	0.639265	2.23019	0.0257345	0.352659
ENSG00000100150	DEPDC5	15.6947	-0.0406951	0.587098	-0.0693158	0.944738	0.995504
ENSG00000100151	PICK1	9.5878	-0.683472	0.724103	-0.943888	0.345227	0.864855
ENSG00000100154	TTC28	110.542	-0.412225	0.270092	-1.52624	0.126951	0.686817
ENSG00000100162	CENPM	18.865	0.0161439	0.677058	0.0238442	0.980977	0.9994
ENSG00000100167	2019-09-03	20.7206	0.330721	0.563038	0.587386	0.556944	0.938216
ENSG00000100196	KDELR3	192.473	-0.240368	0.192521	-1.24853	0.211838	0.781019
ENSG00000100201	DDX17	380.229	0.322787	0.18135	1.77991	0.0750906	0.570491
ENSG00000100206	DMC1	1.89995	-0.744144	1.52894	-0.486706	0.626466	0.948079
ENSG00000100207	TCF20	106.792	-0.258452	0.363147	-0.7117	0.47665	0.92013
ENSG00000100209	HSCB	18.8121	0.574883	0.479944	1.19781	0.23099	0.79402
ENSG00000100211	CBY1	40.4552	-0.225067	0.455834	-0.493748	0.621484	0.945255
ENSG00000100216	TOMM22	110.695	0.597472	0.241275	2.47631	0.0132748	0.246242
ENSG00000100219	XBP1	319.665	0.31618	0.224461	1.40861	0.158949	0.730578
ENSG00000100220	RTCB	135.688	0.47209	0.242035	1.9505	0.0511162	0.504967
ENSG00000100221	JOSD1	104.126	-0.759673	0.317291	-2.39425	0.0166546	0.275517
ENSG00000100225	FBXO7	136.926	0.449579	0.197666	2.27444	0.0229398	0.33385
ENSG00000100226	GTPBP1	60.9289	-1.01187	0.321479	-3.14755	0.00164643	0.0634381
ENSG00000100227	POLDIP3	107.448	0.06677	0.266878	0.250189	0.802441	0.978314
ENSG00000100228	RAB36	13.1567	-0.969877	0.728738	-1.3309	0.183222	0.75374
ENSG00000100234	TIMP3	1173.87	-0.565701	0.148153	-3.81835	0.000134349	0.00914717
ENSG00000100239	PPP6R2	57.578	-0.215685	0.364167	-0.59227	0.55367	0.937878
ENSG00000100241	SBF1	165.431	-0.184437	0.275771	-0.668807	0.503619	0.924334
ENSG00000100242	SUN2	94.6893	-0.524215	0.285557	-1.83576	0.0663925	0.55174
ENSG00000100243	CYB5R3	449.061	-0.0853989	0.179955	-0.474556	0.635103	0.950118
ENSG00000100246	DNAL4	15.7347	-0.23726	0.602053	-0.394084	0.693519	0.96199
ENSG00000100258	LMF2	158.077	0.502487	0.24045	2.08978	0.0366375	0.424561
ENSG00000100263	RHBDD3	14.6467	-0.588248	0.579824	-1.01453	0.310331	0.84984
ENSG00000100266	PACSIN2	71.5171	0.0532206	0.29714	0.179109	0.857852	0.984694
ENSG00000100271	TTLL1	19.6609	0.338221	0.477713	0.708	0.478945	0.920377
ENSG00000100280	AP1B1	114.302	-0.1908	0.250404	-0.761968	0.446079	0.909011
ENSG00000100281	HMGXB4	29.2569	-0.926982	0.505704	-1.83305	0.0667945	0.55174
ENSG00000100284	TOM1	86.7892	-0.42352	0.277538	-1.52599	0.127012	0.686817
ENSG00000100285	NEFH	1.45637	-1.72499	1.76014	-0.980029	0.327072	0.854251
ENSG00000100288	CHKB	15.1367	1.10622	0.685735	1.61318	0.106705	0.650701
ENSG00000100292	HMOX1	66.5942	-0.523208	0.359203	-1.45658	0.145233	0.712052
ENSG00000100294	MCAT	22.6761	-0.256055	0.502315	-0.509749	0.610228	0.944448
ENSG00000100296	THOC5	63.4513	0.576744	0.295813	1.9497	0.0512124	0.505085
ENSG00000100297	MCM5	112.12	-0.392433	0.258493	-1.51816	0.128975	0.691806
ENSG00000100299	ARSA	37.3433	-0.480445	0.370562	-1.29653	0.194793	0.767043
ENSG00000100300	TSPO	183.831	-0.15077	0.301695	-0.499742	0.617256	0.944448
ENSG00000100304	TTLL12	53.299	-0.379048	0.352646	-1.07487	0.282433	0.831404
ENSG00000100307	CBX7	21.4098	0.654114	0.590404	1.10791	0.2679	0.821456
ENSG00000100316	RPL3	1189.48	1.52777	0.243111	6.28424	3.29e-10	8.4e-08
ENSG00000100319	ZMAT5	25.3364	-0.235937	0.453446	-0.520319	0.602841	0.944448
ENSG00000100320	RBFOX2	257.199	-0.0971437	0.247084	-0.39316	0.694201	0.96209
ENSG00000100321	SYNGR1	32.6086	0.270509	0.415329	0.651313	0.514845	0.929124
ENSG00000100324	TAB1	43.4905	0.143504	0.463353	0.309708	0.756783	0.9743
ENSG00000100325	ASCC2	47.0351	-0.169205	0.388255	-0.435809	0.662975	0.956617
ENSG00000100330	MTMR3	78.9345	-0.161592	0.3592	-0.449868	0.652806	0.955356
ENSG00000100335	MIEF1	70.895	-0.0432895	0.336924	-0.128484	0.897766	0.988049
ENSG00000100342	APOL1	9.99087	-0.345696	0.686502	-0.503562	0.614569	0.944448
ENSG00000100344	PNPLA3	10.7282	-0.14631	0.682852	-0.214263	0.830342	0.982103
ENSG00000100345	MYH9	1402.32	-0.0515796	0.150775	-0.342097	0.732278	0.967579
ENSG00000100347	SAMM50	55.7121	0.082216	0.298005	0.275888	0.782634	0.975363
ENSG00000100348	TXN2	56.0349	0.532241	0.342885	1.55225	0.120604	0.678025
ENSG00000100350	FOXRED2	34.064	0.192209	0.407776	0.471359	0.637384	0.95065
ENSG00000100353	EIF3D	259.469	0.793329	0.162293	4.88826	1.02e-06	0.000131078
ENSG00000100354	TNRC6B	107.687	0.0165415	0.269433	0.0613937	0.951046	0.995863
ENSG00000100359	SGSM3	26.6436	-0.756519	0.522764	-1.44715	0.147854	0.71529
ENSG00000100360	IFT27	27.33	-0.406791	0.462994	-0.878609	0.379613	0.880399
ENSG00000100364	KIAA0930	97.1724	-0.0848259	0.290242	-0.292259	0.770089	0.974391
ENSG00000100368	CSF2RB	2.14046	0.172724	1.43008	0.12078	0.903865	0.988873
ENSG00000100372	SLC25A17	48.7245	0.434198	0.351681	1.23464	0.216965	0.784046
ENSG00000100376	FAM118A	29.8255	0.393378	0.515993	0.762372	0.445838	0.909011
ENSG00000100379	KCTD17	29.13	-0.783904	0.507139	-1.54574	0.122168	0.681409
ENSG00000100380	ST13	71.6932	1.11064	0.312674	3.55206	0.000382229	0.0207251
ENSG00000100387	RBX1	100.645	0.211356	0.293439	0.72027	0.471359	0.918769
ENSG00000100393	EP300	127.94	0.35467	0.21111	1.68003	0.092952	0.620526
ENSG00000100395	L3MBTL2	65.4131	0.0308333	0.303961	0.101438	0.919202	0.991404
ENSG00000100401	RANGAP1	143.787	-0.210809	0.241207	-0.873973	0.382133	0.882293
ENSG00000100403	ZC3H7B	167.489	0.194944	0.246055	0.792279	0.428198	0.903521
ENSG00000100410	PHF5A	39.5024	-0.0362017	0.495173	-0.0731093	0.941719	0.995238
ENSG00000100412	ACO2	75.1161	0.357937	0.277847	1.28825	0.197658	0.770081
ENSG00000100413	POLR3H	55.9216	0.245304	0.415436	0.590474	0.554873	0.937938
ENSG00000100416	TRMU	30.6618	0.246291	0.448645	0.548967	0.583028	0.943885
ENSG00000100417	PMM1	76.7242	0.0160438	0.259523	0.0618203	0.950706	0.995863
ENSG00000100418	DESI1	55.2148	0.66153	0.3404	1.94339	0.0519687	0.506705
ENSG00000100422	CERK	76.2069	-0.167937	0.388503	-0.432267	0.665548	0.956617
ENSG00000100425	BRD1	64.358	-0.539434	0.334486	-1.61273	0.106804	0.650701
ENSG00000100426	ZBED4	37.7825	-0.295177	0.478897	-0.616369	0.537651	0.93489
ENSG00000100429	HDAC10	12.5551	-0.385212	0.816236	-0.471937	0.636972	0.95065
ENSG00000100439	ABHD4	122.09	0.023514	0.264262	0.0889797	0.929098	0.992993
ENSG00000100441	KHNYN	83.3001	0.326392	0.320801	1.01743	0.308949	0.84984
ENSG00000100442	FKBP3	35.6891	-0.676936	0.401471	-1.68614	0.0917692	0.616753
ENSG00000100445	SDR39U1	9.98098	-0.251253	0.719364	-0.349271	0.726886	0.966091
ENSG00000100461	RBM23	92.561	-0.471354	0.282524	-1.66837	0.095242	0.628115
ENSG00000100462	PRMT5	68.9694	0.292636	0.300097	0.975137	0.329492	0.856699
ENSG00000100478	AP4S1	3.39597	0.466327	1.21734	0.38307	0.701668	0.962956
ENSG00000100479	POLE2	18.0294	0.536205	0.677268	0.791718	0.428525	0.903575
ENSG00000100483	VCPKMT	22.48	0.634418	0.518142	1.22441	0.220798	0.788079
ENSG00000100485	SOS2	34.2309	0.238076	0.411101	0.579118	0.562509	0.938951
ENSG00000100490	CDKL1	13.1268	-0.71724	0.675445	-1.06188	0.288291	0.836012
ENSG00000100503	NIN	79.1084	0.377839	0.357066	1.05818	0.289975	0.837649
ENSG00000100504	PYGL	130.231	0.141642	0.235707	0.600922	0.547892	0.935673
ENSG00000100505	TRIM9	3.19119	-1.76722	1.57287	-1.12356	0.261198	0.815609
ENSG00000100519	PSMC6	61.0097	-0.146968	0.334823	-0.438943	0.660702	0.956617
ENSG00000100522	GNPNAT1	74.5786	0.184267	0.280435	0.657076	0.511132	0.927486
ENSG00000100523	DDHD1	45.0104	0.364146	0.371973	0.978959	0.3276	0.854513
ENSG00000100526	CDKN3	13.6678	0.0719761	0.556876	0.12925	0.89716	0.988049
ENSG00000100528	CNIH1	182.706	0.223703	0.213119	1.04967	0.293872	0.84019
ENSG00000100532	CGRRF1	20.1862	0.591798	0.52337	1.13074	0.258162	0.813745
ENSG00000100554	ATP6V1D	73.7003	0.073121	0.26569	0.275212	0.783153	0.975363
ENSG00000100564	PIGH	8.82937	0.734049	0.746258	0.983639	0.325293	0.853746
ENSG00000100567	PSMA3	156.939	-0.135166	0.224323	-0.60255	0.546808	0.935673
ENSG00000100568	VTI1B	79.6851	0.445153	0.278499	1.5984	0.109953	0.65747
ENSG00000100575	TIMM9	18.0915	0.796249	0.582687	1.36651	0.171778	0.743726
ENSG00000100577	GSTZ1	16.8563	0.998763	0.545649	1.83041	0.0671882	0.552799
ENSG00000100578	KIAA0586	22.5753	-0.213855	0.513723	-0.416285	0.677201	0.959272
ENSG00000100580	TMED8	38.0719	-0.0778086	0.50654	-0.153608	0.877919	0.985112
ENSG00000100583	SAMD15	3.53393	0.964041	1.16691	0.826152	0.408718	0.895496
ENSG00000100591	AHSA1	126.637	0.13933	0.219311	0.635307	0.525228	0.930349
ENSG00000100592	DAAM1	20.3944	0.0888796	0.537189	0.165453	0.868587	0.985112
ENSG00000100596	SPTLC2	178.273	-0.0862614	0.237089	-0.363835	0.715981	0.964091
ENSG00000100599	RIN3	29.1354	-1.31212	0.533329	-2.46025	0.0138839	0.252459
ENSG00000100600	LGMN	64.1359	-0.526738	0.303054	-1.7381	0.0821931	0.590689
ENSG00000100601	ALKBH1	16.9858	-0.0061246	0.571665	-0.0107136	0.991452	0.9994
ENSG00000100603	SNW1	55.8573	-0.0783685	0.322597	-0.24293	0.80806	0.979856
ENSG00000100605	ITPK1	110.887	0.0715022	0.266375	0.268427	0.788371	0.975537
ENSG00000100612	DHRS7	73.2301	0.395821	0.312929	1.26489	0.20591	0.776405
ENSG00000100614	PPM1A	74.7389	-1.15233	0.285194	-4.04051	5.33e-05	0.0041772
ENSG00000100625	SIX4	46.2476	-0.270929	0.349206	-0.775844	0.437841	0.9077
ENSG00000100626	GALNT16	42.152	0.08936	0.380078	0.23511	0.814124	0.981081
ENSG00000100629	CEP128	3.6	-0.193044	1.21607	-0.158745	0.87387	0.985112
ENSG00000100632	ERH	161.325	0.451488	0.241952	1.86603	0.0620375	0.543009
ENSG00000100644	HIF1A	487.077	-0.146336	0.132568	-1.10385	0.269656	0.822517
ENSG00000100647	SUSD6	44.7616	-0.391284	0.39344	-0.99452	0.31997	0.850853
ENSG00000100650	SRSF5	100.204	-0.299565	0.311383	-0.962047	0.336026	0.861105
ENSG00000100664	EIF5	344.411	-0.677326	0.235201	-2.87978	0.00397953	0.116749
ENSG00000100697	DICER1	96.4952	0.267565	0.29602	0.903872	0.366063	0.877747
ENSG00000100711	ZFYVE21	111.258	-0.644386	0.208636	-3.08857	0.00201121	0.0725915
ENSG00000100714	MTHFD1	142.434	0.170138	0.302968	0.561572	0.574407	0.941815
ENSG00000100722	ZC3H14	115.699	0.666818	0.24424	2.73018	0.00633006	0.157699
ENSG00000100726	TELO2	32.3038	-0.843578	0.425811	-1.98111	0.0475793	0.487006
ENSG00000100731	PCNX1	149.606	0.232517	0.228759	1.01643	0.309426	0.84984
ENSG00000100739	BDKRB1	15.8296	0.374999	0.740143	0.506658	0.612395	0.944448
ENSG00000100744	GSKIP	44.6378	0.245469	0.473143	0.518805	0.603897	0.944448
ENSG00000100749	VRK1	21.0853	1.35321	0.549585	2.46224	0.0138071	0.252099
ENSG00000100764	PSMC1	13.9713	-0.465232	0.647563	-0.718436	0.472489	0.918864
ENSG00000100767	PAPLN	3.47367	0.608648	1.31715	0.462094	0.644014	0.952022
ENSG00000100784	RPS6KA5	8.47259	0.557922	0.81548	0.684164	0.493871	0.923825
ENSG00000100796	PPP4R3A	76.0293	-0.181551	0.310769	-0.584201	0.559085	0.938496
ENSG00000100802	C14orf93	8.71982	0.173246	0.850686	0.203655	0.838623	0.982103
ENSG00000100804	PSMB5	273.395	0.0716286	0.172226	0.4159	0.677483	0.959272
ENSG00000100811	YY1	205.541	-0.0819969	0.246725	-0.332342	0.739631	0.968818
ENSG00000100813	ACIN1	143.207	0.16538	0.223585	0.739675	0.459497	0.914644
ENSG00000100814	CCNB1IP1	33.8963	0.650092	0.421967	1.54063	0.123408	0.681409
ENSG00000100815	TRIP11	45.9342	0.143703	0.351302	0.409058	0.682497	0.960095
ENSG00000100823	APEX1	208.355	0.380246	0.18905	2.01135	0.044288	0.469234
ENSG00000100836	PABPN1	17.9654	-0.287378	0.621483	-0.462407	0.64379	0.952022
ENSG00000100842	EFS	33.7785	-0.388125	0.432382	-0.897644	0.369375	0.878293
ENSG00000100852	ARHGAP5	151.468	-0.0315745	0.254868	-0.123886	0.901406	0.9887
ENSG00000100865	CINP	46.8028	0.171477	0.326302	0.525515	0.599225	0.944448
ENSG00000100883	SRP54	58.5784	-0.14767	0.301983	-0.489001	0.624841	0.947541
ENSG00000100888	CHD8	109.645	0.0918962	0.241909	0.379879	0.704035	0.962956
ENSG00000100889	PCK2	144.739	-0.162944	0.226359	-0.719847	0.471619	0.91878
ENSG00000100890	KIAA0391	4.6758	0.780133	1.05104	0.74225	0.457936	0.914401
ENSG00000100897	DCAF11	53.9563	0.420481	0.353143	1.19068	0.233778	0.795673
ENSG00000100902	PSMA6	19.3499	-0.156336	0.605588	-0.258155	0.796287	0.977605
ENSG00000100906	NFKBIA	167.54	-0.472141	0.27762	-1.70068	0.089004	0.608338
ENSG00000100908	EMC9	11.1623	-0.371303	0.664154	-0.559062	0.576119	0.941844
ENSG00000100911	PSME2	74.5853	-0.203347	0.295785	-0.68748	0.49178	0.923668
ENSG00000100916	BRMS1L	19.7892	0.0233639	0.586473	0.0398379	0.968222	0.998069
ENSG00000100926	TM9SF1	9.47156	0.397613	0.747065	0.532234	0.594564	0.944448
ENSG00000100934	SEC23A	315.972	0.0476083	0.202478	0.235129	0.814109	0.981081
ENSG00000100938	GMPR2	60.0896	0.468253	0.308964	1.51556	0.12963	0.692665
ENSG00000100941	PNN	67.4627	0.0767647	0.293008	0.261988	0.79333	0.977178
ENSG00000100949	RABGGTA	31.7643	0.215424	0.43084	0.50001	0.617068	0.944448
ENSG00000100968	NFATC4	165.606	0.0128987	0.251535	0.0512801	0.959102	0.996407
ENSG00000100979	PLTP	313.204	0.136519	0.199965	0.682715	0.494787	0.923825
ENSG00000100982	PCIF1	31.548	-0.898199	0.469241	-1.91415	0.0556008	0.521222
ENSG00000100983	GSS	59.2419	-0.000762538	0.334046	-0.00228274	0.998179	0.999769
ENSG00000100985	MMP9	1.3342	-2.41202	2.0244	-1.19147	0.233468	0.795673
ENSG00000100991	TRPC4AP	169.32	0.0526918	0.207506	0.253929	0.79955	0.977747
ENSG00000100994	PYGB	178.749	-0.155608	0.172976	-0.899595	0.368336	0.878085
ENSG00000100997	ABHD12	67.2381	0.333023	0.267831	1.2434	0.213719	0.782837
ENSG00000101000	PROCR	36.1242	0.2494	0.482261	0.517147	0.605053	0.944448
ENSG00000101003	GINS1	17.1181	-0.0648047	0.634549	-0.102127	0.918656	0.991404
ENSG00000101004	NINL	12.1021	0.859935	0.711185	1.20916	0.226602	0.790962
ENSG00000101017	CD40	12.7459	-0.244581	0.659113	-0.371076	0.710581	0.964081
ENSG00000101019	UQCC1	28.8355	-0.113882	0.41647	-0.273446	0.784511	0.975537
ENSG00000101040	ZMYND8	56.3461	0.115326	0.38335	0.300838	0.763538	0.9743
ENSG00000101052	IFT52	50.2681	0.111432	0.375875	0.296461	0.766878	0.9743
ENSG00000101057	MYBL2	44.4094	0.0599933	0.580295	0.103384	0.917658	0.991404
ENSG00000101079	NDRG3	56.0462	0.6735	0.364282	1.84884	0.0644807	0.54864
ENSG00000101084	RAB5IF	24.7265	0.0685929	0.426204	0.160939	0.872141	0.985112
ENSG00000101104	PABPC1L	3.75304	-0.73331	1.23935	-0.59169	0.554058	0.937878
ENSG00000101109	STK4	74.8662	-0.381442	0.289416	-1.31797	0.187514	0.759783
ENSG00000101126	ADNP	126.805	0.113542	0.215561	0.526729	0.598382	0.944448
ENSG00000101132	PFDN4	39.4154	0.313287	0.470572	0.665759	0.505565	0.925543
ENSG00000101134	DOK5	13.546	-0.262429	0.629495	-0.416888	0.67676	0.959037
ENSG00000101138	CSTF1	63.775	-0.0315744	0.303061	-0.104185	0.917023	0.991404
ENSG00000101146	RAE1	48.9568	0.0323926	0.333364	0.0971689	0.922592	0.991948
ENSG00000101150	TPD52L2	148.106	-0.0328664	0.201204	-0.163349	0.870244	0.985112
ENSG00000101152	DNAJC5	125.776	-0.22969	0.224366	-1.02373	0.305964	0.848302
ENSG00000101158	NELFCD	49.772	-0.309054	0.326017	-0.947968	0.343146	0.863054
ENSG00000101160	CTSZ	178.512	0.42235	0.194248	2.17428	0.0296843	0.380435
ENSG00000101161	PRPF6	97.7868	0.392889	0.257393	1.52642	0.126906	0.686817
ENSG00000101166	PRELID3B	82.2119	-0.191869	0.253301	-0.757474	0.448766	0.910297
ENSG00000101181	MTG2	19.3689	0.208918	0.621488	0.336158	0.736752	0.968818
ENSG00000101182	PSMA7	312.201	-0.2285	0.15542	-1.47021	0.141505	0.709776
ENSG00000101187	SLCO4A1	4.95452	-1.69627	1.16198	-1.45981	0.144343	0.712052
ENSG00000101189	MRGBP	32.6827	0.556815	0.479105	1.1622	0.245155	0.805068
ENSG00000101190	TCFL5	29.9133	1.34289	0.528566	2.54063	0.0110652	0.219527
ENSG00000101191	DIDO1	115.872	-0.00015966	0.235036	-0.000679302	0.999458	0.999769
ENSG00000101193	GID8	120.308	-0.513308	0.248462	-2.06594	0.0388343	0.439209
ENSG00000101194	SLC17A9	9.3754	-0.659827	0.87479	-0.754268	0.450688	0.911422
ENSG00000101199	ARFGAP1	76.2225	-0.665797	0.38396	-1.73403	0.0829132	0.59281
ENSG00000101210	EEF1A2	35.9983	0.145785	0.869704	0.167626	0.866877	0.985112
ENSG00000101216	GMEB2	23.9575	-0.43578	0.490427	-0.888573	0.374232	0.880399
ENSG00000101220	C20orf27	57.0835	-0.90153	0.334936	-2.69165	0.0071099	0.169275
ENSG00000101224	CDC25B	113.944	-0.350386	0.273738	-1.28	0.200544	0.770402
ENSG00000101230	ISM1	6.98341	0.0125969	0.892742	0.0141103	0.988742	0.9994
ENSG00000101236	RNF24	83.7313	0.339205	0.292565	1.15942	0.246285	0.806049
ENSG00000101246	ARFRP1	38.5782	-0.111283	0.435748	-0.255383	0.798427	0.977678
ENSG00000101247	NDUFAF5	12.8824	-0.777332	0.765877	-1.01496	0.310126	0.84984
ENSG00000101255	TRIB3	275.301	-0.160664	0.187091	-0.858748	0.390479	0.889127
ENSG00000101265	RASSF2	72.7947	-1.60712	0.470573	-3.41525	0.000637241	0.0320843
ENSG00000101266	CSNK2A1	46.5838	0.33402	0.346427	0.964185	0.334953	0.860492
ENSG00000101282	RSPO4	1.00218	-1.66835	1.92352	-0.867342	0.385755	0.885367
ENSG00000101290	CDS2	82.0537	0.164949	0.328697	0.501828	0.615788	0.944448
ENSG00000101294	HM13	182.5	-0.975956	0.260298	-3.74938	0.000177275	0.0111219
ENSG00000101298	SNPH	13.0351	-1.80388	0.944397	-1.91008	0.0561226	0.522608
ENSG00000101310	SEC23B	86.0674	0.34933	0.297809	1.173	0.240796	0.80034
ENSG00000101311	FERMT1	1.46366	0.40974	1.58886	0.257883	0.796497	0.977605
ENSG00000101333	PLCB4	13.3259	0.270464	0.73805	0.366457	0.714024	0.964091
ENSG00000101335	MYL9	1069.12	-0.446154	0.123856	-3.60219	0.000315553	0.0180922
ENSG00000101337	TM9SF4	104.554	0.00679187	0.219397	0.030957	0.975304	0.998493
ENSG00000101343	CRNKL1	59.4271	0.182454	0.298844	0.610534	0.541508	0.935138
ENSG00000101346	POFUT1	152.468	0.617473	0.227484	2.71436	0.00664035	0.162723
ENSG00000101347	SAMHD1	51.1066	-0.124342	0.368212	-0.33769	0.735597	0.968818
ENSG00000101350	KIF3B	117.647	-0.225165	0.407712	-0.552264	0.580767	0.943422
ENSG00000101353	MROH8	2.60191	0.267173	1.39557	0.191444	0.848178	0.983273
ENSG00000101361	NOP56	165.953	-0.144641	0.231569	-0.624612	0.532225	0.932893
ENSG00000101363	MANBAL	74.4427	-0.301364	0.303236	-0.993829	0.320306	0.850853
ENSG00000101365	IDH3B	70.6209	0.330283	0.292097	1.13073	0.258168	0.813745
ENSG00000101367	MAPRE1	186.966	-0.268536	0.22084	-1.21598	0.223994	0.789754
ENSG00000101384	JAG1	64.525	0.103309	0.288701	0.357839	0.720463	0.964186
ENSG00000101391	CDK5RAP1	22.954	0.0161555	0.463595	0.0348483	0.972201	0.998069
ENSG00000101400	SNTA1	49.1685	1.07346	0.358134	2.99738	0.0027231	0.0909554
ENSG00000101407	TTI1	39.2525	-0.0409721	0.394938	-0.103743	0.917373	0.991404
ENSG00000101412	E2F1	26.3459	-1.55947	0.661247	-2.35838	0.0183551	0.293657
ENSG00000101413	RPRD1B	48.4511	-0.321956	0.370893	-0.868057	0.385363	0.885343
ENSG00000101417	PXMP4	18.8129	0.668176	0.584714	1.14274	0.253147	0.810685
ENSG00000101421	CHMP4B	118.416	-0.184578	0.270232	-0.683033	0.494586	0.923825
ENSG00000101425	BPI	1.70263	-0.494704	1.60054	-0.309085	0.757257	0.9743
ENSG00000101439	CST3	627.216	0.232234	0.183598	1.26491	0.205905	0.776405
ENSG00000101442	ACTR5	13.1516	0.763656	0.60403	1.26427	0.206134	0.776928
ENSG00000101444	AHCY	160.954	0.352805	0.198038	1.7815	0.0748307	0.570491
ENSG00000101447	FAM83D	16.3001	-0.47042	0.696093	-0.6758	0.499168	0.924334
ENSG00000101452	DHX35	14.231	-0.52927	0.569418	-0.929494	0.352633	0.868435
ENSG00000101457	DNTTIP1	35.4518	-0.441003	0.384757	-1.14619	0.251718	0.809701
ENSG00000101460	MAP1LC3A	15.7531	-0.489535	0.598799	-0.817527	0.413627	0.897267
ENSG00000101464	PIGU	28.6755	0.260483	0.473282	0.550376	0.582061	0.943885
ENSG00000101473	ACOT8	18.7922	-0.367087	0.561721	-0.653505	0.513431	0.928811
ENSG00000101474	APMAP	166.208	-0.305899	0.213801	-1.43077	0.152497	0.720463
ENSG00000101493	ZNF516	58.7035	0.0818269	0.409891	0.199631	0.841769	0.982509
ENSG00000101544	ADNP2	62.9493	-0.238818	0.30317	-0.787736	0.430851	0.904678
ENSG00000101546	RBFA	33.9415	-0.186325	0.468478	-0.397725	0.690833	0.961411
ENSG00000101557	USP14	131.512	0.326918	0.238128	1.37287	0.169794	0.741216
ENSG00000101558	VAPA	184.393	-0.182252	0.200811	-0.907578	0.364101	0.876791
ENSG00000101574	METTL4	13.1013	0.348024	0.606753	0.573584	0.56625	0.940212
ENSG00000101577	LPIN2	81.4462	0.759886	0.292318	2.59952	0.00933546	0.199051
ENSG00000101596	SMCHD1	135.698	-0.11388	0.241747	-0.471073	0.637588	0.95065
ENSG00000101608	MYL12A	290.914	-0.337429	0.244624	-1.37938	0.167777	0.739183
ENSG00000101624	CEP76	13.0248	0.486914	0.607671	0.801278	0.42297	0.901969
ENSG00000101639	CEP192	56.4966	1.11099	0.349471	3.17905	0.00147758	0.0600197
ENSG00000101654	RNMT	66.4374	-0.246961	0.459367	-0.53761	0.590846	0.944448
ENSG00000101665	SMAD7	32.7773	-0.0234538	0.521432	-0.0449795	0.964124	0.997863
ENSG00000101680	LAMA1	140.236	0.128994	0.214804	0.60052	0.54816	0.935965
ENSG00000101745	ANKRD12	61.3828	-0.108425	0.334585	-0.324058	0.745894	0.971135
ENSG00000101751	POLI	20.7177	0.79363	0.512494	1.54857	0.121486	0.680204
ENSG00000101752	MIB1	178.06	0.134978	0.222334	0.607098	0.543786	0.935316
ENSG00000101773	RBBP8	81.5704	0.131734	0.346567	0.380113	0.703862	0.962956
ENSG00000101782	RIOK3	61.7468	0.241442	0.289133	0.835057	0.403686	0.893987
ENSG00000101811	CSTF2	27.4685	-0.155699	0.500341	-0.311186	0.75566	0.9743
ENSG00000101825	MXRA5	847.423	-0.0565253	0.14625	-0.386497	0.699129	0.962956
ENSG00000101843	PSMD10	46.3692	-0.323063	0.318562	-1.01413	0.310521	0.84984
ENSG00000101844	ATG4A	9.66283	-0.251762	0.696697	-0.361365	0.717827	0.964091
ENSG00000101846	STS	66.7905	-0.458021	0.364959	-1.25499	0.209481	0.779791
ENSG00000101849	TBL1X	52.7272	-0.735839	0.430067	-1.71099	0.0870835	0.605316
ENSG00000101856	PGRMC1	477.247	-0.729359	0.190549	-3.82767	0.000129363	0.00885981
ENSG00000101868	POLA1	43.5121	0.296036	0.439903	0.672959	0.500974	0.924334
ENSG00000101871	MID1	119.389	0.026832	0.213601	0.125617	0.900035	0.988049
ENSG00000101882	NKAP	20.167	-0.0865592	0.551522	-0.156946	0.875287	0.985112
ENSG00000101888	NXT2	9.55907	0.371994	0.743769	0.500147	0.616972	0.944448
ENSG00000101901	ALG13	34.8348	0.222661	0.457929	0.486233	0.626802	0.948079
ENSG00000101911	PRPS2	87.9034	0.348664	0.282052	1.23617	0.216397	0.783725
ENSG00000101928	MOSPD1	58.3309	0.483078	0.286201	1.6879	0.0914307	0.616753
ENSG00000101935	AMMECR1	42.3266	0.374561	0.465803	0.804119	0.421328	0.900924
ENSG00000101938	CHRDL1	166.434	-0.10686	0.221552	-0.482325	0.629575	0.94841
ENSG00000101940	WDR13	70.7544	0.780211	0.425861	1.83208	0.0669396	0.55174
ENSG00000101945	SUV39H1	17.0864	-0.848674	0.645859	-1.31402	0.188838	0.761075
ENSG00000101955	SRPX	231.789	-0.355573	0.193668	-1.83599	0.0663591	0.55174
ENSG00000101966	XIAP	55.1184	-0.107814	0.336791	-0.320122	0.748876	0.972352
ENSG00000101972	STAG2	124.237	0.196632	0.23753	0.82782	0.407772	0.895443
ENSG00000101974	ATP11C	49.5857	0.323563	0.357486	0.905105	0.36541	0.877747
ENSG00000101986	ABCD1	12.8474	0.138055	0.611141	0.225897	0.821281	0.981883
ENSG00000101997	CCDC22	16.6885	-0.58056	0.581184	-0.998927	0.31783	0.850853
ENSG00000102003	SYP	1.51655	0.930015	1.51931	0.612128	0.540453	0.934961
ENSG00000102007	PLP2	170.233	0.130039	0.262792	0.494837	0.620716	0.945255
ENSG00000102024	PLS3	218.29	-0.181916	0.22763	-0.799175	0.424189	0.902003
ENSG00000102030	NAA10	79.4054	0.889642	0.285935	3.11134	0.00186242	0.068898
ENSG00000102032	RENBP	1.77821	-1.00871	1.65991	-0.607692	0.543392	0.935287
ENSG00000102034	ELF4	63.2159	-0.273163	0.367086	-0.744141	0.456791	0.913653
ENSG00000102038	SMARCA1	115.392	-0.0195207	0.295565	-0.0660454	0.947342	0.995504
ENSG00000102043	MTMR8	0.965428	-0.682004	1.79785	-0.379344	0.704433	0.962956
ENSG00000102054	RBBP7	170.921	-0.161841	0.268763	-0.602172	0.54706	0.935673
ENSG00000102057	KCND1	2.2607	0.552473	1.29244	0.427465	0.669041	0.956847
ENSG00000102078	SLC25A14	5.71353	-0.920297	0.922753	-0.997339	0.3186	0.850853
ENSG00000102081	FMR1	62.8214	0.0688367	0.33426	0.205938	0.83684	0.982103
ENSG00000102096	PIM2	7.37316	0.614461	0.90235	0.680956	0.495899	0.924334
ENSG00000102098	SCML2	6.4104	-0.623155	0.85119	-0.732099	0.464108	0.916422
ENSG00000102100	SLC35A2	34.7255	-0.609463	0.391374	-1.55724	0.119414	0.676706
ENSG00000102103	PQBP1	61.02	0.248358	0.332181	0.74766	0.454665	0.911995
ENSG00000102109	PCSK1N	5.90736	-0.311676	0.91947	-0.338973	0.73463	0.968541
ENSG00000102119	EMD	100.695	-0.0848046	0.241769	-0.350767	0.725763	0.966091
ENSG00000102125	TAZ	13.18	0.271339	0.64724	0.419225	0.675052	0.958089
ENSG00000102144	PGK1	363.5	0.132042	0.166204	0.794455	0.426931	0.902595
ENSG00000102158	MAGT1	156.411	-0.133171	0.210091	-0.633874	0.526163	0.930717
ENSG00000102172	SMS	16.7807	0.0543114	0.619409	0.0876827	0.930129	0.992993
ENSG00000102178	UBL4A	69.3352	-0.800639	0.372876	-2.1472	0.0317776	0.395833
ENSG00000102181	CD99L2	110.893	0.677706	0.277635	2.441	0.0146468	0.260019
ENSG00000102189	EEA1	167.8	0.104899	0.255365	0.410782	0.681233	0.960039
ENSG00000102218	RP2	60.1626	-0.67516	0.303888	-2.22174	0.0263007	0.356921
ENSG00000102221	JADE3	13.7214	1.36915	0.763468	1.79334	0.0729191	0.566757
ENSG00000102225	CDK16	118.73	0.493743	0.266435	1.85314	0.0638617	0.548177
[truncated: 9,985 more rows]

## Sheet: Table S4B
Table S4B. Fold changes in ribosome density (FDR = 0.05) of genes in subconfluent cells upon infection with tachyzoites.
GENE_ID	NAME	baseMean	log2FoldChange	lfcSE	stat	pvalue	padj
ENSG00000000003		73.7673	0.495734	0.320398	1.54724	0.121804	0.999693
ENSG00000000419	DPM1	164.706	-0.303236	0.236585	-1.28172	0.199941	0.999693
ENSG00000000457	SCYL3	15.9487	-0.268969	0.58774	-0.457633	0.647216	0.999693
ENSG00000000460	C1orf112	77.6927	0.139576	0.294088	0.474607	0.635067	0.999693
ENSG00000000971	CFH	33.1292	-0.0110537	0.447473	-0.0247025	0.980292	0.999693
ENSG00000001036	FUCA2	267.105	0.232096	0.202785	1.14455	0.252398	0.999693
ENSG00000001084	GCLC	47.1425	-0.619615	0.355831	-1.74132	0.081628	0.999693
ENSG00000001167	NFYA	90.3606	-0.0833549	0.295905	-0.281694	0.778178	0.999693
ENSG00000001460	STPG1	30.0489	0.657254	0.46327	1.41873	0.155978	0.999693
ENSG00000001461	NIPAL3	151.214	0.0223227	0.336421	0.0663535	0.947096	0.999693
ENSG00000001497	LAS1L	138.645	-0.0330153	0.213474	-0.154657	0.877092	0.999693
ENSG00000001561	ENPP4	26.6899	0.108116	0.45153	0.239443	0.810762	0.999693
ENSG00000001617	SEMA3F	19.8354	-0.468398	0.655089	-0.715015	0.4746	0.999693
ENSG00000001629	ANKIB1	120.037	-0.192504	0.261611	-0.735839	0.461829	0.999693
ENSG00000001630	CYP51A1	138.151	0.174697	0.245831	0.710639	0.477308	0.999693
ENSG00000001631	KRIT1	57.8185	-0.0929503	0.3263	-0.284861	0.775751	0.999693
ENSG00000002016	RAD52	29.5176	-0.071867	0.458546	-0.156728	0.875459	0.999693
ENSG00000002330	BAD	80.0783	-0.0569226	0.279954	-0.203328	0.838878	0.999693
ENSG00000002549	LAP3	181.096	-0.181108	0.243485	-0.743817	0.456987	0.999693
ENSG00000002746	HECW1	7.77988	-2.61576	1.19466	-2.18954	0.0285574	0.839941
ENSG00000002822	MAD1L1	87.3341	-0.177635	0.27957	-0.635387	0.525176	0.999693
ENSG00000002834	LASP1	823.053	-0.0034706	0.193956	-0.0178938	0.985724	0.999693
ENSG00000002919	SNX11	54.3424	-0.12874	0.400592	-0.321375	0.747926	0.999693
ENSG00000003056	M6PR	272.892	-0.177919	0.195763	-0.90885	0.363429	0.999693
ENSG00000003096	KLHL13	8.51744	-0.0723416	0.775811	-0.0932464	0.925708	0.999693
ENSG00000003137	CYP26B1	2.19916	2.77536	1.71891	1.6146	0.106398	0.999693
ENSG00000003249	DBNDD1	10.5648	-0.162086	0.848042	-0.191129	0.848424	0.999693
ENSG00000003393	ALS2	102.955	-0.00627861	0.268724	-0.0233645	0.981359	0.999693
ENSG00000003400	CASP10	7.21567	1.05604	0.852827	1.23828	0.215613	0.999693
ENSG00000003402	CFLAR	142.994	0.193238	0.233915	0.826103	0.408746	0.999693
ENSG00000003436	TFPI	145.885	0.460305	0.224374	2.05151	0.0402175	0.893004
ENSG00000003509	NDUFAF7	16.9863	0.123241	0.56107	0.219654	0.826141	0.999693
ENSG00000003756	RBM5	106.212	0.0904625	0.267532	0.338137	0.73526	0.999693
ENSG00000003989	SLC7A2	2.67257	-1.32219	1.87915	-0.703613	0.481674	0.999693
ENSG00000004059	ARF5	225.832	0.309782	0.186822	1.65816	0.0972843	0.999693
ENSG00000004139	SARM1	28.269	0.415191	0.613421	0.676844	0.498505	0.999693
ENSG00000004142	POLDIP2	324.702	0.295722	0.174332	1.69631	0.0898264	0.999693
ENSG00000004399	PLXND1	173.071	0.459645	0.493206	0.931953	0.351361	0.999693
ENSG00000004455	AK2	107.432	-0.314385	0.306269	-1.0265	0.304656	0.999693
ENSG00000004478	FKBP4	286.273	0.0758662	0.188665	0.402121	0.687595	0.999693
ENSG00000004487	KDM1A	251.142	0.00398223	0.180218	0.0220968	0.982371	0.999693
ENSG00000004534	RBM6	94.7046	-0.0502775	0.268034	-0.187579	0.851207	0.999693
ENSG00000004660	CAMKK1	32.4502	0.0993838	0.472361	0.210398	0.833357	0.999693
ENSG00000004700	RECQL	241.278	0.336974	0.237302	1.42002	0.155601	0.999693
ENSG00000004766	VPS50	52.901	0.353511	0.318105	1.1113	0.266438	0.999693
ENSG00000004776	HSPB6	131.514	0.0470915	0.292045	0.161247	0.871898	0.999693
ENSG00000004779	NDUFAB1	292.48	-0.174103	0.16911	-1.02953	0.303231	0.999693
ENSG00000004838	ZMYND10	3.29198	-0.290996	1.26518	-0.230004	0.818089	0.999693
ENSG00000004864	SLC25A13	92.927	-0.0630788	0.270773	-0.232958	0.815794	0.999693
ENSG00000004866	ST7	65.7102	0.261993	0.304352	0.860824	0.389335	0.999693
ENSG00000004897	CDC27	199.105	0.138449	0.199019	0.695659	0.486643	0.999693
ENSG00000004961	HCCS	89.0687	-0.171021	0.296509	-0.576782	0.564087	0.999693
ENSG00000004975	DVL2	92.1308	0.0934715	0.32616	0.286581	0.774433	0.999693
ENSG00000005007	UPF1	284.049	-0.230752	0.292725	-0.788291	0.430527	0.999693
ENSG00000005020	SKAP2	20.9746	0.209807	0.51648	0.406224	0.684578	0.999693
ENSG00000005022	SLC25A5	645.102	0.212499	0.164681	1.29037	0.196923	0.999693
ENSG00000005059	MCUB	93.079	0.388539	0.318049	1.22163	0.221848	0.999693
ENSG00000005073	HOXA11	53.532	-0.313971	0.334249	-0.939334	0.347559	0.999693
ENSG00000005075	POLR2J	23.0108	0.493118	0.581337	0.848248	0.3963	0.999693
ENSG00000005100	DHX33	145.353	-0.326189	0.228849	-1.42535	0.154057	0.999693
ENSG00000005102	MEOX1	4.385	-2.43252	1.76501	-1.37819	0.168143	0.999693
ENSG00000005156	LIG3	97.8115	0.137798	0.248736	0.553991	0.579585	0.999693
ENSG00000005175	RPAP3	111.565	-0.257403	0.252266	-1.02036	0.307557	0.999693
ENSG00000005189	REXO5	35.6323	-0.212266	0.42995	-0.493699	0.621519	0.999693
ENSG00000005194	CIAPIN1	97.3261	-0.00256026	0.248094	-0.0103197	0.991766	0.999693
ENSG00000005206	SPPL2B	15.5536	-0.810355	0.742777	-1.09098	0.275281	0.999693
ENSG00000005238	FAM214B	51.4055	0.832299	0.413557	2.01254	0.0441633	0.92511
ENSG00000005243	COPZ2	80.9275	-0.780452	0.309139	-2.5246	0.0115831	0.620601
ENSG00000005249	PRKAR2B	36.57	-0.281271	0.438295	-0.641738	0.521043	0.999693
ENSG00000005302	MSL3	59.8835	-0.225952	0.324807	-0.695651	0.486648	0.999693
ENSG00000005339	CREBBP	158.741	-0.422529	0.279136	-1.5137	0.130102	0.999693
ENSG00000005436	GCFC2	46.534	0.417415	0.343761	1.21426	0.224649	0.999693
ENSG00000005448	WDR54	49.3719	-0.19682	0.338499	-0.581449	0.560938	0.999693
ENSG00000005469	CROT	34.5442	-0.156288	0.41061	-0.380625	0.703482	0.999693
ENSG00000005471	ABCB4	3.97769	-0.343583	1.07039	-0.32099	0.748218	0.999693
ENSG00000005483	KMT2E	91.8997	-0.0897843	0.307456	-0.292024	0.770269	0.999693
ENSG00000005486	RHBDD2	43.6667	0.221858	0.434595	0.510493	0.609706	0.999693
ENSG00000005700	IBTK	143.56	0.156623	0.237341	0.659907	0.509314	0.999693
ENSG00000005801	ZNF195	28.5258	0.331906	0.423434	0.783845	0.433131	0.999693
ENSG00000005810	MYCBP2	143.622	-0.0526647	0.271434	-0.194024	0.846157	0.999693
ENSG00000005812	FBXL3	173.523	0.190122	0.227326	0.836339	0.402964	0.999693
ENSG00000005882	PDK2	32.4388	0.022051	0.416291	0.0529702	0.957756	0.999693
ENSG00000005884	ITGA3	299.625	-0.191502	0.270505	-0.707942	0.478981	0.999693
ENSG00000005889	ZFX	112.587	-0.230084	0.243865	-0.943487	0.345432	0.999693
ENSG00000005893	LAMP2	531.786	0.00256271	0.180656	0.0141856	0.988682	0.999693
ENSG00000006007	GDE1	159.047	-0.0233727	0.24738	-0.0944809	0.924727	0.999693
ENSG00000006015	REX1BD	23.5705	0.492146	0.494657	0.994925	0.319773	0.999693
ENSG00000006016	CRLF1	13.7079	-0.57021	0.668954	-0.85239	0.393997	0.999693
ENSG00000006042	TMEM98	170.169	0.0810305	0.251326	0.322412	0.747141	0.999693
ENSG00000006062	MAP3K14	56.7441	0.708701	0.52801	1.34221	0.179527	0.999693
ENSG00000006118	TMEM132A	14.6055	-0.317392	0.637768	-0.497661	0.618723	0.999693
ENSG00000006125	AP2B1	542.423	-0.116239	0.146152	-0.795331	0.426421	0.999693
ENSG00000006194	ZNF263	45.3984	-0.17944	0.424033	-0.423176	0.672167	0.999693
ENSG00000006282	SPATA20	37.5891	0.160016	0.452226	0.353841	0.723458	0.999693
ENSG00000006327	TNFRSF12A	1074.22	0.0875451	0.160266	0.546247	0.584896	0.999693
ENSG00000006451	RALA	215.209	-0.572879	0.218117	-2.62647	0.00862746	0.56318
ENSG00000006453	BAIAP2L1	27.8007	0.0741402	0.451512	0.164204	0.86957	0.999693
ENSG00000006459	KDM7A	27.4246	0.356866	0.642729	0.555235	0.578734	0.999693
ENSG00000006468	ETV1	14.0322	-0.0696347	0.603924	-0.115304	0.908204	0.999693
ENSG00000006530	AGK	70.1158	-0.143463	0.319688	-0.44876	0.653605	0.999693
ENSG00000006534	ALDH3B1	45.3392	0.0109745	0.382629	0.0286819	0.977118	0.999693
ENSG00000006576	PHTF2	189.155	0.0402977	0.222755	0.180906	0.856442	0.999693
ENSG00000006606	CCL26	93.1796	1.29187	0.819556	1.5763	0.114956	0.999693
ENSG00000006607	FARP2	150.5	0.0962002	0.220475	0.436332	0.662596	0.999693
ENSG00000006625	GGCT	87.3125	-0.0432932	0.294245	-0.147133	0.883027	0.999693
ENSG00000006634	DBF4	73.335	0.522686	0.302534	1.72769	0.0840432	0.999693
ENSG00000006638	TBXA2R	12.436	-0.508762	0.754319	-0.674464	0.500016	0.999693
ENSG00000006652	IFRD1	192.681	0.26244	0.235495	1.11442	0.265099	0.999693
ENSG00000006695	COX10	30.2493	-0.444111	0.477106	-0.930843	0.351935	0.999693
ENSG00000006704	GTF2IRD1	26.4499	-0.373497	0.5086	-0.734362	0.462728	0.999693
ENSG00000006712	PAF1	119.391	-0.313564	0.230817	-1.3585	0.174306	0.999693
ENSG00000006715	VPS41	99.0044	-0.234268	0.257097	-0.911204	0.362188	0.999693
ENSG00000006744	ELAC2	187.382	0.314042	0.232971	1.34799	0.177663	0.999693
ENSG00000006747	SCIN	30.7136	-0.230896	0.441492	-0.522991	0.600981	0.999693
ENSG00000006756	ARSD	10.4237	0.242048	0.783279	0.309019	0.757307	0.999693
ENSG00000006757	PNPLA4	9.778	1.18495	0.749749	1.58046	0.114002	0.999693
ENSG00000006831	ADIPOR2	180.459	0.0472897	0.250678	0.188647	0.85037	0.999693
ENSG00000006837	CDKL3	7.88419	1.42578	0.85204	1.67338	0.0942529	0.999693
ENSG00000007047	MARK4	43.0212	-0.489674	0.461326	-1.06145	0.288486	0.999693
ENSG00000007080	CCDC124	133.295	-0.00777765	0.230128	-0.033797	0.973039	0.999693
ENSG00000007168	PAFAH1B1	296.839	-0.0536126	0.185713	-0.288686	0.772822	0.999693
ENSG00000007171	NOS2	2.45234	-2.17134	1.9635	-1.10585	0.26879	0.999693
ENSG00000007202	KIAA0100	610.788	0.245707	0.244742	1.00395	0.315405	0.999693
ENSG00000007237	GAS7	24.4553	-0.87155	0.56171	-1.5516	0.120758	0.999693
ENSG00000007255	TRAPPC6A	2.0708	1.6302	1.84465	0.883743	0.376835	0.999693
ENSG00000007341	ST7L	39.1783	-0.110735	0.380193	-0.291259	0.770853	0.999693
ENSG00000007376	RPUSD1	87.2037	0.274468	0.309614	0.886486	0.375356	0.999693
ENSG00000007384	RHBDF1	43.4921	0.807233	0.4072	1.9824	0.0474346	0.939347
ENSG00000007392	LUC7L	83.6798	0.119076	0.263834	0.451331	0.651751	0.999693
ENSG00000007520	TSR3	134.074	0.164962	0.236618	0.697166	0.485699	0.999693
ENSG00000007541	PIGQ	47.1445	-0.0875873	0.410138	-0.213556	0.830893	0.999693
ENSG00000007545	CRAMP1	19.4423	0.590975	0.736756	0.802131	0.422477	0.999693
ENSG00000007866	TEAD3	90.5258	-0.038879	0.323273	-0.120267	0.904272	0.999693
ENSG00000007923	DNAJC11	206.628	0.064158	0.193422	0.3317	0.740116	0.999693
ENSG00000007944	MYLIP	8.42075	-0.283665	0.886581	-0.319954	0.749003	0.999693
ENSG00000007968	E2F2	17.9328	-0.51406	0.659795	-0.779122	0.435908	0.999693
ENSG00000008018	PSMB1	657.743	0.142958	0.16159	0.884695	0.376321	0.999693
ENSG00000008083	JARID2	28.8103	-0.148677	0.6035	-0.246358	0.805405	0.999693
ENSG00000008086	CDKL5	20.3945	-0.459771	0.518349	-0.88699	0.375084	0.999693
ENSG00000008128	CDK11A	13.4174	0.0425321	0.597333	0.0712033	0.943236	0.999693
ENSG00000008130	NADK	136.97	-0.119304	0.261292	-0.456594	0.647963	0.999693
ENSG00000008256	CYTH3	153.807	0.102241	0.23341	0.438032	0.661363	0.999693
ENSG00000008282	SYPL1	423.88	0.123833	0.204711	0.604917	0.545234	0.999693
ENSG00000008283	CYB561	21.9493	0.341621	0.753488	0.453387	0.65027	0.999693
ENSG00000008294	SPAG9	260.692	-0.163418	0.192961	-0.846898	0.397052	0.999693
ENSG00000008300	CELSR3	4.02436	1.56109	1.39289	1.12076	0.262392	0.999693
ENSG00000008311	AASS	21.6251	0.37093	0.481264	0.770741	0.440861	0.999693
ENSG00000008324	SS18L2	52.4072	0.515494	0.356652	1.44537	0.148354	0.999693
ENSG00000008382	MPND	12.4818	0.384648	0.689259	0.55806	0.576803	0.999693
ENSG00000008394	MGST1	383.094	0.317425	0.202764	1.56549	0.117469	0.999693
ENSG00000008405	CRY1	60.8121	-0.439089	0.310744	-1.41303	0.157648	0.999693
ENSG00000008441	NFIX	418.294	-0.215833	0.284725	-0.758038	0.448428	0.999693
ENSG00000008513	ST3GAL1	129.475	-0.497514	0.2992	-1.66281	0.0963502	0.999693
ENSG00000008517	IL32	4.27667	-0.382244	1.13386	-0.337116	0.736029	0.999693
ENSG00000008710	PKD1	97.8664	0.618069	0.492212	1.2557	0.209225	0.999693
ENSG00000008838	MED24	105.802	0.00519676	0.311483	0.016684	0.986689	0.999693
ENSG00000008853	RHOBTB2	45.1414	-0.64708	0.492393	-1.31415	0.188794	0.999693
ENSG00000008869	HEATR5B	66.6196	-0.455228	0.30396	-1.49766	0.134221	0.999693
ENSG00000008952	SEC62	282.817	-0.110897	0.184702	-0.600414	0.548231	0.999693
ENSG00000008988	RPS20	778.345	0.514227	0.152739	3.3667	0.00076073	0.168502
ENSG00000009307	CSDE1	1206.38	-0.135473	0.174875	-0.774686	0.438525	0.999693
ENSG00000009335	UBE3C	373.013	-0.200878	0.183385	-1.09539	0.273348	0.999693
ENSG00000009413	REV3L	94.0268	0.164085	0.338115	0.485294	0.627468	0.999693
ENSG00000009780	FAM76A	25.7019	0.162723	0.485888	0.334897	0.737702	0.999693
ENSG00000009830	POMT2	49.4853	0.183778	0.430107	0.427285	0.669172	0.999693
ENSG00000009844	VTA1	236.867	-0.323045	0.207086	-1.55996	0.11877	0.999693
ENSG00000009954	BAZ1B	494.942	-0.280945	0.159819	-1.7579	0.0787651	0.999693
ENSG00000010017	RANBP9	158.268	-0.00790553	0.248842	-0.0317693	0.974656	0.999693
ENSG00000010072	SPRTN	49.6665	0.0271061	0.374934	0.0722956	0.942367	0.999693
ENSG00000010165	EEF1AKNMT	118.536	0.00529669	0.251279	0.0210789	0.983183	0.999693
ENSG00000010219	DYRK4	23.8435	-0.0182476	0.487098	-0.0374619	0.970117	0.999693
ENSG00000010244	ZNF207	509.516	0.0564256	0.189471	0.297807	0.765851	0.999693
ENSG00000010256	UQCRC1	425.023	0.103834	0.173168	0.59961	0.548766	0.999693
ENSG00000010270	STARD3NL	116.93	-0.0502651	0.279791	-0.179652	0.857425	0.999693
ENSG00000010278	CD9	351.631	0.240236	0.181811	1.32135	0.186385	0.999693
ENSG00000010292	NCAPD2	654.53	-0.0029476	0.139686	-0.0211017	0.983165	0.999693
ENSG00000010295	IFFO1	28.3109	-0.142122	0.506601	-0.28054	0.779063	0.999693
ENSG00000010318	PHF7	10.4643	0.619581	0.679966	0.911194	0.362193	0.999693
ENSG00000010322	NISCH	77.7166	-0.317649	0.353179	-0.8994	0.368439	0.999693
ENSG00000010361	FUZ	23.703	-0.0641703	0.521092	-0.123146	0.901992	0.999693
ENSG00000010404	IDS	40.6239	0.682562	0.79745	0.855931	0.392036	0.999693
ENSG00000010438	PRSS3	27.9361	0.135678	0.473971	0.286258	0.774681	0.999693
ENSG00000010539	ZNF200	31.8291	0.894026	0.507416	1.76192	0.078083	0.999693
ENSG00000010626	LRRC23	21.9365	-0.0151472	0.490923	-0.0308545	0.975386	0.999693
ENSG00000010704	HFE	20.8099	-0.0782777	0.525323	-0.149009	0.881547	0.999693
ENSG00000010803	SCMH1	51.0905	0.542685	0.483888	1.12151	0.262071	0.999693
ENSG00000010810	FYN	41.6801	-0.71051	0.402647	-1.7646	0.0776312	0.999693
ENSG00000010818	HIVEP2	94.1088	0.0673674	0.293025	0.229903	0.818167	0.999693
ENSG00000011007	ELOA	225.887	0.158066	0.20818	0.759279	0.447686	0.999693
ENSG00000011009	LYPLA2	28.685	-0.252739	0.454725	-0.555805	0.578344	0.999693
ENSG00000011021	CLCN6	17.5776	-0.465453	0.604436	-0.770062	0.441263	0.999693
ENSG00000011028	MRC2	695.942	-0.266229	0.281135	-0.946977	0.343651	0.999693
ENSG00000011105	TSPAN9	27.5917	-0.19757	0.452802	-0.436327	0.6626	0.999693
ENSG00000011114	BTBD7	127.059	0.175678	0.281648	0.623749	0.532792	0.999693
ENSG00000011132	APBA3	24.5277	-0.264986	0.457026	-0.579805	0.562046	0.999693
ENSG00000011143	MKS1	19.8469	0.0455033	0.520747	0.0873808	0.930369	0.999693
ENSG00000011198	ABHD5	159.68	0.120246	0.221052	0.543973	0.58646	0.999693
ENSG00000011201	ANOS1	4.10426	-1.18917	1.70607	-0.697022	0.485789	0.999693
ENSG00000011243	AKAP8L	52.6078	0.336234	0.332446	1.0114	0.311827	0.999693
ENSG00000011258	MBTD1	16.1052	-0.429587	0.824473	-0.521044	0.602336	0.999693
ENSG00000011260	UTP18	180.353	-0.0117279	0.233545	-0.050217	0.959949	0.999693
ENSG00000011275	RNF216	114.085	-0.379193	0.268196	-1.41386	0.157402	0.999693
ENSG00000011295	TTC19	35.1857	-0.758509	0.425743	-1.78161	0.0748124	0.999693
ENSG00000011304	PTBP1	1160.63	0.0637219	0.134475	0.473858	0.635601	0.999693
ENSG00000011332	DPF1	8.03514	0.894139	0.868999	1.02893	0.303513	0.999693
ENSG00000011376	LARS2	85.3068	-0.0617011	0.269732	-0.22875	0.819063	0.999693
ENSG00000011405	PIK3C2A	120.325	-0.242078	0.247789	-0.976952	0.328593	0.999693
ENSG00000011422	PLAUR	295.591	0.132469	0.201915	0.656064	0.511783	0.999693
ENSG00000011426	ANLN	980.837	0.128871	0.15076	0.854808	0.392658	0.999693
ENSG00000011451	WIZ	97.8654	0.161819	0.393643	0.411081	0.681013	0.999693
ENSG00000011454	RABGAP1	113.807	0.0484472	0.246038	0.196909	0.843898	0.999693
ENSG00000011465	DCN	2532.97	0.11077	0.126578	0.875113	0.381513	0.999693
ENSG00000011478	QPCTL	35.41	-0.458847	0.419179	-1.09463	0.273677	0.999693
ENSG00000011485	PPP5C	209.655	0.229672	0.206671	1.11129	0.266442	0.999693
ENSG00000011523	CEP68	31.1171	-0.178548	0.437045	-0.408535	0.682881	0.999693
ENSG00000011566	MAP4K3	81.6898	0.0505605	0.271906	0.185949	0.852485	0.999693
ENSG00000011638	TMEM159	55.7667	0.098694	0.358779	0.275083	0.783253	0.999693
ENSG00000012048	BRCA1	113.885	-0.181767	0.281536	-0.645626	0.518522	0.999693
ENSG00000012061	ERCC1	144.691	0.00470527	0.224427	0.0209657	0.983273	0.999693
ENSG00000012171	SEMA3B	8.87121	-2.84057	1.18909	-2.38887	0.0169005	0.730204
ENSG00000012174	MBTPS2	131.053	-0.0243931	0.260428	-0.0936654	0.925375	0.999693
ENSG00000012211	PRICKLE3	11.3179	-0.227647	0.709932	-0.32066	0.748468	0.999693
ENSG00000012232	EXTL3	135.882	0.235345	0.318368	0.739223	0.459772	0.999693
ENSG00000012660	ELOVL5	490.162	-0.0838514	0.182705	-0.458944	0.646274	0.999693
ENSG00000012817	KDM5D	48.7791	-0.280444	0.329139	-0.852053	0.394185	0.999693
ENSG00000012822	CALCOCO1	56.0185	-0.201647	0.401919	-0.501711	0.615871	0.999693
ENSG00000012963	UBR7	212.868	-0.0064104	0.221658	-0.0289202	0.976928	0.999693
ENSG00000012983	MAP4K5	130.369	-0.184222	0.251588	-0.732238	0.464023	0.999693
ENSG00000013016	EHD3	107.635	0.0568659	0.260815	0.218031	0.827405	0.999693
ENSG00000013275	PSMC4	281.733	-0.129429	0.184372	-0.701999	0.48268	0.999693
ENSG00000013288	MAN2B2	81.8479	0.23098	0.300591	0.76842	0.442238	0.999693
ENSG00000013293	SLC7A14	4.3934	-1.08903	1.49269	-0.729579	0.465648	0.999693
ENSG00000013297	CLDN11	480.217	-0.199514	0.264721	-0.753676	0.451044	0.999693
ENSG00000013306	SLC25A39	192.173	0.116081	0.259267	0.447729	0.654349	0.999693
ENSG00000013364	MVP	304.664	-0.206423	0.250589	-0.823754	0.41008	0.999693
ENSG00000013374	NUB1	129.489	0.0255945	0.261529	0.0978651	0.922039	0.999693
ENSG00000013375	PGM3	269.423	0.029342	0.185492	0.158185	0.874311	0.999693
ENSG00000013392	RWDD2A	13.5658	-0.292179	0.61255	-0.476988	0.633371	0.999693
ENSG00000013441	CLK1	129.671	0.422104	0.285833	1.47675	0.139743	0.999693
ENSG00000013503	POLR3B	76.3473	-0.229275	0.348472	-0.657944	0.510574	0.999693
ENSG00000013523	ANGEL1	27.8627	-0.190709	0.441135	-0.432315	0.665513	0.999693
ENSG00000013561	RNF14	99.9497	-0.101379	0.266038	-0.381072	0.70315	0.999693
ENSG00000013563	DNASE1L1	34.0764	0.1209	0.427275	0.282956	0.777211	0.999693
ENSG00000013573	DDX11	16.7997	-0.393442	0.645487	-0.609527	0.542175	0.999693
ENSG00000013583	HEBP1	113.955	-0.140887	0.247807	-0.568536	0.569671	0.999693
ENSG00000013588	GPRC5A	175.229	0.248051	0.216099	1.14786	0.251027	0.999693
ENSG00000013619	MAMLD1	51.153	0.0183204	0.386155	0.0474432	0.96216	0.999693
ENSG00000013810	TACC3	312.823	0.220112	0.186707	1.17891	0.238432	0.999693
ENSG00000014123	UFL1	119.249	0.375039	0.263241	1.4247	0.154244	0.999693
ENSG00000014138	POLA2	160.43	-0.223218	0.208544	-1.07036	0.284455	0.999693
ENSG00000014164	ZC3H3	29.252	0.959474	0.501731	1.91233	0.0558341	0.986934
ENSG00000014216	CAPN1	351.064	0.0294992	0.227847	0.129469	0.896986	0.999693
ENSG00000014641	MDH1	568.569	0.241219	0.178066	1.35466	0.175527	0.999693
ENSG00000014824	SLC30A9	113.785	-0.302902	0.249284	-1.21509	0.224333	0.999693
ENSG00000014914	MTMR11	19.5344	0.543218	0.567849	0.956623	0.338758	0.999693
ENSG00000014919	COX15	99.6385	0.137085	0.247147	0.554669	0.579121	0.999693
ENSG00000015153	YAF2	46.2045	0.162794	0.366584	0.444084	0.656982	0.999693
ENSG00000015171	ZMYND11	175.435	-0.074557	0.21556	-0.345875	0.729436	0.999693
ENSG00000015475	BID	89.2181	-0.0417313	0.282819	-0.147555	0.882694	0.999693
ENSG00000015479	MATR3	1.11563	2.06457	2.09352	0.986173	0.324048	0.999693
ENSG00000015532	XYLT2	61.9112	-0.0603664	0.343776	-0.175598	0.86061	0.999693
ENSG00000015568	RGPD5	3.59892	0.0925766	1.27582	0.0725626	0.942154	0.999693
ENSG00000015676	NUDCD3	128.745	0.191985	0.261173	0.735089	0.462285	0.999693
ENSG00000016082	ISL1	10.9531	-0.27982	0.710338	-0.393925	0.693637	0.999693
ENSG00000016391	CHDH	17.7024	0.937712	0.965034	0.971688	0.331206	0.999693
ENSG00000016402	IL20RA	2.84101	1.44581	1.45346	0.994735	0.319865	0.999693
ENSG00000016864	GLT8D1	96.8498	-0.00320254	0.248486	-0.0128882	0.989717	0.999693
ENSG00000017260	ATP2C1	276.772	0.0116784	0.217218	0.0537635	0.957124	0.999693
ENSG00000017483	SLC38A5	59.7097	0.517571	0.341241	1.51673	0.129334	0.999693
ENSG00000017797	RALBP1	179.518	-0.0904244	0.214937	-0.420702	0.673973	0.999693
ENSG00000018189	RUFY3	37.0525	-0.762161	0.435075	-1.75179	0.0798093	0.999693
ENSG00000018236	CNTN1	3.82141	-1.00173	1.15873	-0.864507	0.387309	0.999693
ENSG00000018408	WWTR1	201.77	-0.0339721	0.206603	-0.164432	0.869391	0.999693
ENSG00000018510	AGPS	145.183	-0.111621	0.233622	-0.477782	0.632805	0.999693
ENSG00000018610	CXorf56	30.5815	-0.0269272	0.460691	-0.0584496	0.95339	0.999693
ENSG00000018699	TTC27	132.885	-0.240694	0.252147	-0.954579	0.339791	0.999693
ENSG00000018869	ZNF582	4.72597	-0.716151	1.03258	-0.693552	0.487963	0.999693
ENSG00000019144	PHLDB1	297.011	-0.233487	0.277473	-0.841475	0.400082	0.999693
ENSG00000019485	PRDM11	8.43099	0.964887	0.941133	1.02524	0.30525	0.999693
ENSG00000019549	SNAI2	195.014	0.117679	0.21641	0.543776	0.586595	0.999693
ENSG00000019582	CD74	12.3082	-0.176867	0.637304	-0.277523	0.781379	0.999693
ENSG00000019991	HGF	12.8869	2.23917	1.45094	1.54326	0.122767	0.999693
ENSG00000019995	ZRANB1	103.646	-0.228628	0.279129	-0.819076	0.412743	0.999693
ENSG00000020129	NCDN	93.348	-0.16417	0.345162	-0.475633	0.634336	0.999693
ENSG00000020181	ADGRA2	95.9301	-0.726392	0.430662	-1.68669	0.0916639	0.999693
ENSG00000020256	ZFP64	42.341	0.21782	0.362653	0.600629	0.548087	0.999693
ENSG00000020426	MNAT1	113.722	-0.306715	0.240934	-1.27303	0.203009	0.999693
ENSG00000020577	SAMD4A	138.256	-0.0519248	0.270178	-0.192188	0.847595	0.999693
ENSG00000020922	MRE11	75.0098	-0.128285	0.305379	-0.420083	0.674425	0.999693
ENSG00000021355	SERPINB1	73.4595	-0.154735	0.299382	-0.516848	0.605262	0.999693
ENSG00000021574	SPAST	46.6424	-0.250549	0.398198	-0.629207	0.529214	0.999693
ENSG00000021762	OSBPL5	50.9541	-0.229541	0.447543	-0.512892	0.608027	0.999693
ENSG00000021776	AQR	169.014	0.219995	0.233421	0.942482	0.345946	0.999693
ENSG00000021826	CPS1	33.4468	0.585026	0.405057	1.44431	0.148653	0.999693
ENSG00000022267	FHL1	245.89	-0.517723	0.205503	-2.5193	0.0117588	0.620601
ENSG00000022277	RTF2	319.696	-0.0695565	0.200509	-0.3469	0.728666	0.999693
ENSG00000022567	SLC45A4	11.3331	0.478969	0.93939	0.509872	0.610141	0.999693
ENSG00000022840	RNF10	214.596	-0.193246	0.236036	-0.818712	0.412951	0.999693
ENSG00000022976	ZNF839	12.8046	0.515351	0.867061	0.594366	0.552267	0.999693
ENSG00000023041	ZDHHC6	94.2443	-0.121435	0.294038	-0.412992	0.679612	0.999693
ENSG00000023171	GRAMD1B	41.9247	0.374986	0.377659	0.992922	0.320748	0.999693
ENSG00000023191	RNH1	474.575	-0.111841	0.232889	-0.480234	0.631061	0.999693
ENSG00000023228	NDUFS1	365.076	-0.144139	0.185666	-0.776339	0.437549	0.999693
ENSG00000023287	RB1CC1	81.117	-0.487928	0.316356	-1.54234	0.122992	0.999693
ENSG00000023318	ERP44	248.389	0.250066	0.1865	1.34083	0.179974	0.999693
ENSG00000023330	ALAS1	109.254	-0.124087	0.268946	-0.461383	0.644524	0.999693
ENSG00000023445	BIRC3	65.0369	0.179471	0.636713	0.281871	0.778042	0.999693
ENSG00000023516	AKAP11	242.294	0.0732498	0.227992	0.321282	0.747997	0.999693
ENSG00000023572	GLRX2	112.569	0.165914	0.267568	0.620081	0.535205	0.999693
ENSG00000023608	SNAPC1	132.353	-0.29821	0.257192	-1.15948	0.246259	0.999693
ENSG00000023697	DERA	146.05	0.0629349	0.223791	0.281222	0.77854	0.999693
ENSG00000023734	STRAP	588.366	-0.00370729	0.145303	-0.0255142	0.979645	0.999693
ENSG00000023892	DEF6	3.43703	1.05662	1.2936	0.816802	0.414042	0.999693
ENSG00000023902	PLEKHO1	121.445	0.211989	0.244624	0.866593	0.386165	0.999693
ENSG00000023909	GCLM	193.854	-0.372096	0.205915	-1.80703	0.0707569	0.999693
ENSG00000024048	UBR2	115.764	-0.260885	0.237298	-1.0994	0.271595	0.999693
ENSG00000024422	EHD2	546.099	0.0354501	0.244102	0.145227	0.884532	0.999693
ENSG00000024526	DEPDC1	130.38	0.0847308	0.29538	0.286854	0.774224	0.999693
ENSG00000024862	CCDC28A	14.8382	-0.137368	0.571289	-0.240453	0.809979	0.999693
ENSG00000025039	RRAGD	23.0333	1.69197	1.09683	1.5426	0.122927	0.999693
ENSG00000025156	HSF2	40.3082	0.135709	0.380115	0.357021	0.721076	0.999693
ENSG00000025293	PHF20	82.4891	0.2464	0.269463	0.91441	0.360501	0.999693
ENSG00000025423	HSD17B6	3.56933	0.554701	1.12534	0.492917	0.622071	0.999693
ENSG00000025434	NR1H3	15.9094	0.751071	0.660854	1.13652	0.255741	0.999693
ENSG00000025708	TYMP	7.7129	-0.366405	0.852686	-0.429707	0.667409	0.999693
ENSG00000025770	NCAPH2	172.568	0.120359	0.240961	0.499498	0.617429	0.999693
ENSG00000025772	TOMM34	371.336	-0.0138374	0.162999	-0.0848928	0.932347	0.999693
ENSG00000025796	SEC63	148.748	0.161228	0.254592	0.633281	0.52655	0.999693
ENSG00000025800	KPNA6	431.79	-0.147749	0.185902	-0.794765	0.42675	0.999693
ENSG00000026025	VIM	24440.2	-0.00815252	0.102608	-0.0794527	0.936673	0.999693
ENSG00000026103	FAS	98.2707	-0.657988	0.284742	-2.31082	0.0208426	0.773543
ENSG00000026297	RNASET2	5.89375	1.29659	1.03268	1.25556	0.209275	0.999693
ENSG00000026508	CD44	2770.23	0.0626464	0.11533	0.543192	0.586998	0.999693
ENSG00000026559	KCNG1	21.6408	-0.365388	0.666974	-0.547829	0.583809	0.999693
ENSG00000026652	AGPAT4	16.1766	0.352407	0.565537	0.623137	0.533194	0.999693
ENSG00000026950	BTN3A1	14.8354	-0.330061	0.626624	-0.52673	0.598381	0.999693
ENSG00000027001	MIPEP	73.7415	-0.217006	0.27244	-0.796525	0.425727	0.999693
ENSG00000027697	IFNGR1	104.091	-0.0383328	0.265116	-0.144589	0.885036	0.999693
ENSG00000027847	B4GALT7	34.9859	0.0803535	0.442348	0.181652	0.855856	0.999693
ENSG00000028116	VRK2	87.9045	-0.226934	0.265288	-0.855422	0.392317	0.999693
ENSG00000028137	TNFRSF1B	22.3355	-0.639694	0.499738	-1.28006	0.200524	0.999693
ENSG00000028203	VEZT	70.2538	-0.268251	0.349099	-0.768409	0.442244	0.999693
ENSG00000028277	POU2F2	10.3746	-1.44382	0.882626	-1.63582	0.101876	0.999693
ENSG00000028310	BRD9	94.4078	0.285255	0.268154	1.06377	0.287432	0.999693
ENSG00000028528	SNX1	160.946	-0.192925	0.212777	-0.906698	0.364567	0.999693
ENSG00000028839	TBPL1	48.051	0.175002	0.422144	0.414554	0.678468	0.999693
ENSG00000029153	ARNTL2	260.038	-0.351715	0.25686	-1.36929	0.170909	0.999693
ENSG00000029363	BCLAF1	166.386	0.288155	0.266349	1.08187	0.27931	0.999693
ENSG00000029364	SLC39A9	173.014	0.206915	0.309344	0.668882	0.503571	0.999693
ENSG00000029534	ANK1	39.4255	-0.532987	0.43466	-1.22622	0.220117	0.999693
ENSG00000029639	TFB1M	48.2922	-0.273406	0.349677	-0.781881	0.434285	0.999693
ENSG00000029725	RABEP1	171.116	0.241527	0.228856	1.05536	0.291259	0.999693
ENSG00000029993	HMGB3	92.7732	-0.207866	0.299224	-0.694685	0.487253	0.999693
ENSG00000030066	NUP160	248.094	-0.240546	0.195111	-1.23287	0.217625	0.999693
ENSG00000030110	BAK1	33.8245	0.929579	0.404992	2.2953	0.0217157	0.783681
ENSG00000030419	IKZF2	29.2571	-0.161504	0.491505	-0.328591	0.742465	0.999693
ENSG00000030582	GRN	439.362	-0.00378018	0.254121	-0.0148755	0.988132	0.999693
ENSG00000031003	FAM13B	142.407	0.108039	0.245156	0.440695	0.659434	0.999693
ENSG00000031081	ARHGAP31	123.952	0.149327	0.249495	0.598519	0.549494	0.999693
ENSG00000031691	CENPQ	78.8184	0.185435	0.276081	0.671668	0.501795	0.999693
ENSG00000031698	SARS	440.85	-0.088735	0.166962	-0.531467	0.595095	0.999693
ENSG00000031823	RANBP3	116.984	0.0168374	0.26488	0.0635663	0.949316	0.999693
ENSG00000032219	ARID4A	28.115	-0.399274	0.448589	-0.890065	0.373431	0.999693
ENSG00000032389	EIPR1	61.2461	-0.0194618	0.312501	-0.0622774	0.950342	0.999693
ENSG00000032444	PNPLA6	116.638	-0.076826	0.307562	-0.24979	0.80275	0.999693
ENSG00000032742	IFT88	28.0792	0.417739	0.419253	0.996388	0.319062	0.999693
ENSG00000033011	ALG1	79.285	0.517554	0.325596	1.58956	0.111934	0.999693
ENSG00000033030	ZCCHC8	42.2682	0.4389	0.356008	1.23284	0.217637	0.999693
ENSG00000033050	ABCF2	280.96	-0.0143636	0.177151	-0.081081	0.935378	0.999693
ENSG00000033100	CHPF2	177.654	-0.360549	0.311512	-1.15742	0.247103	0.999693
ENSG00000033170	FUT8	199.843	-0.629311	0.217889	-2.88822	0.00387429	0.417235
ENSG00000033178	UBA6	227.587	-0.0102873	0.21071	-0.048822	0.961061	0.999693
ENSG00000033327	GAB2	61.8728	0.105958	0.349983	0.302752	0.762079	0.999693
ENSG00000033627	ATP6V0A1	67.8973	-0.0698567	0.310103	-0.22527	0.82177	0.999693
ENSG00000033800	PIAS1	115.776	0.120564	0.235109	0.512801	0.60809	0.999693
ENSG00000033867	SLC4A7	292.707	0.495103	0.191241	2.5889	0.00962834	0.572958
ENSG00000034053	APBA2	13.8192	-1.32296	0.747895	-1.76891	0.0769088	0.999693
ENSG00000034152	MAP2K3	344.394	-0.0182199	0.237863	-0.0765984	0.938943	0.999693
ENSG00000034239	EFCAB1	1.08323	1.4615	2.16951	0.673654	0.500531	0.999693
ENSG00000034510	TMSB10	4035.27	0.633321	0.118832	5.32953	9.85e-08	0.000294445
ENSG00000034533	ASTE1	24.3023	-0.550773	0.473595	-1.16296	0.244844	0.999693
ENSG00000034677	RNF19A	85.8829	-0.342656	0.296734	-1.15476	0.248188	0.999693
ENSG00000034693	PEX3	64.5851	0.442863	0.3305	1.33998	0.180252	0.999693
ENSG00000034713	GABARAPL2	150.05	0.252624	0.253791	0.995401	0.319541	0.999693
ENSG00000035115	SH3YL1	14.3812	-0.15625	0.602237	-0.25945	0.795288	0.999693
ENSG00000035141	FAM136A	110.129	0.223115	0.285608	0.781193	0.434689	0.999693
ENSG00000035403	VCL	1560.36	-0.0989992	0.134668	-0.735135	0.462257	0.999693
ENSG00000035499	DEPDC1B	39.3783	-0.102536	0.37701	-0.271973	0.785643	0.999693
ENSG00000035664	DAPK2	17.8189	0.423325	0.526678	0.803764	0.421534	0.999693
ENSG00000035681	NSMAF	123.743	0.0511333	0.26384	0.193805	0.846329	0.999693
ENSG00000035687	ADSS	197.546	-0.219733	0.203859	-1.07787	0.281093	0.999693
ENSG00000035862	TIMP2	1395.76	0.384715	0.185712	2.07157	0.0383056	0.893004
ENSG00000035928	RFC1	190.676	-0.0269203	0.228401	-0.117864	0.906175	0.999693
ENSG00000036054	TBC1D23	152.699	-0.0787641	0.224282	-0.351183	0.725451	0.999693
ENSG00000036257	CUL3	250.27	0.0385266	0.18906	0.20378	0.838525	0.999693
ENSG00000036448	MYOM2	2.27661	-0.00923533	2.00244	-0.00461204	0.99632	0.999693
ENSG00000036549	AC118549.1	118.703	-0.0258603	0.252949	-0.102235	0.91857	0.999693
ENSG00000036672	USP2	5.6173	0.988707	1.14458	0.863817	0.387689	0.999693
ENSG00000037042	TUBG2	8.08555	1.94525	0.905802	2.14754	0.0317504	0.867259
ENSG00000037241	RPL26L1	50.4218	0.347973	0.336553	1.03393	0.301168	0.999693
ENSG00000037474	NSUN2	334.536	0.0357388	0.170578	0.209516	0.834045	0.999693
ENSG00000037637	FBXO42	51.7864	0.0970212	0.369013	0.262921	0.792611	0.999693
ENSG00000037749	MFAP3	110.509	-0.00252974	0.258635	-0.0097811	0.992196	0.999693
ENSG00000037757	MRI1	29.2886	0.0917275	0.459175	0.199766	0.841664	0.999693
ENSG00000037897	METTL1	63.438	0.596156	0.33618	1.77332	0.0761756	0.999693
ENSG00000037965	HOXC8	3.63337	-0.935875	1.24435	-0.752098	0.451992	0.999693
ENSG00000038002	AGA	66.0759	0.0986602	0.289988	0.340222	0.733689	0.999693
ENSG00000038210	PI4K2B	43.7217	0.570335	0.465024	1.22646	0.220025	0.999693
ENSG00000038219	BOD1L1	116.316	0.285523	0.27204	1.04956	0.293918	0.999693
ENSG00000038274	MAT2B	173.617	0.0298877	0.271298	0.110166	0.912278	0.999693
ENSG00000038358	EDC4	139.989	-0.285697	0.297506	-0.960307	0.336901	0.999693
ENSG00000038382	TRIO	428.755	0.00353841	0.212771	0.0166301	0.986732	0.999693
ENSG00000038427	VCAN	734.224	0.504138	0.164732	3.06035	0.00221076	0.314797
ENSG00000038532	CLEC16A	79.8157	-0.247074	0.277895	-0.88909	0.373955	0.999693
ENSG00000039123	MTREX	255.789	0.0232451	0.205364	0.11319	0.90988	0.999693
ENSG00000039139	DNAH5	9.23465	-0.244848	0.743219	-0.329443	0.741821	0.999693
ENSG00000039319	ZFYVE16	137.294	0.607068	0.293977	2.06502	0.0389209	0.893004
ENSG00000039523	RIPOR1	200.376	0.122701	0.330363	0.371412	0.71033	0.999693
ENSG00000039560	RAI14	516.625	-0.14504	0.172762	-0.839536	0.401169	0.999693
ENSG00000039650	PNKP	43.8943	-0.0472247	0.385622	-0.122464	0.902532	0.999693
ENSG00000040199	PHLPP2	108.441	-0.0822275	0.3026	-0.271737	0.785824	0.999693
ENSG00000040275	SPDL1	363.49	0.204915	0.179754	1.13997	0.254297	0.999693
ENSG00000040341	STAU2	42.2439	-0.266648	0.388301	-0.686704	0.492269	0.999693
ENSG00000040487	PQLC2	41.496	-0.336109	0.42215	-0.796183	0.425925	0.999693
ENSG00000040531	CTNS	27.9381	0.174833	0.463926	0.376856	0.706281	0.999693
ENSG00000040633	PHF23	129.893	-0.0444932	0.261003	-0.17047	0.86464	0.999693
ENSG00000040933	INPP4A	44.3021	-0.341456	0.375838	-0.908519	0.363604	0.999693
ENSG00000041357	PSMA4	409.215	-0.131638	0.175524	-0.749972	0.453272	0.999693
ENSG00000041802	LSG1	154.306	-0.0820154	0.205582	-0.398943	0.689935	0.999693
ENSG00000041880	PARP3	25.9112	-0.423561	0.474819	-0.892048	0.372367	0.999693
ENSG00000041982	TNC	2521.25	-0.00446111	0.225396	-0.0197924	0.984209	0.999693
ENSG00000041988	THAP3	26.6927	0.600946	0.49553	1.21273	0.225232	0.999693
ENSG00000042088	TDP1	69.4839	-0.202463	0.298888	-0.677387	0.498161	0.999693
ENSG00000042286	AIFM2	64.043	0.544274	0.313022	1.73877	0.082075	0.999693
ENSG00000042317	SPATA7	15.9004	0.475264	0.572574	0.830048	0.406511	0.999693
ENSG00000042429	MED17	114.401	0.0577439	0.236679	0.243975	0.80725	0.999693
ENSG00000042445	RETSAT	48.1323	0.580411	0.331631	1.75017	0.0800887	0.999693
ENSG00000042493	CAPG	103.692	-0.411392	0.243111	-1.6922	0.0906078	0.999693
ENSG00000042753	AP2S1	396.476	0.0895854	0.167662	0.534321	0.593119	0.999693
ENSG00000043093	DCUN1D1	111.706	0.227403	0.297039	0.765565	0.443935	0.999693
ENSG00000043143	JADE2	77.8664	-0.119813	0.395741	-0.302755	0.762076	0.999693
ENSG00000043514	TRIT1	51.1594	0.170108	0.33684	0.505011	0.613551	0.999693
ENSG00000044090	CUL7	78.7083	-0.0946261	0.366879	-0.257922	0.796467	0.999693
ENSG00000044115	CTNNA1	900.836	0.113004	0.168045	0.672463	0.501289	0.999693
ENSG00000044446	PHKA2	26.6464	0.689547	0.471782	1.46158	0.143857	0.999693
ENSG00000044459	CNTLN	33.0414	0.257345	0.439678	0.585303	0.558344	0.999693
ENSG00000044574	HSPA5	2879.29	-0.0240805	0.139818	-0.172228	0.863259	0.999693
ENSG00000046604	DSG2	3.53331	-0.985976	1.17278	-0.840719	0.400505	0.999693
ENSG00000046647	GEMIN8	9.30613	0.301619	0.804855	0.37475	0.707846	0.999693
ENSG00000046651	OFD1	19.9148	0.688863	0.55504	1.24111	0.214567	0.999693
ENSG00000046653	GPM6B	10.6598	-0.0978881	1.22639	-0.0798179	0.936382	0.999693
ENSG00000046889	PREX2	11.1469	1.01538	0.667733	1.52064	0.128349	0.999693
ENSG00000047056	WDR37	60.0923	0.031913	0.405028	0.0787921	0.937198	0.999693
ENSG00000047188	YTHDC2	76.8421	0.331365	0.322211	1.02841	0.303757	0.999693
ENSG00000047230	CTPS2	33.21	-0.197216	0.40295	-0.489429	0.624538	0.999693
ENSG00000047249	ATP6V1H	162.178	-0.197115	0.232729	-0.846974	0.39701	0.999693
ENSG00000047315	POLR2B	376.939	0.183663	0.189859	0.967363	0.333363	0.999693
ENSG00000047346	FAM214A	15.685	-1.47996	0.692823	-2.13612	0.0326693	0.874178
ENSG00000047410	TPR	319.042	0.167568	0.244547	0.685219	0.493206	0.999693
ENSG00000047578	KIAA0556	35.4602	-0.0595558	0.390372	-0.152562	0.878744	0.999693
ENSG00000047579	DTNBP1	44.6949	0.173962	0.348622	0.498999	0.61778	0.999693
ENSG00000047621	C12orf4	81.8639	0.0057449	0.267595	0.0214686	0.982872	0.999693
ENSG00000047634	SCML1	58.9283	-0.198763	0.328958	-0.604221	0.545697	0.999693
ENSG00000047644	WWC3	68.2757	-1.23779	0.400097	-3.09373	0.00197656	0.288312
ENSG00000047648	ARHGAP6	3.61552	-0.103485	1.17785	-0.0878599	0.929988	0.999693
ENSG00000047662	FAM184B	4.17733	-0.589453	1.14152	-0.516378	0.605591	0.999693
ENSG00000047849	MAP4	886.808	-0.0616087	0.139262	-0.442395	0.658203	0.999693
ENSG00000047932	GOPC	108.414	-0.191451	0.26822	-0.713785	0.47536	0.999693
ENSG00000048028	USP28	67.7947	0.977046	0.340721	2.86758	0.00413621	0.422848
ENSG00000048052	HDAC9	16.7336	-0.679901	0.618215	-1.09978	0.271427	0.999693
ENSG00000048140	TSPAN17	89.1798	0.280357	0.388302	0.722008	0.47029	0.999693
ENSG00000048162	NOP16	210.148	-0.192666	0.187473	-1.0277	0.304092	0.999693
ENSG00000048342	CC2D2A	40.2865	0.745066	0.370937	2.0086	0.0445793	0.929854
ENSG00000048392	RRM2B	60.4954	-0.222987	0.354282	-0.629405	0.529084	0.999693
ENSG00000048405	ZNF800	84.4875	-0.317861	0.318389	-0.998344	0.318113	0.999693
ENSG00000048471	SNX29	54.2043	0.180197	0.345373	0.521745	0.601848	0.999693
ENSG00000048544	MRPS10	116.755	0.0710551	0.237509	0.299168	0.764812	0.999693
ENSG00000048649	RSF1	94.4945	-0.0439556	0.327743	-0.134116	0.893311	0.999693
ENSG00000048707	VPS13D	115.803	-0.128456	0.24017	-0.534855	0.59275	0.999693
ENSG00000048740	CELF2	108.864	-0.0431195	0.278257	-0.154963	0.876851	0.999693
ENSG00000048828	FAM120A	369.915	-0.10702	0.180639	-0.592452	0.553548	0.999693
ENSG00000048991	R3HDM1	93.0805	-0.0355705	0.274752	-0.129464	0.89699	0.999693
ENSG00000049130	KITLG	334.19	-0.346912	0.183205	-1.89357	0.0582825	0.992387
ENSG00000049167	ERCC8	32.7625	-0.340028	0.434593	-0.782404	0.433977	0.999693
ENSG00000049192	ADAMTS6	82.517	0.581609	0.356468	1.63159	0.102767	0.999693
ENSG00000049239	H6PD	83.7869	-0.148596	0.416154	-0.35707	0.721039	0.999693
ENSG00000049245	VAMP3	337.713	0.316053	0.21081	1.49923	0.133813	0.999693
ENSG00000049246	PER3	56.2333	-0.094657	0.392504	-0.241162	0.80943	0.999693
ENSG00000049323	LTBP1	499.261	-0.0483965	0.162501	-0.297824	0.765838	0.999693
ENSG00000049449	RCN1	263.638	0.0679639	0.184855	0.367661	0.713126	0.999693
ENSG00000049540	ELN	968.343	0.0519365	0.22227	0.233664	0.815246	0.999693
ENSG00000049541	RFC2	191.687	-0.426902	0.222294	-1.92043	0.0548032	0.979776
ENSG00000049618	ARID1B	99.1016	-0.0910506	0.285666	-0.318731	0.74993	0.999693
ENSG00000049656	CLPTM1L	253.812	0.164257	0.234693	0.699882	0.484001	0.999693
ENSG00000049759	NEDD4L	44.3179	-0.12763	0.37922	-0.336559	0.73645	0.999693
ENSG00000049769	PPP1R3F	4.9988	-0.733151	1.1513	-0.636803	0.524253	0.999693
ENSG00000049860	HEXB	286.548	0.210565	0.168297	1.25115	0.210882	0.999693
ENSG00000049883	PTCD2	40.4858	0.0602644	0.383489	0.157148	0.875129	0.999693
ENSG00000050130	JKAMP	121.947	0.0366943	0.235172	0.156032	0.876008	0.999693
ENSG00000050165	DKK3	609.965	-0.226219	0.1539	-1.46991	0.141586	0.999693
ENSG00000050327	ARHGEF5	3.5023	-1.7672	1.438	-1.22893	0.219098	0.999693
ENSG00000050344	NFE2L3	6.34691	1.34558	1.05874	1.27093	0.203754	0.999693
ENSG00000050393	MCUR1	125.922	0.237512	0.275465	0.862222	0.388565	0.999693
ENSG00000050405	LIMA1	938.897	0.0120206	0.170318	0.0705776	0.943734	0.999693
ENSG00000050426	LETMD1	61.5838	-0.536158	0.345749	-1.55072	0.12097	0.999693
ENSG00000050438	SLC4A8	38.6503	-0.614164	0.387789	-1.58376	0.113249	0.999693
ENSG00000050555	LAMC3	7.25828	0.0132679	1.31747	0.0100708	0.991965	0.999693
ENSG00000050748	MAPK9	119.606	0.0515828	0.272367	0.189387	0.849789	0.999693
ENSG00000050820	BCAR1	228.897	-0.235258	0.279373	-0.842092	0.399736	0.999693
ENSG00000051009	FAM160A2	30.9078	-0.23733	0.438704	-0.54098	0.588521	0.999693
ENSG00000051108	HERPUD1	197.596	0.130648	0.222676	0.58672	0.557392	0.999693
ENSG00000051128	HOMER3	125.368	0.047435	0.272419	0.174125	0.861767	0.999693
ENSG00000051180	RAD51	88.3792	-0.276417	0.277887	-0.99471	0.319877	0.999693
ENSG00000051341	POLQ	63.079	-0.234849	0.33186	-0.707675	0.479147	0.999693
ENSG00000051382	PIK3CB	37.951	-0.641745	0.442071	-1.45168	0.146591	0.999693
ENSG00000051523	CYBA	54.3899	1.09179	0.349083	3.12759	0.00176244	0.273773
ENSG00000051596	THOC3	20.543	-0.342253	0.506446	-0.675794	0.499171	0.999693
ENSG00000051620	HEBP2	93.3041	0.0851152	0.298218	0.285413	0.775328	0.999693
ENSG00000051825	MPHOSPH9	73.7866	0.108759	0.286971	0.378989	0.704696	0.999693
ENSG00000052126	PLEKHA5	33.4071	0.609929	0.381993	1.5967	0.110332	0.999693
ENSG00000052723	SIKE1	89.6426	0.505067	0.261493	1.93148	0.0534241	0.966725
ENSG00000052749	RRP12	130.646	-0.256979	0.249105	-1.03161	0.302255	0.999693
ENSG00000052795	FNIP2	75.0756	0.601905	0.36029	1.67061	0.094798	0.999693
ENSG00000052802	MSMO1	200.447	-0.052499	0.22679	-0.231487	0.816936	0.999693
ENSG00000052841	TTC17	83.3791	-0.304781	0.280057	-1.08828	0.27647	0.999693
ENSG00000053254	FOXN3	49.6867	-0.613483	0.519092	-1.18184	0.23727	0.999693
ENSG00000053371	AKR7A2	103.998	0.153271	0.28419	0.539327	0.589661	0.999693
ENSG00000053372	MRTO4	342.858	-0.112935	0.171744	-0.657578	0.510809	0.999693
ENSG00000053501	USE1	33.8928	-0.372903	0.394636	-0.94493	0.344695	0.999693
ENSG00000053747	LAMA3	61.9151	-0.68382	0.333091	-2.05295	0.0400771	0.893004
ENSG00000053770	AP5M1	96.1405	-0.226986	0.266995	-0.850151	0.395241	0.999693
ENSG00000053900	ANAPC4	73.8682	-0.385049	0.282087	-1.365	0.172253	0.999693
ENSG00000054116	TRAPPC3	208.697	0.278717	0.205188	1.35835	0.174354	0.999693
ENSG00000054118	THRAP3	421.848	0.0484245	0.16822	0.287864	0.773451	0.999693
ENSG00000054148	PHPT1	214.056	0.116811	0.187936	0.621545	0.534241	0.999693
ENSG00000054267	ARID4B	77.4764	-0.400662	0.279703	-1.43245	0.152014	0.999693
ENSG00000054277	OPN3	24.303	0.477077	0.564907	0.844522	0.398378	0.999693
ENSG00000054282	SDCCAG8	38.8484	0.284729	0.376625	0.756001	0.449648	0.999693
ENSG00000054356	PTPRN	3.46419	2.06088	1.41854	1.45281	0.146275	0.999693
ENSG00000054392	HHAT	8.05065	1.586	1.07847	1.47059	0.141401	0.999693
ENSG00000054523	KIF1B	215.417	-0.228891	0.203448	-1.12506	0.260563	0.999693
ENSG00000054598	FOXC1	37.213	0.0229449	0.469806	0.0488391	0.961048	0.999693
ENSG00000054611	TBC1D22A	41.6336	-0.275848	0.398795	-0.691705	0.489123	0.999693
ENSG00000054654	SYNE2	82.7208	0.00699261	0.333203	0.0209861	0.983257	0.999693
ENSG00000054793	ATP9A	84.4333	-0.523307	0.338641	-1.54531	0.12227	0.999693
ENSG00000054965	FAM168A	127.145	-0.0449836	0.288566	-0.155886	0.876123	0.999693
ENSG00000054967	RELT	28.3209	-0.141123	0.558544	-0.252662	0.80053	0.999693
ENSG00000054983	GALC	32.0462	0.391955	0.412537	0.950108	0.342057	0.999693
ENSG00000055044	NOP58	359.181	-0.0159317	0.181181	-0.0879323	0.92993	0.999693
ENSG00000055070	SZRD1	308.412	0.295898	0.220755	1.34039	0.180119	0.999693
ENSG00000055130	CUL1	234.005	-0.369841	0.203377	-1.81849	0.0689886	0.999693
ENSG00000055147	FAM114A2	68.5582	-0.167579	0.338813	-0.494605	0.620879	0.999693
ENSG00000055163	CYFIP2	7.49481	0.631188	0.968195	0.651923	0.514451	0.999693
ENSG00000055208	TAB2	128.697	0.0187478	0.293795	0.0638125	0.949119	0.999693
ENSG00000055211	GINM1	160.996	-0.139215	0.238023	-0.584878	0.55863	0.999693
ENSG00000055332	EIF2AK2	240.772	-0.201552	0.190492	-1.05806	0.290029	0.999693
ENSG00000055483	USP36	120.394	0.127926	0.310649	0.411803	0.680484	0.999693
ENSG00000055609	KMT2C	86.2716	-0.118211	0.328788	-0.359536	0.719194	0.999693
ENSG00000055732	MCOLN3	3.28358	0.0647357	1.2206	0.0530361	0.957703	0.999693
ENSG00000055813	CCDC85A	3.0022	3.29049	1.59811	2.05899	0.0394953	0.893004
ENSG00000055917	PUM2	291.453	-0.0446657	0.197505	-0.226149	0.821085	0.999693
ENSG00000055950	MRPL43	177.337	0.354005	0.208954	1.69418	0.0902318	0.999693
ENSG00000056050	HPF1	89.0358	-0.126343	0.298145	-0.423764	0.671738	0.999693
ENSG00000056097	ZFR	302.967	0.139571	0.193984	0.7195	0.471833	0.999693
ENSG00000056277	ZNF280C	40.6881	0.796917	0.379265	2.10121	0.0356222	0.885502
ENSG00000056558	TRAF1	70.6	0.627959	0.79824	0.78668	0.431469	0.999693
ENSG00000056586	RC3H2	137.951	0.30588	0.279662	1.09375	0.274065	0.999693
ENSG00000056736	IL17RB	63.2645	0.883675	0.738394	1.19675	0.231403	0.999693
ENSG00000056972	TRAF3IP2	50.0702	-0.0290846	0.354148	-0.0821257	0.934547	0.999693
ENSG00000056998	GYG2	6.50926	-0.929702	1.02226	-0.909458	0.363109	0.999693
ENSG00000057019	DCBLD2	762.61	-0.10574	0.149385	-0.707834	0.479048	0.999693
ENSG00000057252	SOAT1	307.932	-0.0299831	0.205281	-0.146059	0.883875	0.999693
ENSG00000057608	GDI2	912.6	0.0771039	0.184593	0.417697	0.676168	0.999693
ENSG00000057657	PRDM1	25.6938	-0.706025	0.489126	-1.44344	0.148896	0.999693
ENSG00000057663	ATG5	122.816	0.0444229	0.242239	0.183384	0.854497	0.999693
ENSG00000057757	PITHD1	126.411	-0.026854	0.242483	-0.110746	0.911818	0.999693
ENSG00000057935	MTA3	57.7798	-0.208574	0.322816	-0.646107	0.51821	0.999693
ENSG00000058056	USP13	123.885	-0.169151	0.230956	-0.732394	0.463928	0.999693
ENSG00000058063	ATP11B	127.142	0.0397296	0.293568	0.135334	0.892348	0.999693
ENSG00000058085	LAMC2	5.95596	0.49101	0.891342	0.550866	0.581726	0.999693
ENSG00000058091	CDK14	87.7295	0.0171889	0.285533	0.0601992	0.951997	0.999693
ENSG00000058262	SEC61A1	1302.11	0.053786	0.160635	0.334833	0.737751	0.999693
ENSG00000058272	PPP1R12A	405.986	-0.194481	0.190664	-1.02002	0.307719	0.999693
ENSG00000058453	CROCC	22.083	-0.0874259	0.542048	-0.161288	0.871866	0.999693
ENSG00000058600	POLR3E	54.287	0.0076937	0.355159	0.0216627	0.982717	0.999693
ENSG00000058668	ATP2B4	1259.36	-0.071545	0.124792	-0.573316	0.566431	0.999693
ENSG00000058673	ZC3H11A	104.174	0.503622	0.276956	1.81842	0.0689997	0.999693
ENSG00000058729	RIOK2	136.664	0.127994	0.234584	0.54562	0.585327	0.999693
ENSG00000058799	YIPF1	35.9174	0.127542	0.405302	0.314685	0.753001	0.999693
ENSG00000058804	NDC1	248.22	0.270553	0.229959	1.17653	0.239384	0.999693
ENSG00000059122	FLYWCH1	22.753	-0.10095	0.595022	-0.169657	0.86528	0.999693
ENSG00000059145	UNKL	32.5464	-1.21062	0.455363	-2.65857	0.00784722	0.552324
ENSG00000059377	TBXAS1	1.97747	0.0339959	1.52723	0.0222599	0.982241	0.999693
ENSG00000059378	PARP12	30.7367	-0.262998	0.460963	-0.570541	0.568311	0.999693
ENSG00000059573	ALDH18A1	343.508	-0.0879032	0.166087	-0.529261	0.596624	0.999693
ENSG00000059588	TARBP1	47.1923	-0.0437057	0.396753	-0.110158	0.912284	0.999693
ENSG00000059691	GATB	62.8416	-0.0744212	0.29432	-0.252858	0.800378	0.999693
ENSG00000059728	MXD1	19.4955	-0.954983	0.62683	-1.52351	0.127631	0.999693
ENSG00000059758	CDK17	145.452	-0.0824286	0.246032	-0.335032	0.737601	0.999693
ENSG00000059769	DNAJC25	21.1383	-0.0442027	0.519242	-0.0851292	0.932159	0.999693
ENSG00000059804	SLC2A3	316.703	0.139722	0.203325	0.687188	0.491965	0.999693
ENSG00000060069	CTDP1	58.4398	-0.668122	0.352709	-1.89426	0.0581907	0.992387
ENSG00000060138	YBX3	197.902	-0.0638193	0.195619	-0.326244	0.74424	0.999693
ENSG00000060140	STYK1	3.67696	0.325293	1.26167	0.257827	0.79654	0.999693
ENSG00000060237	WNK1	277.73	-0.364884	0.232142	-1.57181	0.115994	0.999693
ENSG00000060339	CCAR1	219.362	0.0507433	0.255039	0.198963	0.842291	0.999693
ENSG00000060491	OGFR	84.7266	-0.213328	0.324995	-0.656402	0.511566	0.999693
ENSG00000060642	PIGV	33.377	-0.149536	0.418446	-0.35736	0.720823	0.999693
ENSG00000060656	PTPRU	32.8762	0.751437	0.542418	1.38535	0.165946	0.999693
ENSG00000060688	SNRNP40	210.818	0.360955	0.197879	1.82412	0.0681336	0.999693
ENSG00000060718	COL11A1	55.6596	-0.409366	0.336586	-1.21623	0.223898	0.999693
ENSG00000060749	QSER1	189.514	-0.404976	0.255725	-1.58364	0.113277	0.999693
ENSG00000060762	MPC1	37.3064	0.406623	0.399442	1.01798	0.308688	0.999693
ENSG00000060971	ACAA1	56.8982	0.265428	0.334074	0.794519	0.426894	0.999693
ENSG00000060982	BCAT1	320.704	-0.329404	0.193043	-1.70638	0.0879372	0.999693
ENSG00000061273	HDAC7	177.645	-0.0229608	0.331617	-0.0692389	0.944799	0.999693
ENSG00000061337	LZTS1	25.7865	-0.448104	0.572064	-0.783312	0.433444	0.999693
ENSG00000061455	PRDM6	3.7309	2.9443	1.47549	1.99548	0.0459906	0.935258
ENSG00000061656	SPAG4	2.99232	-1.40895	1.48195	-0.950741	0.341736	0.999693
ENSG00000061676	NCKAP1	552.855	-0.211387	0.201134	-1.05098	0.293269	0.999693
ENSG00000061794	MRPS35	178.728	-0.119248	0.228349	-0.522218	0.601519	0.999693
ENSG00000061918	GUCY1B1	16.327	0.0428666	0.533195	0.0803958	0.935923	0.999693
ENSG00000061936	SFSWAP	62.0252	-0.0543019	0.309099	-0.175678	0.860547	0.999693
ENSG00000061938	TNK2	41.1643	-0.110096	0.491187	-0.224142	0.822646	0.999693
ENSG00000061987	MON2	113.585	-0.243122	0.234155	-1.03829	0.299133	0.999693
ENSG00000062038	CDH3	11.1954	-1.23105	1.63971	-0.750771	0.45279	0.999693
ENSG00000062194	GPBP1	173.362	-0.0927246	0.227613	-0.407379	0.68373	0.999693
ENSG00000062282	DGAT2	1.76273	0.316843	1.9011	0.166663	0.867635	0.999693
ENSG00000062370	ZNF112	4.65498	0.457234	1.06174	0.430644	0.666727	0.999693
ENSG00000062485	CS	391.718	0.204681	0.158645	1.29018	0.196988	0.999693
ENSG00000062582	MRPS24	4.66089	0.494672	1.18205	0.418487	0.675591	0.999693
ENSG00000062598	ELMO2	90.3904	-0.119189	0.281549	-0.423335	0.672051	0.999693
ENSG00000062650	WAPL	245.683	0.167081	0.182849	0.913768	0.360839	0.999693
ENSG00000062716	VMP1	234.714	0.178254	0.217873	0.818155	0.413269	0.999693
ENSG00000062725	APPBP2	120.293	0.139725	0.242523	0.576129	0.564528	0.999693
ENSG00000062822	POLD1	84.5493	-0.0371045	0.314275	-0.118064	0.906017	0.999693
ENSG00000063046	EIF4B	186.384	0.10668	0.218845	0.487467	0.625927	0.999693
ENSG00000063169	BICRA	23.8612	0.630179	0.530191	1.18859	0.234601	0.999693
ENSG00000063176	SPHK2	32.0502	0.133388	0.468251	0.284865	0.775747	0.999693
ENSG00000063177	RPL18	800.614	0.172663	0.154076	1.12064	0.262443	0.999693
ENSG00000063180	CA11	1.67639	1.67164	1.83784	0.909568	0.36305	0.999693
ENSG00000063241	ISOC2	74.0813	0.567568	0.320426	1.77129	0.0765118	0.999693
ENSG00000063244	U2AF2	914.374	-0.020196	0.187421	-0.107757	0.914188	0.999693
ENSG00000063245	EPN1	218.219	-0.744649	0.350823	-2.12257	0.0337896	0.883077
ENSG00000063322	MED29	56.0966	-0.22039	0.369942	-0.595743	0.551347	0.999693
ENSG00000063438	AHRR	77.6574	-0.90317	0.404441	-2.23313	0.0255404	0.809478
ENSG00000063587	ZNF275	48.9474	-0.169192	0.424296	-0.39876	0.69007	0.999693
ENSG00000063601	MTMR1	74.3628	-0.337922	0.302511	-1.11706	0.263971	0.999693
ENSG00000063660	GPC1	391.236	-0.115063	0.265419	-0.433516	0.66464	0.999693
ENSG00000063761	ADCK1	10.8094	1.10648	0.677553	1.63305	0.102458	0.999693
ENSG00000063854	HAGH	49.1237	-0.0198684	0.364794	-0.0544646	0.956565	0.999693
ENSG00000063978	RNF4	250.532	-0.142132	0.207025	-0.686548	0.492368	0.999693
ENSG00000064012	CASP8	50.8071	-0.0611019	0.390627	-0.15642	0.875702	0.999693
ENSG00000064042	LIMCH1	27.6551	0.0120442	0.447595	0.0269088	0.978532	0.999693
ENSG00000064102	INTS13	142.263	-0.211884	0.229508	-0.923211	0.355897	0.999693
ENSG00000064115	TM7SF3	114.797	0.514608	0.255535	2.01385	0.0440256	0.92511
ENSG00000064199	SPA17	43.5562	0.554505	0.377458	1.46905	0.141818	0.999693
ENSG00000064205	WISP2	2.36544	-1.00379	1.60528	-0.625306	0.53177	0.999693
ENSG00000064225	ST3GAL6	3.36836	-0.872917	1.33305	-0.654826	0.51258	0.999693
ENSG00000064309	CDON	21.363	-0.0904621	0.551445	-0.164045	0.869695	0.999693
ENSG00000064313	TAF2	110.047	0.0540189	0.252155	0.214229	0.830368	0.999693
ENSG00000064393	HIPK2	164.421	0.076998	0.34913	0.220542	0.825449	0.999693
ENSG00000064419	TNPO3	234.271	0.0487067	0.195563	0.249059	0.803315	0.999693
ENSG00000064490	RFXANK	38.8863	-0.530614	0.391184	-1.35643	0.174962	0.999693
ENSG00000064545	TMEM161A	21.6175	-0.752735	0.482815	-1.55906	0.118983	0.999693
ENSG00000064601	CTSA	316.294	0.108551	0.169529	0.640312	0.52197	0.999693
ENSG00000064607	SUGP2	127.987	0.021654	0.232098	0.0932971	0.925667	0.999693
ENSG00000064651	SLC12A2	167.521	-0.21181	0.245044	-0.864376	0.387382	0.999693
ENSG00000064652	SNX24	32.4202	0.250152	0.440806	0.567487	0.570383	0.999693
ENSG00000064655	EYA2	7.05893	-0.0614125	0.866177	-0.0709006	0.943477	0.999693
ENSG00000064666	CNN2	814.028	0.143652	0.143824	0.998809	0.317887	0.999693
ENSG00000064687	ABCA7	3.6996	-0.732708	1.2167	-0.602207	0.547036	0.999693
ENSG00000064692	SNCAIP	21.5396	-0.0483304	0.557184	-0.0867405	0.930878	0.999693
ENSG00000064703	DDX20	112.581	-0.47394	0.231166	-2.05021	0.0403438	0.893004
ENSG00000064726	BTBD1	158.152	-0.286783	0.232363	-1.2342	0.217128	0.999693
ENSG00000064763	FAR2	48.0532	-0.221562	0.337965	-0.655578	0.512096	0.999693
ENSG00000064932	SBNO2	108.486	0.62561	0.338009	1.85087	0.0641885	0.999693
ENSG00000064933	PMS1	79.9315	0.107844	0.276482	0.390057	0.696494	0.999693
ENSG00000064961	HMG20B	127.615	-0.247862	0.242602	-1.02168	0.306931	0.999693
ENSG00000064995	TAF11	50.018	0.414004	0.359516	1.15156	0.249503	0.999693
ENSG00000064999	ANKS1A	37.5381	0.103144	0.404496	0.254993	0.798729	0.999693
ENSG00000065000	AP3D1	385.615	-0.109321	0.252558	-0.432855	0.66512	0.999693
ENSG00000065029	ZNF76	24.3219	0.406768	0.573827	0.708868	0.478406	0.999693
ENSG00000065054	SLC9A3R2	113.667	0.192503	0.277352	0.694076	0.487635	0.999693
ENSG00000065057	NTHL1	25.7341	-0.264342	0.446656	-0.591824	0.553969	0.999693
ENSG00000065060	UHRF1BP1	73.3535	0.363402	0.381053	0.953678	0.340246	0.999693
ENSG00000065135	GNAI3	351.03	-0.217773	0.20529	-1.06081	0.288778	0.999693
ENSG00000065150	IPO5	1686.41	0.0682169	0.166428	0.409889	0.681887	0.999693
ENSG00000065154	OAT	325.688	0.0541592	0.206709	0.262007	0.793316	0.999693
ENSG00000065183	WDR3	239.797	-0.0652491	0.204163	-0.319593	0.749277	0.999693
ENSG00000065243	PKN2	162.053	-0.0318465	0.220322	-0.144545	0.88507	0.999693
ENSG00000065268	WDR18	133.758	-0.0561096	0.241427	-0.232408	0.816221	0.999693
ENSG00000065308	TRAM2	675.218	0.2294	0.182765	1.25516	0.209419	0.999693
ENSG00000065320	NTN1	23.3353	-0.191706	0.591815	-0.323929	0.745992	0.999693
ENSG00000065328	MCM10	213.601	-0.277944	0.190669	-1.45773	0.144916	0.999693
ENSG00000065357	DGKA	74.4042	0.0949105	0.296071	0.320566	0.748539	0.999693
ENSG00000065361	ERBB3	2.39213	1.71241	1.50531	1.13758	0.255296	0.999693
ENSG00000065413	ANKRD44	14.0051	0.487542	0.618955	0.787686	0.43088	0.999693
ENSG00000065427	KARS	518.349	0.0642509	0.15313	0.419583	0.67479	0.999693
ENSG00000065457	ADAT1	78.9109	0.156324	0.30173	0.518093	0.604393	0.999693
ENSG00000065485	PDIA5	104.783	-0.302856	0.261678	-1.15736	0.247125	0.999693
ENSG00000065491	TBC1D22B	23.3907	0.38984	0.602682	0.646842	0.517734	0.999693
ENSG00000065518	NDUFB4	177.302	0.594396	0.242957	2.44651	0.0144245	0.69851
ENSG00000065526	SPEN	129.111	-0.2247	0.255365	-0.879918	0.378904	0.999693
ENSG00000065534	MYLK	413.56	-0.117247	0.1617	-0.72509	0.468397	0.999693
ENSG00000065548	ZC3H15	260.252	-0.410839	0.225772	-1.81971	0.0688028	0.999693
ENSG00000065559	MAP2K4	71.4071	0.302826	0.305656	0.990744	0.321811	0.999693
ENSG00000065600	TMEM206	21.6497	0.795559	0.516626	1.53991	0.123581	0.999693
ENSG00000065613	SLK	200.185	-0.424677	0.235139	-1.80607	0.0709078	0.999693
ENSG00000065615	CYB5R4	43.1988	-0.234262	0.402602	-0.58187	0.560654	0.999693
ENSG00000065618	COL17A1	4.70572	-0.564009	1.37647	-0.40975	0.681989	0.999693
ENSG00000065621	GSTO2	7.12781	0.214169	0.889825	0.240687	0.809798	0.999693
ENSG00000065665	SEC61A2	26.5272	0.185881	0.438453	0.423949	0.671603	0.999693
ENSG00000065802	ASB1	101.078	-0.469527	0.279993	-1.67693	0.093557	0.999693
ENSG00000065809	FAM107B	203.629	-0.038564	0.215317	-0.179104	0.857856	0.999693
ENSG00000065833	ME1	57.5368	-0.116107	0.340676	-0.340812	0.733245	0.999693
ENSG00000065882	TBC1D1	167.048	0.703462	0.237806	2.95814	0.00309503	0.373936
ENSG00000065883	CDK13	106.382	-0.632358	0.280489	-2.25449	0.0241656	0.80886
ENSG00000065911	MTHFD2	490.722	0.236282	0.229564	1.02927	0.303355	0.999693
ENSG00000065923	SLC9A7	95.4851	-0.0823455	0.314902	-0.261496	0.79371	0.999693
ENSG00000065970	FOXJ2	69.2789	0.0293881	0.316168	0.0929511	0.925942	0.999693
ENSG00000065978	YBX1	290.585	0.066372	0.198579	0.334235	0.738202	0.999693
ENSG00000065989	PDE4A	42.8082	0.56807	0.550909	1.03115	0.302471	0.999693
ENSG00000066027	PPP2R5A	69.0688	-0.357335	0.316431	-1.12927	0.258786	0.999693
ENSG00000066044	ELAVL1	534.727	0.00557046	0.159126	0.0350066	0.972074	0.999693
ENSG00000066084	DIP2B	69.32	-0.760165	0.329089	-2.3099	0.0208934	0.773543
ENSG00000066117	SMARCD1	147.138	0.0763632	0.214397	0.356176	0.721709	0.999693
ENSG00000066135	KDM4A	103.893	-0.490358	0.265274	-1.8485	0.0645302	0.999693
ENSG00000066136	NFYC	71.6472	0.253499	0.286214	0.885695	0.375782	0.999693
ENSG00000066248	NGEF	4.40849	0.495683	1.08683	0.456081	0.648332	0.999693
ENSG00000066279	ASPM	213.464	0.206792	0.238794	0.865984	0.386499	0.999693
ENSG00000066322	ELOVL1	277.79	0.39271	0.192423	2.04087	0.0412638	0.895747
ENSG00000066379	ZNRD1	53.9025	0.170955	0.325296	0.525538	0.59921	0.999693
ENSG00000066422	ZBTB11	79.6962	0.0655841	0.301963	0.217193	0.828058	0.999693
ENSG00000066427	ATXN3	40.4574	-0.600458	0.371576	-1.61598	0.106099	0.999693
ENSG00000066455	GOLGA5	128.8	0.169412	0.228687	0.740801	0.458814	0.999693
ENSG00000066557	LRRC40	88.3369	0.226697	0.268979	0.842804	0.399338	0.999693
ENSG00000066583	ISOC1	37.7281	0.298253	0.490266	0.60835	0.542955	0.999693
ENSG00000066629	EML1	145.065	-0.226554	0.230267	-0.983872	0.325179	0.999693
ENSG00000066651	TRMT11	47.8602	0.175011	0.337086	0.519186	0.603631	0.999693
ENSG00000066654	THUMPD1	88.5045	-0.354275	0.277953	-1.27459	0.202455	0.999693
ENSG00000066697	MSANTD3	215.334	0.344155	0.194111	1.77297	0.0762329	0.999693
ENSG00000066735	KIF26A	4.87063	2.32328	1.48541	1.56407	0.117801	0.999693
ENSG00000066739	ATG2B	60.6933	-0.307684	0.308119	-0.998589	0.317994	0.999693
ENSG00000066777	ARFGEF1	142.378	-0.0959943	0.280476	-0.342255	0.732159	0.999693
ENSG00000066827	ZFAT	23.5567	0.32733	0.528909	0.618877	0.535997	0.999693
ENSG00000066855	MTFR1	75.038	-0.170324	0.297032	-0.57342	0.56636	0.999693
ENSG00000066923	STAG3	3.52639	-0.291798	1.18751	-0.245722	0.805898	0.999693
ENSG00000066926	FECH	47.894	0.527653	0.381082	1.38462	0.166169	0.999693
ENSG00000066933	MYO9A	82.0406	-0.187661	0.34247	-0.547963	0.583717	0.999693
ENSG00000067048	DDX3Y	224.073	0.074775	0.224141	0.333607	0.738676	0.999693
ENSG00000067057	PFKP	699.876	0.0984563	0.161907	0.608103	0.543119	0.999693
ENSG00000067064	IDI1	210.422	0.0670595	0.218382	0.307075	0.758787	0.999693
ENSG00000067066	SP100	128.161	0.0211398	0.258075	0.0819132	0.934716	0.999693
ENSG00000067082	KLF6	630.958	-0.117159	0.194213	-0.603252	0.546341	0.999693
ENSG00000067113	PLPP1	69.6394	0.263721	0.289796	0.910023	0.362811	0.999693
ENSG00000067141	NEO1	32.6254	0.726855	0.415356	1.74996	0.0801254	0.999693
ENSG00000067167	TRAM1	730.305	0.112959	0.20369	0.554565	0.579192	0.999693
ENSG00000067177	PHKA1	19.4084	0.999768	0.672989	1.48556	0.137395	0.999693
ENSG00000067182	TNFRSF1A	275.523	0.0590029	0.196515	0.300246	0.76399	0.999693
ENSG00000067191	CACNB1	9.38169	-0.278164	0.873901	-0.318301	0.750257	0.999693
ENSG00000067208	EVI5	50.7712	0.286361	0.363522	0.78774	0.430849	0.999693
ENSG00000067221	STOML1	30.3303	-0.0475789	0.454007	-0.104798	0.916536	0.999693
ENSG00000067225	PKM	4407	-0.124577	0.134882	-0.923601	0.355694	0.999693
ENSG00000067248	DHX29	172.561	0.0465245	0.222032	0.209539	0.834027	0.999693
ENSG00000067334	DNTTIP2	299.048	0.0983039	0.212192	0.463279	0.643164	0.999693
ENSG00000067365	METTL22	37.2217	0.231141	0.40649	0.568627	0.569609	0.999693
ENSG00000067369	TP53BP1	115.328	0.136306	0.249523	0.546268	0.584882	0.999693
ENSG00000067445	TRO	6.50619	-1.23046	0.919322	-1.33844	0.180754	0.999693
ENSG00000067533	RRP15	123.459	-0.174185	0.23662	-0.736138	0.461647	0.999693
ENSG00000067560	RHOA	2233.76	0.167438	0.14287	1.17196	0.241215	0.999693
ENSG00000067596	DHX8	159.434	0.169796	0.203785	0.833212	0.404725	0.999693
ENSG00000067646	ZFY	57.5277	-0.382334	0.312429	-1.22375	0.221048	0.999693
ENSG00000067704	IARS2	435.646	-0.00795368	0.168322	-0.0472529	0.962312	0.999693
ENSG00000067715	SYT1	8.63696	0.068839	0.82464	0.0834777	0.933472	0.999693
ENSG00000067798	NAV3	180.994	0.167134	0.20583	0.812001	0.416791	0.999693
ENSG00000067829	IDH3G	110.702	-0.0437616	0.258072	-0.169571	0.865347	0.999693
ENSG00000067836	ROGDI	13.5231	1.03271	0.64402	1.60353	0.108817	0.999693
ENSG00000067900	ROCK1	203.339	-0.399875	0.267211	-1.49648	0.134529	0.999693
ENSG00000067955	CBFB	292.675	-0.308833	0.247474	-1.24794	0.212052	0.999693
ENSG00000067992	PDK3	11.4074	-0.437279	0.652363	-0.6703	0.502667	0.999693
ENSG00000068001	HYAL2	96.9421	-0.098376	0.284958	-0.34523	0.729922	0.999693
ENSG00000068024	HDAC4	25.9774	-0.706152	0.538604	-1.31108	0.189831	0.999693
ENSG00000068028	RASSF1	199.595	0.124963	0.224548	0.55651	0.577862	0.999693
ENSG00000068078	FGFR3	7.21889	-0.940976	1.28337	-0.733208	0.463432	0.999693
ENSG00000068079	IFI35	17.7989	-0.074554	0.597687	-0.124738	0.900731	0.999693
ENSG00000068097	HEATR6	69.9894	-0.208109	0.280619	-0.741607	0.458326	0.999693
ENSG00000068120	COASY	121.374	-0.346615	0.245894	-1.40961	0.158655	0.999693
ENSG00000068137	PLEKHH3	34.2872	0.181253	0.429148	0.422356	0.672765	0.999693
ENSG00000068305	MEF2A	85.5974	-0.0164464	0.289526	-0.0568044	0.954701	0.999693
ENSG00000068308	OTUD5	79.1065	0.163901	0.306724	0.534361	0.593092	0.999693
ENSG00000068323	TFE3	135.645	0.229027	0.286222	0.800173	0.42361	0.999693
ENSG00000068354	TBC1D25	28.7275	0.462236	0.465326	0.993361	0.320534	0.999693
ENSG00000068366	ACSL4	738.556	-0.112018	0.17756	-0.630873	0.528124	0.999693
ENSG00000068383	INPP5A	110.76	-0.539397	0.313448	-1.72085	0.0852786	0.999693
ENSG00000068394	GPKOW	54.8642	-0.240707	0.313266	-0.76838	0.442262	0.999693
ENSG00000068400	GRIPAP1	40.8203	0.341006	0.384801	0.886186	0.375517	0.999693
ENSG00000068438	FTSJ1	128.547	0.300556	0.257107	1.16899	0.242408	0.999693
ENSG00000068489	PRR11	179.722	0.0757401	0.218127	0.34723	0.728419	0.999693
ENSG00000068650	ATP11A	57.7975	-0.375323	0.396271	-0.947137	0.343569	0.999693
ENSG00000068654	POLR1A	251.733	-0.108549	0.183953	-0.590092	0.555129	0.999693
ENSG00000068697	LAPTM4A	987.762	0.174552	0.166532	1.04816	0.294565	0.999693
ENSG00000068724	TTC7A	70.4572	-0.0947651	0.35704	-0.265419	0.790687	0.999693
ENSG00000068745	IP6K2	77.9657	-0.00801398	0.287998	-0.0278265	0.977801	0.999693
ENSG00000068784	SRBD1	53.2897	0.116014	0.320492	0.361986	0.717363	0.999693
ENSG00000068796	KIF2A	189.641	-0.0502602	0.198587	-0.253089	0.800199	0.999693
ENSG00000068878	PSME4	292.868	0.0258366	0.1984	0.130225	0.896389	0.999693
ENSG00000068885	IFT80	18.2897	-0.416764	0.567963	-0.733788	0.463078	0.999693
ENSG00000068903	SIRT2	52.6897	-0.0203547	0.347562	-0.0585643	0.953299	0.999693
ENSG00000068912	ERLEC1	127.655	-0.211255	0.236752	-0.892304	0.37223	0.999693
ENSG00000068971	PPP2R5B	21.4176	0.00304237	0.54475	0.00558489	0.995544	0.999693
ENSG00000069011	PITX1	50.6765	-0.155361	0.419486	-0.37036	0.711114	0.999693
ENSG00000069020	MAST4	30.6664	-0.856268	0.449918	-1.90316	0.0570194	0.992387
ENSG00000069248	NUP133	210.858	-0.337846	0.206417	-1.63672	0.101689	0.999693
ENSG00000069275	NUCKS1	1335.03	-0.145945	0.180005	-0.810784	0.41749	0.999693
ENSG00000069329	VPS35	397.567	-0.0574549	0.182585	-0.314675	0.753009	0.999693
ENSG00000069345	DNAJA2	458.779	-0.0461217	0.181914	-0.253536	0.799854	0.999693
ENSG00000069399	BCL3	31.4101	0.152476	0.466518	0.326838	0.74379	0.999693
ENSG00000069424	KCNAB2	4.41316	0.29747	1.12388	0.264681	0.791255	0.999693
ENSG00000069431	ABCC9	18.1774	1.31221	0.566469	2.31648	0.0205322	0.773543
ENSG00000069482	GAL	77.8876	0.24443	0.298022	0.820177	0.412115	0.999693
ENSG00000069493	CLEC2D	2.79258	1.58069	1.4703	1.07508	0.282339	0.999693
ENSG00000069509	FUNDC1	33.4646	-0.589523	0.421112	-1.39992	0.161537	0.999693
ENSG00000069667	RORA	23.8323	0.649567	0.507877	1.27899	0.200902	0.999693
ENSG00000069702	TGFBR3	102.472	-0.402499	0.265583	-1.51553	0.129638	0.999693
ENSG00000069712		4.85507	0.522325	1.05388	0.495621	0.620162	0.999693
ENSG00000069849	ATP1B3	690.736	0.0567495	0.146446	0.387512	0.698378	0.999693
ENSG00000069869	NEDD4	178.504	-0.0375098	0.236801	-0.158402	0.87414	0.999693
ENSG00000069943	PIGB	19.1784	0.687426	0.549338	1.25137	0.210799	0.999693
ENSG00000069956	MAPK6	62.6611	-0.577755	0.407175	-1.41893	0.155918	0.999693
ENSG00000069966	GNB5	64.1651	0.131609	0.322659	0.407889	0.683356	0.999693
ENSG00000069974	RAB27A	57.1853	-0.511516	0.348477	-1.46786	0.142142	0.999693
ENSG00000069998	HDHD5	91.6911	-0.136701	0.269359	-0.507503	0.611802	0.999693
ENSG00000070010	UFD1	192.22	-0.00879931	0.207038	-0.042501	0.966099	0.999693
ENSG00000070018	LRP6	104.81	0.0310896	0.249572	0.124572	0.900863	0.999693
ENSG00000070047	PHRF1	130.577	-0.39009	0.297286	-1.31217	0.189463	0.999693
ENSG00000070061	ELP1	201.677	-0.055025	0.188942	-0.291227	0.770878	0.999693
ENSG00000070081	NUCB2	389.399	-0.0920938	0.173588	-0.53053	0.595744	0.999693
ENSG00000070087	PFN2	432.93	-0.105585	0.207434	-0.509005	0.610749	0.999693
ENSG00000070159	PTPN3	7.85273	-0.107089	0.826375	-0.129589	0.896892	0.999693
ENSG00000070214	SLC44A1	177.329	-0.233341	0.283603	-0.822774	0.410637	0.999693
ENSG00000070269	TMEM260	35.3849	0.252819	0.40602	0.622677	0.533497	0.999693
ENSG00000070366	SMG6	121.549	-0.186506	0.239629	-0.778311	0.436386	0.999693
ENSG00000070367	EXOC5	145.012	-0.138624	0.261435	-0.530242	0.595944	0.999693
ENSG00000070371	CLTCL1	37.239	-0.477907	0.371827	-1.28529	0.19869	0.999693
ENSG00000070404	FSTL3	78.9316	-0.222178	0.343105	-0.647552	0.517275	0.999693
ENSG00000070413	DGCR2	97.0845	-0.135918	0.352576	-0.385501	0.699866	0.999693
ENSG00000070423	RNF126	83.4298	-0.0108642	0.316735	-0.0343005	0.972638	0.999693
ENSG00000070444	MNT	60.3166	0.238085	0.490688	0.485206	0.62753	0.999693
ENSG00000070476	ZXDC	41.2606	-0.575545	0.37778	-1.52349	0.127636	0.999693
ENSG00000070495	JMJD6	107.917	0.267281	0.239998	1.11368	0.265417	0.999693
ENSG00000070501	POLB	35.102	0.391865	0.383983	1.02053	0.307479	0.999693
ENSG00000070540	WIPI1	54.4682	-0.0166238	0.371503	-0.0447473	0.964309	0.999693
ENSG00000070610	GBA2	39.6967	-0.807054	0.499378	-1.61612	0.106069	0.999693
ENSG00000070614	NDST1	251.034	0.0468401	0.333138	0.140603	0.888184	0.999693
ENSG00000070669	ASNS	306.393	0.180335	0.184453	0.977676	0.328235	0.999693
ENSG00000070718	AP3M2	78.4094	0.101904	0.293327	0.347409	0.728284	0.999693
ENSG00000070756	PABPC1	1323.86	0.384949	0.143063	2.69076	0.00712899	0.536303
ENSG00000070759	TESK2	4.88545	0.0246235	1.19049	0.0206836	0.983498	0.999693
ENSG00000070761	CFAP20	170.715	0.0845515	0.221429	0.381844	0.702577	0.999693
ENSG00000070770	CSNK2A2	302.984	-0.181284	0.167906	-1.07967	0.280288	0.999693
ENSG00000070778	PTPN21	50.4848	-0.289667	0.414386	-0.699026	0.484536	0.999693
ENSG00000070785	EIF2B3	132.984	-0.213372	0.240745	-0.886299	0.375457	0.999693
ENSG00000070814	TCOF1	155.021	-0.142062	0.218138	-0.651247	0.514887	0.999693
ENSG00000070831	CDC42	315.308	-0.0385857	0.256884	-0.150207	0.880602	0.999693
ENSG00000070882	OSBPL3	173.486	0.00319151	0.21384	0.0149247	0.988092	0.999693
ENSG00000070950	RAD18	108.631	0.105142	0.277828	0.378442	0.705102	0.999693
ENSG00000070961	ATP2B1	350.021	-0.241134	0.217257	-1.1099	0.267042	0.999693
ENSG00000071051	NCK2	84.8797	-0.378398	0.266945	-1.41751	0.156333	0.999693
ENSG00000071054	MAP4K4	505.648	-0.0259829	0.146282	-0.177622	0.85902	0.999693
ENSG00000071082	RPL31	626.472	0.458218	0.173679	2.6383	0.00833231	0.561108
ENSG00000071127	WDR1	1546.84	0.135149	0.113164	1.19428	0.23237	0.999693
ENSG00000071189	SNX13	54.784	-0.214757	0.384143	-0.559053	0.576125	0.999693
ENSG00000071205	ARHGAP10	98.1617	0.0235103	0.2756	0.0853059	0.932018	0.999693
ENSG00000071242	RPS6KA2	62.576	0.97307	0.484774	2.00726	0.0447215	0.929854
ENSG00000071243	ING3	44.4882	-0.094388	0.339264	-0.278214	0.780848	0.999693
ENSG00000071282	LMCD1	309.733	0.355232	0.199355	1.78191	0.0747646	0.999693
ENSG00000071462	BUD23	122.233	0.0633944	0.231275	0.274109	0.784001	0.999693
ENSG00000071537	SEL1L	307.447	-0.0339339	0.190079	-0.178525	0.858311	0.999693
ENSG00000071539	TRIP13	201.415	0.116977	0.228329	0.512318	0.608428	0.999693
ENSG00000071553	ATP6AP1	176.927	-0.240446	0.218528	-1.1003	0.271202	0.999693
ENSG00000071564	TCF3	142.543	-0.25546	0.340778	-0.749638	0.453472	0.999693
ENSG00000071575	TRIB2	56.3577	-0.589891	0.336173	-1.75472	0.0793069	0.999693
ENSG00000071626	DAZAP1	320.34	-0.211157	0.180012	-1.17302	0.240787	0.999693
ENSG00000071655	MBD3	122.043	1.11305	0.497978	2.23514	0.0254082	0.809396
ENSG00000071794	HLTF	149.703	0.0827385	0.228745	0.361707	0.717571	0.999693
ENSG00000071859	FAM50A	183.173	-0.0292042	0.205858	-0.141866	0.887186	0.999693
ENSG00000071889	FAM3A	41.5831	0.334623	0.415118	0.806093	0.420189	0.999693
ENSG00000071894	CPSF1	134.014	0.238472	0.337472	0.706642	0.479789	0.999693
ENSG00000071967	CYBRD1	469.793	0.342429	0.225562	1.51812	0.128985	0.999693
ENSG00000071994	PDCD2	148.687	0.622538	0.220529	2.82293	0.00475872	0.434968
ENSG00000072041	SLC6A15	5.11312	-0.299193	0.988358	-0.302718	0.762105	0.999693
ENSG00000072042	RDH11	86.534	0.0734615	0.292011	0.251571	0.801373	0.999693
ENSG00000072062	PRKACA	359.805	0.250141	0.156185	1.60157	0.10925	0.999693
ENSG00000072110	ACTN1	2184.91	-0.0472582	0.11011	-0.429192	0.667784	0.999693
ENSG00000072121	ZFYVE26	65.1469	0.231621	0.336984	0.687334	0.491872	0.999693
ENSG00000072133	RPS6KA6	11.211	-0.148538	0.718934	-0.206609	0.836315	0.999693
ENSG00000072134	EPN2	66.4549	-0.655775	0.32684	-2.00641	0.0448129	0.929854
ENSG00000072135	PTPN18	52.4295	-0.360421	0.425445	-0.847162	0.396905	0.999693
ENSG00000072163	LIMS2	60.6895	0.585003	0.354569	1.6499	0.0989639	0.999693
ENSG00000072195	SPEG	14.7871	0.671369	0.810055	0.828794	0.407221	0.999693
ENSG00000072210	ALDH3A2	34.5058	-0.212051	0.41028	-0.516844	0.605265	0.999693
ENSG00000072274	TFRC	1355.66	-0.0730676	0.190416	-0.383726	0.701181	0.999693
ENSG00000072310	SREBF1	91.7532	0.0468865	0.389579	0.120352	0.904205	0.999693
ENSG00000072364	AFF4	341.475	-0.271415	0.188957	-1.43638	0.150894	0.999693
ENSG00000072401	UBE2D1	38.4517	-0.338072	0.432395	-0.781858	0.434298	0.999693
ENSG00000072415	MPP5	189.918	-0.231321	0.225758	-1.02464	0.305532	0.999693
ENSG00000072422	RHOBTB1	24.6123	-0.112478	0.54282	-0.20721	0.835846	0.999693
ENSG00000072501	SMC1A	379.193	0.00966653	0.170769	0.0566059	0.954859	0.999693
ENSG00000072506	HSD17B10	113.614	0.0206655	0.249485	0.0828328	0.933985	0.999693
ENSG00000072518	MARK2	78.4782	-0.165875	0.324816	-0.510673	0.60958	0.999693
ENSG00000072571	HMMR	159.811	0.370507	0.247317	1.49811	0.134106	0.999693
ENSG00000072609	CHFR	50.3393	-0.77394	0.403135	-1.9198	0.0548825	0.979776
ENSG00000072657	TRHDE	102.778	-0.0356383	0.257189	-0.138568	0.889791	0.999693
ENSG00000072682	P4HA2	453.528	0.174117	0.159133	1.09416	0.273885	0.999693
ENSG00000072736	NFATC3	118.492	0.227221	0.282401	0.804606	0.421047	0.999693
ENSG00000072756	TRNT1	96.1836	0.217309	0.252373	0.861065	0.389202	0.999693
ENSG00000072778	ACADVL	236.928	-0.0170306	0.232098	-0.0733766	0.941506	0.999693
ENSG00000072786	STK10	80.3097	-0.564335	0.317756	-1.776	0.0757324	0.999693
ENSG00000072803	FBXW11	176.69	-0.0886831	0.248009	-0.35758	0.720658	0.999693
ENSG00000072818	ACAP1	2.03797	-2.60703	1.89414	-1.37637	0.168708	0.999693
ENSG00000072840	EVC	49.8941	0.363387	0.475354	0.764454	0.444597	0.999693
ENSG00000072849	DERL2	143.975	-0.17402	0.246282	-0.706589	0.479822	0.999693
ENSG00000072864	NDE1	117.32	-0.19381	0.255283	-0.759198	0.447734	0.999693
ENSG00000072952	MRVI1	26.4161	-0.460566	0.760916	-0.605279	0.544994	0.999693
ENSG00000072954	TMEM38A	2.00116	2.44809	1.68485	1.453	0.146224	0.999693
ENSG00000072958	AP1M1	193.098	0.202406	0.19827	1.02086	0.307322	0.999693
ENSG00000073008	PVR	205.368	-0.166014	0.22997	-0.721891	0.470362	0.999693
ENSG00000073050	XRCC1	49.9006	-0.181408	0.320999	-0.565136	0.571981	0.999693
ENSG00000073060	SCARB1	57.7119	0.464303	0.407432	1.13958	0.25446	0.999693
ENSG00000073111	MCM2	356.548	0.010216	0.186117	0.0548903	0.956226	0.999693
ENSG00000073169	SELENOO	41.0275	0.215799	0.376803	0.57271	0.566841	0.999693
ENSG00000073331	ALPK1	25.3671	-0.0519403	0.475941	-0.109132	0.913098	0.999693
ENSG00000073417	PDE8A	46.7211	-0.395883	0.43904	-0.901703	0.367215	0.999693
ENSG00000073536	NLE1	78.9999	-0.116616	0.318879	-0.365708	0.714583	0.999693
ENSG00000073578	SDHA	166.175	0.0913212	0.20338	0.449019	0.653418	0.999693
ENSG00000073584	SMARCE1	48.1728	1.0344	0.438218	2.36047	0.0182519	0.745087
ENSG00000073614	KDM5A	143.416	0.0336436	0.240562	0.139854	0.888775	0.999693
ENSG00000073711	PPP2R3A	152.558	0.102496	0.234973	0.436202	0.66269	0.999693
ENSG00000073712	FERMT2	645.524	-0.0388662	0.153083	-0.25389	0.799581	0.999693
ENSG00000073756	PTGS2	174.933	0.303358	0.323676	0.937226	0.348642	0.999693
ENSG00000073792	IGF2BP2	113.063	0.154953	0.260326	0.595227	0.551692	0.999693
ENSG00000073803	MAP3K13	47.5484	0.182118	0.366369	0.49709	0.619126	0.999693
ENSG00000073849	ST6GAL1	14.2967	0.175925	1.31369	0.133917	0.893468	0.999693
ENSG00000073910	FRY	33.7384	-0.0995307	0.417155	-0.238594	0.81142	0.999693
ENSG00000073921	PICALM	746.521	-0.051029	0.194423	-0.262463	0.792964	0.999693
ENSG00000073969	NSF	75.0733	-0.0273636	0.293725	-0.0931606	0.925776	0.999693
ENSG00000074047	GLI2	36.0365	-0.655016	0.483069	-1.35595	0.175116	0.999693
ENSG00000074054	CLASP1	194.175	0.0598628	0.198033	0.302287	0.762434	0.999693
ENSG00000074071	MRPS34	202.086	0.0563051	0.254253	0.221453	0.82474	0.999693
ENSG00000074181	NOTCH3	38.915	-0.586803	0.454208	-1.29193	0.196383	0.999693
ENSG00000074201	CLNS1A	219.819	0.0960661	0.22052	0.435635	0.663101	0.999693
ENSG00000074219	TEAD2	50.7406	0.651425	0.379919	1.71464	0.0864112	0.999693
ENSG00000074266	EED	122.018	-0.109766	0.257195	-0.426782	0.669538	0.999693
ENSG00000074319	TSG101	194.21	0.0243558	0.213472	0.114094	0.909164	0.999693
ENSG00000074356	NCBP3	105.667	0.0642861	0.254157	0.252939	0.800316	0.999693
ENSG00000074370	ATP2A3	8.08036	-0.835676	0.975726	-0.856465	0.39174	0.999693
ENSG00000074410	CA12	53.0963	-0.665318	0.409101	-1.62629	0.103887	0.999693
ENSG00000074416	MGLL	318.175	0.0435739	0.194192	0.224385	0.822457	0.999693
ENSG00000074527	NTN4	51.8335	-0.154664	0.403268	-0.383525	0.70133	0.999693
ENSG00000074582	BCS1L	86.3263	-0.132036	0.295652	-0.446594	0.655168	0.999693
ENSG00000074590	NUAK1	56.7079	-0.128763	0.377765	-0.340856	0.733212	0.999693
ENSG00000074603	DPP8	120.59	-0.421736	0.254947	-1.65421	0.0980851	0.999693
ENSG00000074621	SLC24A1	14.0065	-0.0792342	0.675217	-0.117346	0.906586	0.999693
ENSG00000074657	ZNF532	68.5721	-0.259329	0.318264	-0.814823	0.415174	0.999693
ENSG00000074695	LMAN1	643.997	-0.139981	0.185459	-0.754778	0.450382	0.999693
ENSG00000074696	HACD3	467.139	-0.332304	0.18881	-1.76	0.0784086	0.999693
ENSG00000074755	ZZEF1	126.044	0.383372	0.243357	1.57535	0.115176	0.999693
ENSG00000074800	ENO1	6017.21	0.101963	0.133237	0.765274	0.444108	0.999693
ENSG00000074842	MYDGF	352.043	-0.0837169	0.158834	-0.527071	0.598144	0.999693
ENSG00000074855	ANO8	7.36803	0.542343	0.954225	0.56836	0.569791	0.999693
ENSG00000074935	TUBE1	27.0551	-0.00864249	0.441022	-0.0195965	0.984365	0.999693
ENSG00000074964	ARHGEF10L	28.2285	0.0792887	0.581987	0.136238	0.891633	0.999693
ENSG00000075089	ACTR6	62.3192	0.0882969	0.366792	0.240728	0.809766	0.999693
ENSG00000075131	TIPIN	107.224	-0.353215	0.265257	-1.3316	0.182992	0.999693
ENSG00000075142	SRI	288.278	-0.203301	0.175894	-1.15582	0.247756	0.999693
ENSG00000075151	EIF4G3	198.192	0.0360987	0.228158	0.158218	0.874285	0.999693
ENSG00000075188	NUP37	170.205	0.291681	0.224024	1.30201	0.192914	0.999693
ENSG00000075213	SEMA3A	122.46	0.0416421	0.239808	0.173648	0.862142	0.999693
ENSG00000075218	GTSE1	156.731	0.390006	0.211658	1.84263	0.0653836	0.999693
ENSG00000075223	SEMA3C	396.104	0.00967678	0.175819	0.0550383	0.956108	0.999693
ENSG00000075234	TTC38	64.7302	-0.362145	0.320702	-1.12923	0.258803	0.999693
ENSG00000075239	ACAT1	177.078	-0.0349792	0.224974	-0.155481	0.876442	0.999693
ENSG00000075240	GRAMD4	22.1846	-0.843821	0.57174	-1.47588	0.139976	0.999693
ENSG00000075275	CELSR1	4.5011	-2.22277	1.37882	-1.61208	0.106944	0.999693
ENSG00000075292	ZNF638	151.27	0.219114	0.269474	0.813117	0.416151	0.999693
ENSG00000075303	SLC25A40	65.0651	-0.286408	0.311362	-0.919854	0.357649	0.999693
ENSG00000075336	TIMM21	85.6474	-0.065265	0.329794	-0.197897	0.843126	0.999693
ENSG00000075391	RASAL2	74.951	-0.0142292	0.281318	-0.0505804	0.95966	0.999693
ENSG00000075399	VPS9D1	9.90328	0.583603	0.924261	0.631427	0.527762	0.999693
ENSG00000075407	ZNF37A	34.8275	-0.0976674	0.416086	-0.234729	0.814419	0.999693
ENSG00000075413	MARK3	99.1784	-0.206488	0.252631	-0.817351	0.413728	0.999693
ENSG00000075415	SLC25A3	1622.16	0.0449426	0.122896	0.365695	0.714592	0.999693
ENSG00000075420	FNDC3B	315.339	-0.162037	0.194676	-0.832343	0.405215	0.999693
ENSG00000075426	FOSL2	373.386	0.00812794	0.207933	0.0390893	0.968819	0.999693
ENSG00000075539	FRYL	142.844	0.077521	0.24578	0.315408	0.752452	0.999693
ENSG00000075568	TMEM131	156.087	-0.127432	0.232156	-0.548905	0.58307	0.999693
ENSG00000075618	FSCN1	586.382	0.00338641	0.207355	0.0163314	0.98697	0.999693
ENSG00000075624	ACTB	15512.1	0.278233	0.102754	2.70777	0.00677368	0.531942
ENSG00000075643	MOCOS	24.3522	0.987143	0.550099	1.79448	0.0727364	0.999693
ENSG00000075651	PLD1	9.04477	-0.11282	0.718038	-0.157122	0.875149	0.999693
ENSG00000075702	WDR62	89.2916	-0.0913243	0.330296	-0.276492	0.78217	0.999693
ENSG00000075711	DLG1	128.822	0.108335	0.243737	0.444477	0.656698	0.999693
ENSG00000075785	RAB7A	893.738	-0.00968176	0.156416	-0.0618976	0.950644	0.999693
ENSG00000075790	BCAP29	259.039	0.107993	0.178466	0.605118	0.5451	0.999693
ENSG00000075856	SART3	156.437	0.076249	0.221479	0.344272	0.730642	0.999693
ENSG00000075914	EXOSC7	71.523	0.192702	0.284343	0.677709	0.497956	0.999693
ENSG00000075945	KIFAP3	93.0703	0.38319	0.269255	1.42315	0.154693	0.999693
ENSG00000075975	MKRN2	89.1925	0.218579	0.281214	0.777272	0.436998	0.999693
ENSG00000076003	MCM6	320.861	-0.707077	0.216937	-3.25936	0.00111663	0.215852
ENSG00000076043	REXO2	193.99	-0.0899827	0.210348	-0.42778	0.668811	0.999693
ENSG00000076053	RBM7	55.4084	0.0689294	0.369605	0.186495	0.852057	0.999693
ENSG00000076067	RBMS2	97.7879	0.416766	0.342377	1.21727	0.223501	0.999693
ENSG00000076108	BAZ2A	120.267	-0.326611	0.269223	-1.21316	0.225067	0.999693
ENSG00000076201	PTPN23	146.177	0.00401537	0.327581	0.0122576	0.99022	0.999693
ENSG00000076242	MLH1	156.007	0.0339746	0.221646	0.153283	0.878175	0.999693
ENSG00000076248	UNG	196.751	0.298987	0.225847	1.32385	0.185555	0.999693
ENSG00000076258	FMO4	5.22834	-0.65846	1.03716	-0.634869	0.525514	0.999693
ENSG00000076321	KLHL20	39.6197	-0.193306	0.384642	-0.502562	0.615273	0.999693
ENSG00000076351	SLC46A1	17.1091	-0.0763723	0.790584	-0.0966025	0.923042	0.999693
ENSG00000076356	PLXNA2	33.3341	-0.284467	0.477366	-0.59591	0.551236	0.999693
ENSG00000076382	SPAG5	259.722	-0.10711	0.190686	-0.561709	0.574315	0.999693
ENSG00000076513	ANKRD13A	292.092	-0.189955	0.194575	-0.976256	0.328938	0.999693
ENSG00000076555	ACACB	13.0022	-1.45848	0.688462	-2.11847	0.0341354	0.883077
ENSG00000076604	TRAF4	108.06	0.359842	0.322751	1.11492	0.264884	0.999693
ENSG00000076641	PAG1	39.3888	-0.635379	0.406353	-1.56361	0.117909	0.999693
ENSG00000076650	GPATCH1	26.6195	0.45588	0.446805	1.02031	0.30758	0.999693
ENSG00000076662	ICAM3	14.2952	-0.289195	0.661567	-0.437137	0.662012	0.999693
ENSG00000076685	NT5C2	156.35	-0.147447	0.238374	-0.61855	0.536213	0.999693
ENSG00000076706	MCAM	67.0002	-0.117009	0.386648	-0.302625	0.762175	0.999693
ENSG00000076716	GPC4	19.999	0.506026	0.580893	0.871117	0.38369	0.999693
ENSG00000076770	MBNL3	36.0561	0.134064	0.557621	0.240421	0.810004	0.999693
ENSG00000076924	XAB2	101.15	0.105037	0.291112	0.360813	0.718239	0.999693
ENSG00000076928	ARHGEF1	139.033	-0.0746114	0.325784	-0.229021	0.818852	0.999693
ENSG00000076944	STXBP2	2.85467	1.6894	1.35614	1.24574	0.212862	0.999693
ENSG00000076984	MAP2K7	61.3003	-0.142595	0.355428	-0.401191	0.688279	0.999693
ENSG00000077044	DGKD	31.9799	0.139764	0.581698	0.240268	0.810122	0.999693
ENSG00000077097	TOP2B	232.221	-0.207484	0.27522	-0.753884	0.450919	0.999693
ENSG00000077147	TM9SF3	577.809	0.0844033	0.192046	0.439494	0.660303	0.999693
ENSG00000077150	NFKB2	122.205	-0.108414	0.323882	-0.334732	0.737827	0.999693
ENSG00000077152	UBE2T	223.107	0.0126702	0.257171	0.0492679	0.960706	0.999693
ENSG00000077157	PPP1R12B	10.6344	0.669879	0.888176	0.754218	0.450718	0.999693
ENSG00000077232	DNAJC10	305.197	-0.428656	0.181848	-2.35722	0.0184122	0.746537
ENSG00000077235	GTF3C1	266.697	-0.203547	0.248445	-0.819285	0.412624	0.999693
ENSG00000077238	IL4R	67.5138	-0.0899808	0.370464	-0.242887	0.808093	0.999693
ENSG00000077254	USP33	150.705	0.00122483	0.232622	0.00526532	0.995799	0.999693
ENSG00000077264	PAK3	5.66053	-1.05046	0.922614	-1.13857	0.254883	0.999693
ENSG00000077312	SNRPA	190.708	0.306671	0.221685	1.38337	0.166553	0.999693
ENSG00000077348	EXOSC5	42.7576	-0.160273	0.352196	-0.455069	0.649059	0.999693
ENSG00000077380	DYNC1I2	143.159	-0.116422	0.247379	-0.470623	0.63791	0.999693
ENSG00000077420	APBB1IP	50.6317	0.0223289	0.337317	0.0661957	0.947222	0.999693
ENSG00000077454	LRCH4	35.2356	0.0784801	0.479645	0.163621	0.870029	0.999693
ENSG00000077458	FAM76B	22.8647	0.61834	0.513733	1.20362	0.228736	0.999693
ENSG00000077463	SIRT6	26.2149	-0.450015	0.454001	-0.991219	0.321578	0.999693
ENSG00000077514	POLD3	99.2087	0.114398	0.26764	0.427433	0.669064	0.999693
ENSG00000077549	CAPZB	792.747	-0.0720973	0.184126	-0.391566	0.695379	0.999693
ENSG00000077585	GPR137B	23.5355	-0.0564688	0.641577	-0.0880156	0.929864	0.999693
ENSG00000077684	JADE1	129.403	-0.391803	0.24582	-1.59386	0.110967	0.999693
ENSG00000077713	SLC25A43	61.6778	0.576263	0.31571	1.82529	0.0679567	0.999693
ENSG00000077721	UBE2A	232.429	-0.26901	0.22671	-1.18658	0.235392	0.999693
ENSG00000077782	FGFR1	528.485	-0.246406	0.23901	-1.03094	0.302568	0.999693
ENSG00000077942	FBLN1	679.631	0.0535584	0.199024	0.269106	0.787848	0.999693
ENSG00000077943	ITGA8	5.91144	0.541617	0.952676	0.568521	0.569681	0.999693
ENSG00000078018	MAP2	15.3989	-0.150429	0.576102	-0.261115	0.794004	0.999693
ENSG00000078043	PIAS2	69.9323	0.202534	0.340294	0.595173	0.551728	0.999693
ENSG00000078053	AMPH	26.1931	0.805923	0.443787	1.81601	0.0693682	0.999693
ENSG00000078061	ARAF	72.2167	0.489471	0.326267	1.50021	0.133559	0.999693
ENSG00000078070	MCCC1	34.0253	-0.0143493	0.382834	-0.0374819	0.970101	0.999693
ENSG00000078098	FAP	293.953	0.441303	0.190723	2.31385	0.0206762	0.773543
ENSG00000078124	ACER3	83.7988	0.329243	0.320567	1.02706	0.30439	0.999693
ENSG00000078140	UBE2K	254.884	-0.725587	0.213076	-3.40529	0.000660939	0.15501
ENSG00000078142	PIK3C3	115.488	0.0219659	0.2462	0.0892197	0.928907	0.999693
ENSG00000078177	N4BP2	32.954	-0.0294111	0.471716	-0.0623491	0.950285	0.999693
ENSG00000078237	TIGAR	107.534	-0.225529	0.254641	-0.885677	0.375792	0.999693
ENSG00000078246	TULP3	138.752	-0.0410268	0.222877	-0.184078	0.853952	0.999693
ENSG00000078269	SYNJ2	290.989	-0.165407	0.184576	-0.896145	0.370175	0.999693
ENSG00000078304	PPP2R5C	215.842	0.0495424	0.212841	0.232767	0.815943	0.999693
ENSG00000078369	GNB1	1267.02	-0.17101	0.165467	-1.0335	0.301369	0.999693
ENSG00000078399	HOXA9	9.67576	-0.494923	0.831336	-0.595335	0.55162	0.999693
ENSG00000078401	EDN1	76.9181	0.101856	0.602301	0.169111	0.86571	0.999693
ENSG00000078403	MLLT10	51.1274	-0.0324865	0.38335	-0.0847437	0.932465	0.999693
ENSG00000078487	ZCWPW1	3.99378	1.31746	1.35651	0.971209	0.331444	0.999693
ENSG00000078618	NRDC	455.941	-0.191069	0.16637	-1.14846	0.250781	0.999693
ENSG00000078668	VDAC3	510.154	0.00168951	0.187087	0.00903061	0.992795	0.999693
ENSG00000078674	PCM1	194.794	-0.0448018	0.22486	-0.199243	0.842073	0.999693
ENSG00000078687	TNRC6C	40.7863	0.462841	0.395968	1.16889	0.24245	0.999693
ENSG00000078699	CBFA2T2	31.2716	-0.232827	0.469918	-0.495463	0.620274	0.999693
ENSG00000078725	BRINP1	6.51042	-0.526164	1.06098	-0.495921	0.61995	0.999693
ENSG00000078747	ITCH	212.725	0.0532178	0.21863	0.243415	0.807684	0.999693
ENSG00000078804	TP53INP2	46.1046	-0.0873967	0.502793	-0.173823	0.862005	0.999693
ENSG00000078808	SDF4	425.854	-0.246999	0.179237	-1.37806	0.168184	0.999693
ENSG00000078900	TP73	2.48113	-2.15031	1.95254	-1.10129	0.270771	0.999693
ENSG00000078902	TOLLIP	80.1176	0.00084931	0.330782	0.00256758	0.997951	0.999693
ENSG00000078967	UBE2D4	21.971	-0.380145	0.686118	-0.554052	0.579543	0.999693
ENSG00000079102	RUNX1T1	70.0237	0.370409	0.306513	1.20846	0.22687	0.999693
ENSG00000079134	THOC1	87.4117	0.018992	0.303707	0.0625338	0.950138	0.999693
ENSG00000079150	FKBP7	55.6538	0.211858	0.347738	0.609246	0.542361	0.999693
ENSG00000079156	OSBPL6	37.4106	-0.215916	0.428052	-0.504416	0.613969	0.999693
ENSG00000079215	SLC1A3	19.6744	-1.04768	0.765153	-1.36924	0.170924	0.999693
ENSG00000079246	XRCC5	1459.48	-0.0877904	0.144754	-0.60648	0.544196	0.999693
ENSG00000079257	LXN	63.6813	0.0788753	0.345983	0.227975	0.819666	0.999693
ENSG00000079277	MKNK1	35.4814	-0.133417	0.419228	-0.318244	0.7503	0.999693
ENSG00000079308	TNS1	231.666	-0.570549	0.287771	-1.98265	0.0474064	0.939347
ENSG00000079313	REXO1	69.2763	-0.297808	0.427627	-0.69642	0.486166	0.999693
ENSG00000079332	SAR1A	513.451	0.160178	0.180133	0.889224	0.373883	0.999693
ENSG00000079335	CDC14A	11.1251	-0.6088	0.701583	-0.867753	0.38553	0.999693
ENSG00000079337	RAPGEF3	4.89269	-0.0983552	1.20067	-0.0819168	0.934713	0.999693
ENSG00000079387	SENP1	83.2701	0.0265243	0.302546	0.0876705	0.930139	0.999693
ENSG00000079432	CIC	110.597	-0.317876	0.390646	-0.813719	0.415806	0.999693
ENSG00000079435	LIPE	10.3372	-1.26298	0.764963	-1.65103	0.0987323	0.999693
ENSG00000079459	FDFT1	252.14	0.214164	0.203937	1.05014	0.293652	0.999693
ENSG00000079462	PAFAH1B3	51.3152	-0.433674	0.365842	-1.18541	0.235854	0.999693
ENSG00000079482	OPHN1	8.67658	-0.199614	0.7749	-0.2576	0.796716	0.999693
ENSG00000079616	KIF22	221.965	0.015311	0.209529	0.0730734	0.941748	0.999693
ENSG00000079691	CARMIL1	27.195	-0.00726519	0.450554	-0.016125	0.987135	0.999693
ENSG00000079739	PGM1	166.94	0.141411	0.215051	0.657567	0.510816	0.999693
ENSG00000079785	DDX1	626.577	0.0220468	0.166383	0.132506	0.894584	0.999693
ENSG00000079805	DNM2	230.781	-0.154525	0.248125	-0.622769	0.533437	0.999693
ENSG00000079819	EPB41L2	171.981	-0.119809	0.201238	-0.595359	0.551604	0.999693
ENSG00000079841	RIMS1	5.08493	-0.479848	1.05064	-0.456721	0.647872	0.999693
ENSG00000079931	MOXD1	200.011	0.0652792	0.207286	0.314923	0.75282	0.999693
ENSG00000079950	STX7	119.78	-0.151615	0.282399	-0.536882	0.591349	0.999693
ENSG00000079974	RABL2B	7.04112	1.78027	1.10398	1.61259	0.106834	0.999693
ENSG00000079999	KEAP1	189.449	-0.0167158	0.246945	-0.0676902	0.946032	0.999693
ENSG00000080189	SLC35C2	38.6261	-0.0297869	0.455946	-0.0653299	0.947911	0.999693
ENSG00000080200	CRYBG3	80.8293	0.132057	0.289725	0.455799	0.648535	0.999693
ENSG00000080298	RFX3	10.5523	-0.0680375	0.743975	-0.0914513	0.927134	0.999693
ENSG00000080345	RIF1	301.664	-0.236146	0.235953	-1.00082	0.316916	0.999693
ENSG00000080371	RAB21	200.225	-0.533042	0.22037	-2.41885	0.0155697	0.724943
ENSG00000080493	SLC4A4	81.1546	0.201538	0.292565	0.688865	0.490909	0.999693
ENSG00000080503	SMARCA2	181.77	-0.31108	0.197285	-1.5768	0.11484	0.999693
ENSG00000080546	SESN1	26.1441	0.00853161	0.466443	0.0182908	0.985407	0.999693
ENSG00000080561	MID2	17.8508	0.731039	0.590289	1.23844	0.215552	0.999693
ENSG00000080573	COL5A3	69.1634	-0.5446	0.466389	-1.16769	0.24293	0.999693
ENSG00000080603	SRCAP	18.0508	-0.193427	0.572831	-0.337668	0.735614	0.999693
ENSG00000080608	PUM3	189.573	0.355311	0.278742	1.2747	0.202416	0.999693
ENSG00000080709	KCNN2	3.86079	0.0797033	1.40045	0.0569127	0.954615	0.999693
ENSG00000080802	CNOT4	81.4914	-0.122485	0.267903	-0.457199	0.647528	0.999693
ENSG00000080815	PSEN1	127.079	-0.191578	0.23811	-0.804577	0.421064	0.999693
ENSG00000080819	CPOX	126.17	-0.0661763	0.241232	-0.274327	0.783833	0.999693
ENSG00000080822	CLDND1	78.3773	0.464791	0.320764	1.44901	0.147334	0.999693
ENSG00000080823	MOK	19.3946	-0.709087	0.597041	-1.18767	0.234964	0.999693
ENSG00000080824	HSP90AA1	3081.33	-0.0922753	0.16484	-0.559787	0.575625	0.999693
ENSG00000080839	RBL1	105.182	-0.397561	0.258124	-1.5402	0.123513	0.999693
ENSG00000080845	DLGAP4	297.479	-0.232394	0.205517	-1.13078	0.258148	0.999693
ENSG00000080986	NDC80	194.931	0.0928558	0.197522	0.470103	0.638281	0.999693
ENSG00000081014	AP4E1	75.096	-0.111258	0.289517	-0.38429	0.700764	0.999693
ENSG00000081019	RSBN1	44.4809	0.19132	0.378038	0.506086	0.612797	0.999693
ENSG00000081026	MAGI3	30.9669	0.0638169	0.427466	0.149291	0.881324	0.999693
ENSG00000081041	CXCL2	6.89098	1.46541	1.39327	1.05178	0.292901	0.999693
ENSG00000081051	AFP	2.34049	-0.203302	1.54588	-0.131512	0.89537	0.999693
ENSG00000081052	COL4A4	18.4929	-0.233371	1.04767	-0.222752	0.823728	0.999693
ENSG00000081059	TCF7	43.7595	0.682676	0.467376	1.46066	0.14411	0.999693
ENSG00000081087	OSTM1	116.305	0.0324304	0.241591	0.134237	0.893215	0.999693
ENSG00000081154	PCNP	213.182	0.380784	0.259024	1.47007	0.141542	0.999693
ENSG00000081177	EXD2	50.8238	-0.405625	0.357935	-1.13323	0.257116	0.999693
ENSG00000081181	ARG2	34.2391	0.926189	0.483366	1.91612	0.0553494	0.985171
ENSG00000081189	MEF2C	10.3615	0.0286835	0.787487	0.0364241	0.970944	0.999693
ENSG00000081277	PKP1	3.56706	-0.398149	1.41579	-0.28122	0.778542	0.999693
ENSG00000081307	UBA5	98.0569	-0.395884	0.248656	-1.59209	0.111363	0.999693
ENSG00000081320	STK17B	172.347	-0.0567407	0.240773	-0.23566	0.813696	0.999693
ENSG00000081377	CDC14B	25.6344	1.12183	0.623531	1.79915	0.0719944	0.999693
ENSG00000081386	ZNF510	29.7568	0.144015	0.447039	0.322154	0.747336	0.999693
ENSG00000081665	ZNF506	19.6388	0.599892	0.514509	1.16595	0.243634	0.999693
ENSG00000081692	JMJD4	53.6778	0.197743	0.36398	0.54328	0.586937	0.999693
ENSG00000081721	DUSP12	75.3921	0.188706	0.278607	0.677319	0.498203	0.999693
ENSG00000081760	AACS	56.6238	0.30631	0.336424	0.910487	0.362566	0.999693
ENSG00000081791	DELE1	59.0827	0.114588	0.299256	0.382908	0.701788	0.999693
ENSG00000081803	CADPS2	7.71	-1.04012	0.801525	-1.29767	0.1944	0.999693
ENSG00000081853	PCDHGA2	1.65652	0.347235	1.64687	0.210846	0.833007	0.999693
ENSG00000081870	HSPB11	225.241	-0.0594921	0.236359	-0.251703	0.801271	0.999693
ENSG00000081913	PHLPP1	35.9978	-0.422594	0.462382	-0.91395	0.360743	0.999693
ENSG00000081923	ATP8B1	249.05	-0.0989745	0.21585	-0.458534	0.646569	0.999693
ENSG00000082014	SMARCD3	27.7536	0.286422	0.454625	0.630018	0.528683	0.999693
ENSG00000082068	WDR70	51.4678	-0.0596164	0.328375	-0.18155	0.855936	0.999693
ENSG00000082126	MPP4	11.4388	-1.20691	0.707612	-1.70561	0.0880805	0.999693
ENSG00000082146	STRADB	25.7739	0.312388	0.532905	0.586198	0.557742	0.999693
ENSG00000082153	BZW1	783.985	-0.0602344	0.203774	-0.295595	0.76754	0.999693
ENSG00000082212	ME2	174.214	0.182849	0.21188	0.862986	0.388145	0.999693
ENSG00000082213	C5orf22	72.7241	-0.140615	0.32078	-0.438354	0.66113	0.999693
ENSG00000082258	CCNT2	63.9606	0.762786	0.330586	2.30738	0.0210337	0.774104
ENSG00000082269	FAM135A	14.2957	-0.962731	0.635601	-1.51468	0.129854	0.999693
ENSG00000082397	EPB41L3	164.998	-0.225135	0.214018	-1.05194	0.292825	0.999693
ENSG00000082438	COBLL1	83.9068	-0.0361248	0.261788	-0.137992	0.890246	0.999693
ENSG00000082458	DLG3	22.0243	-0.476653	0.500394	-0.952556	0.340815	0.999693
ENSG00000082482	KCNK2	164.128	-0.0561437	0.25699	-0.218467	0.827066	0.999693
ENSG00000082497	SERTAD4	24.7411	0.00556536	0.560221	0.00993422	0.992074	0.999693
ENSG00000082512	TRAF5	44.5485	0.314177	0.356002	0.882515	0.377498	0.999693
ENSG00000082515	MRPL22	82.5392	0.301192	0.287027	1.04935	0.294018	0.999693
ENSG00000082516	GEMIN5	188.934	-0.206887	0.206472	-1.00201	0.316339	0.999693
ENSG00000082641	NFE2L1	477.198	-0.352058	0.151511	-2.32364	0.0201447	0.773543
ENSG00000082701	GSK3B	256.61	-0.362023	0.201865	-1.79339	0.0729106	0.999693
ENSG00000082781	ITGB5	364.837	-0.262258	0.257183	-1.01973	0.307855	0.999693
ENSG00000082805	ERC1	163.862	-0.356497	0.21761	-1.63824	0.101372	0.999693
ENSG00000082898	XPO1	1058.24	-0.119663	0.172556	-0.69347	0.488015	0.999693
ENSG00000082996	RNF13	64.7732	-0.0514525	0.309879	-0.166041	0.868125	0.999693
ENSG00000083093	PALB2	45.0575	0.338469	0.381818	0.886468	0.375365	0.999693
ENSG00000083097	DOP1A	24.7607	-0.231814	0.493354	-0.469873	0.638446	0.999693
ENSG00000083099	LYRM2	64.238	0.41063	0.356542	1.1517	0.249445	0.999693
ENSG00000083123	BCKDHB	27.8577	0.185	0.418832	0.441704	0.658703	0.999693
ENSG00000083168	KAT6A	147.777	-0.419063	0.252572	-1.65918	0.0970796	0.999693
ENSG00000083223	TUT7	86.2814	-0.0106181	0.28115	-0.0377668	0.969874	0.999693
ENSG00000083290	ULK2	36.0166	0.497859	0.549921	0.905328	0.365292	0.999693
ENSG00000083312	TNPO1	739.196	0.102483	0.192485	0.53242	0.594435	0.999693
ENSG00000083444	PLOD1	379.94	0.168418	0.210356	0.800633	0.423344	0.999693
ENSG00000083457	ITGAE	75.9444	0.505721	0.338132	1.49563	0.13475	0.999693
ENSG00000083520	DIS3	221.813	0.384636	0.213566	1.80102	0.0716997	0.999693
ENSG00000083535	PIBF1	41.2228	-0.0624014	0.391888	-0.159233	0.873485	0.999693
ENSG00000083544	TDRD3	34.0223	-0.393444	0.429234	-0.916621	0.359341	0.999693
ENSG00000083635	NUFIP1	34.1297	0.47282	0.401372	1.17801	0.238793	0.999693
ENSG00000083642	PDS5B	164.23	-0.0536667	0.209378	-0.256315	0.797707	0.999693
ENSG00000083720	OXCT1	143.681	-0.104637	0.252194	-0.414908	0.678209	0.999693
ENSG00000083750	RRAGB	14.0972	-0.985505	0.617726	-1.59538	0.110628	0.999693
ENSG00000083799	CYLD	131.38	-0.0449954	0.270987	-0.166043	0.868123	0.999693
ENSG00000083807	SLC27A5	2.39444	-2.11808	1.61808	-1.30901	0.190532	0.999693
ENSG00000083812	ZNF324	22.5764	-0.65002	0.548808	-1.18442	0.236246	0.999693
ENSG00000083814	ZNF671	11.6229	0.0153111	0.681426	0.0224693	0.982074	0.999693
ENSG00000083817	ZNF416	18.6379	-0.0212187	0.553417	-0.0383413	0.969416	0.999693
ENSG00000083828	ZNF586	17.7623	-0.75469	0.572699	-1.31778	0.187578	0.999693
ENSG00000083838	ZNF446	7.19385	-0.922623	0.858732	-1.0744	0.282643	0.999693
ENSG00000083844	ZNF264	67.7234	0.133727	0.332758	0.401875	0.687776	0.999693
ENSG00000083845	RPS5	1002.97	0.0826563	0.173459	0.476517	0.633706	0.999693
ENSG00000083857	FAT1	1375.15	-0.218169	0.130651	-1.66985	0.0949481	0.999693
ENSG00000083896	YTHDC1	161.69	-0.108995	0.253256	-0.430374	0.666924	0.999693
ENSG00000083937	CHMP2B	114.49	-0.333099	0.251573	-1.32406	0.185482	0.999693
ENSG00000084070	SMAP2	110.885	0.0646071	0.260026	0.248464	0.803775	0.999693
ENSG00000084072	PPIE	92.4845	-0.307507	0.257213	-1.19553	0.231878	0.999693
ENSG00000084073	ZMPSTE24	282.446	-0.213725	0.216094	-0.989036	0.322645	0.999693
ENSG00000084090	STARD7	469.451	-0.326987	0.172077	-1.90024	0.0574016	0.992387
ENSG00000084092	NOA1	51.5002	-0.358859	0.345239	-1.03945	0.298595	0.999693
ENSG00000084093	REST	173.036	-0.503768	0.256426	-1.96457	0.0494637	0.948158
ENSG00000084112	SSH1	194.346	0.163136	0.248967	0.655249	0.512307	0.999693
ENSG00000084207	GSTP1	446.851	-0.473249	0.178281	-2.65451	0.00794245	0.552324
ENSG00000084234	APLP2	2529.16	-0.10637	0.117904	-0.902172	0.366965	0.999693
ENSG00000084444	FAM234B	14.5084	0.0311402	0.650258	0.0478889	0.961805	0.999693
ENSG00000084463	WBP11	127.974	-0.270358	0.238749	-1.13239	0.257469	0.999693
ENSG00000084623	EIF3I	851.313	0.190686	0.150479	1.26719	0.205086	0.999693
ENSG00000084636	COL16A1	139.577	0.236579	0.364611	0.648852	0.516434	0.999693
ENSG00000084652	TXLNA	540.765	-0.279481	0.184027	-1.5187	0.128838	0.999693
ENSG00000084676	NCOA1	42.5999	-0.411962	0.372379	-1.1063	0.268598	0.999693
ENSG00000084693	AGBL5	36.0377	-0.318426	0.45729	-0.696333	0.48622	0.999693
ENSG00000084710	EFR3B	20.6242	0.81038	0.631432	1.2834	0.199352	0.999693
ENSG00000084731	KIF3C	47.6154	-0.258743	0.414921	-0.623596	0.532893	0.999693
ENSG00000084733	RAB10	288.413	-0.0577985	0.218757	-0.264213	0.791616	0.999693
ENSG00000084754	HADHA	315.489	0.170664	0.176691	0.965891	0.334099	0.999693
ENSG00000084764	MAPRE3	30.0585	-0.195141	0.478642	-0.407697	0.683496	0.999693
ENSG00000084774	CAD	410.527	-0.0238245	0.286368	-0.0831957	0.933696	0.999693
ENSG00000085063	CD59	2318.07	-0.0114595	0.145036	-0.0790113	0.937024	0.999693
ENSG00000085117	CD82	19.0761	-0.712754	0.569962	-1.25053	0.211107	0.999693
ENSG00000085185	BCORL1	31.2718	-0.0237102	0.472251	-0.0502067	0.959958	0.999693
ENSG00000085224	ATRX	119.466	0.0228028	0.263387	0.0865755	0.931009	0.999693
ENSG00000085231	AK6	65.4333	-0.556904	0.302943	-1.83831	0.0660169	0.999693
ENSG00000085274	MYNN	52.6611	0.0999662	0.332972	0.300224	0.764006	0.999693
ENSG00000085276	MECOM	22.5946	0.0389506	0.459663	0.0847372	0.93247	0.999693
ENSG00000085365	SCAMP1	82.3155	-0.175796	0.346666	-0.507105	0.612081	0.999693
ENSG00000085377	PREP	140.069	-0.238789	0.222272	-1.07431	0.282684	0.999693
ENSG00000085382	HACE1	24.9826	-0.0551091	0.474257	-0.116201	0.907493	0.999693
ENSG00000085415	SEH1L	334.197	-0.222016	0.203082	-1.09323	0.274292	0.999693
ENSG00000085433	WDR47	69.1263	0.294649	0.301387	0.977643	0.328251	0.999693
ENSG00000085449	WDFY1	167.526	-0.306471	0.213569	-1.435	0.151288	0.999693
ENSG00000085491	SLC25A24	352.787	0.0595555	0.171026	0.348225	0.727671	0.999693
ENSG00000085511	MAP3K4	61.626	-0.217646	0.340966	-0.638322	0.523264	0.999693
ENSG00000085563	ABCB1	1.40596	-1.58213	2.13682	-0.740412	0.45905	0.999693
ENSG00000085644	ZNF213	21.2619	0.502553	0.631143	0.796259	0.425881	0.999693
ENSG00000085662	AKR1B1	192.387	0.203405	0.212362	0.957821	0.338153	0.999693
ENSG00000085719	CPNE3	180.847	-0.012333	0.22452	-0.0549306	0.956194	0.999693
ENSG00000085721	RRN3	89.1087	-0.0658904	0.292791	-0.225042	0.821946	0.999693
ENSG00000085733	CTTN	507.959	-0.301351	0.145356	-2.07319	0.0381541	0.893004
ENSG00000085760	MTIF2	119.865	-0.00648433	0.260944	-0.0248495	0.980175	0.999693
ENSG00000085788	DDHD2	59.6513	-0.337016	0.353176	-0.954245	0.33996	0.999693
ENSG00000085832	EPS15	173.849	0.137254	0.219279	0.625933	0.531359	0.999693
ENSG00000085840	ORC1	104.074	0.623194	0.260412	2.39311	0.0167063	0.730204
ENSG00000085871	MGST2	8.99609	0.0199605	0.743046	0.0268631	0.978569	0.999693
ENSG00000085872	CHERP	127.384	-0.401581	0.303082	-1.32499	0.185174	0.999693
ENSG00000085978	ATG16L1	83.2121	-0.122314	0.303904	-0.402474	0.687335	0.999693
ENSG00000085982	USP40	61.3752	0.165176	0.348986	0.473301	0.635998	0.999693
ENSG00000085998	POMGNT1	122.565	0.512687	0.318655	1.60891	0.107636	0.999693
ENSG00000085999	RAD54L	60.0867	0.219503	0.312355	0.702736	0.48222	0.999693
ENSG00000086015	MAST2	145.023	-0.764308	0.356308	-2.14508	0.0319467	0.867259
ENSG00000086061	DNAJA1	873.844	0.0636148	0.187708	0.338903	0.734683	0.999693
ENSG00000086062	B4GALT1	578.476	0.104185	0.150939	0.690249	0.490038	0.999693
ENSG00000086065	CHMP5	144.731	-0.0571719	0.258526	-0.221145	0.824979	0.999693
ENSG00000086102	NFX1	106.488	0.0680373	0.260471	0.261209	0.793931	0.999693
ENSG00000086189	DIMT1	255.326	-0.0650926	0.201447	-0.323125	0.7466	0.999693
ENSG00000086200	IPO11	189.891	-0.227535	0.222964	-1.0205	0.307491	0.999693
ENSG00000086232	EIF2AK1	236.74	-0.0901046	0.20976	-0.429562	0.667515	0.999693
ENSG00000086289	EPDR1	77.5694	-0.0165105	0.293882	-0.0561807	0.955198	0.999693
ENSG00000086475	SEPHS1	81.7198	0.697407	0.311677	2.23759	0.0252476	0.809396
ENSG00000086504	MRPL28	162.453	-0.0461386	0.204662	-0.225438	0.821638	0.999693
ENSG00000086544	ITPKC	35.0786	0.0629455	0.452475	0.139114	0.88936	0.999693
ENSG00000086589	RBM22	166.604	0.354521	0.23129	1.5328	0.125326	0.999693
ENSG00000086598	TMED2	859.336	0.204581	0.176671	1.15798	0.246873	0.999693
ENSG00000086619	ERO1B	7.54211	-0.258312	0.861048	-0.299998	0.764179	0.999693
ENSG00000086666	ZFAND6	130.425	-0.0346779	0.295223	-0.117463	0.906493	0.999693
ENSG00000086696	HSD17B2	2.10875	-0.377605	1.43587	-0.26298	0.792566	0.999693
ENSG00000086712	TXLNG	44.137	-0.316322	0.360014	-0.878637	0.379598	0.999693
ENSG00000086758	HUWE1	713.227	0.0615827	0.16036	0.384027	0.700958	0.999693
ENSG00000086827	ZW10	123.699	0.266168	0.251733	1.05734	0.290355	0.999693
ENSG00000086848	ALG9	16.565	0.207015	0.787234	0.262965	0.792577	0.999693
ENSG00000086991	NOX4	8.28638	1.33935	0.839401	1.5956	0.110578	0.999693
ENSG00000087008	ACOX3	47.865	0.337824	0.335067	1.00823	0.313345	0.999693
ENSG00000087053	MTMR2	162.536	-0.286401	0.252587	-1.13387	0.256848	0.999693
ENSG00000087074	PPP1R15A	156.565	0.0165983	0.250816	0.0661771	0.947237	0.999693
ENSG00000087076	HSD17B14	2.91985	1.21429	1.36917	0.886879	0.375144	0.999693
ENSG00000087077	TRIP6	176.427	0.347142	0.252172	1.37661	0.168633	0.999693
ENSG00000087086	FTL	1479.68	0.400996	0.160903	2.49216	0.0126969	0.638075
ENSG00000087087	SRRT	286.205	0.0551935	0.199192	0.277086	0.781714	0.999693
ENSG00000087088	BAX	206.826	0.110919	0.248036	0.447189	0.654739	0.999693
ENSG00000087095	NLK	23.2082	0.008779	0.64836	0.0135403	0.989197	0.999693
ENSG00000087111	PIGS	87.8989	0.269466	0.304177	0.885886	0.375679	0.999693
ENSG00000087116	ADAMTS2	216.392	0.0465016	0.283554	0.163996	0.869735	0.999693
ENSG00000087152	ATXN7L3	89.1447	0.651651	0.406638	1.60253	0.109038	0.999693
ENSG00000087157	PGS1	27.8607	-0.192889	0.446338	-0.432158	0.665626	0.999693
ENSG00000087191	PSMC5	564.247	-0.163289	0.161672	-1.01	0.312496	0.999693
ENSG00000087206	UIMC1	89.1453	0.2306	0.279677	0.824523	0.409642	0.999693
ENSG00000087245	MMP2	2861.72	-0.264636	0.140016	-1.89005	0.0587517	0.992387
ENSG00000087253	LPCAT2	60.6592	-0.258002	0.370876	-0.695657	0.486644	0.999693
ENSG00000087258	GNAO1	6.03033	-0.218416	0.980141	-0.222841	0.823659	0.999693
ENSG00000087263	OGFOD1	232.73	0.0820402	0.185959	0.441173	0.659088	0.999693
ENSG00000087266	SH3BP2	67.8563	0.0950205	0.382061	0.248705	0.803589	0.999693
ENSG00000087269	NOP14	214.479	-0.261584	0.21756	-1.20235	0.229227	0.999693
ENSG00000087274	ADD1	450.802	-0.172028	0.15386	-1.11808	0.263533	0.999693
ENSG00000087299	L2HGDH	39.543	-0.00798687	0.409745	-0.0194923	0.984448	0.999693
ENSG00000087301	TXNDC16	25.3323	-0.605555	0.468998	-1.29117	0.196646	0.999693
ENSG00000087302	RTRAF	581.579	0.275477	0.162982	1.69023	0.0909843	0.999693
ENSG00000087303	NID2	244.644	-0.139692	0.205056	-0.681237	0.495722	0.999693
ENSG00000087338	GMCL1	43.7866	-0.0616046	0.40938	-0.150483	0.880384	0.999693
ENSG00000087365	SF3B2	561.627	-0.0306716	0.151055	-0.203049	0.839097	0.999693
ENSG00000087448	KLHL42	125.46	-0.206906	0.252028	-0.820964	0.411667	0.999693
ENSG00000087460	GNAS	1613.78	0.0244459	0.124084	0.197011	0.843819	0.999693
ENSG00000087470	DNM1L	220.309	0.121029	0.2273	0.532463	0.594405	0.999693
ENSG00000087494	PTHLH	15.8728	1.17361	1.45353	0.80742	0.419425	0.999693
ENSG00000087502	ERGIC2	162.154	0.136948	0.262522	0.521664	0.601904	0.999693
ENSG00000087510	TFAP2C	63.9437	0.447256	0.322562	1.38657	0.165573	0.999693
ENSG00000087586	AURKA	290.004	0.0407905	0.182658	0.223316	0.82329	0.999693
ENSG00000087842	PIR	5.93396	-0.0514847	0.906206	-0.0568134	0.954694	0.999693
ENSG00000087884	AAMDC	50.9322	0.00142246	0.346584	0.00410424	0.996725	0.999693
ENSG00000087903	RFX2	26.008	0.268132	0.469457	0.571152	0.567897	0.999693
ENSG00000087995	METTL2A	49.5985	-0.181698	0.338783	-0.536324	0.591734	0.999693
ENSG00000088035	ALG6	40.1596	0.0809042	0.373619	0.216542	0.828565	0.999693
ENSG00000088038	CNOT3	95.0556	-0.1428	0.270802	-0.527322	0.59797	0.999693
ENSG00000088179	PTPN4	24.1303	0.348166	0.567366	0.613653	0.539445	0.999693
ENSG00000088205	DDX18	271.309	0.125826	0.193096	0.651625	0.514643	0.999693
ENSG00000088247	KHSRP	498.876	-0.0229104	0.175731	-0.130372	0.896272	0.999693
ENSG00000088256	GNA11	254.032	-0.246957	0.283551	-0.870944	0.383785	0.999693
ENSG00000088280	ASAP3	16.1522	0.524872	0.643036	0.81624	0.414363	0.999693
ENSG00000088298	EDEM2	41.092	0.445476	0.374083	1.19085	0.233713	0.999693
ENSG00000088305	DNMT3B	9.16076	-0.0208933	0.792574	-0.0263613	0.978969	0.999693
ENSG00000088325	TPX2	747.347	-0.330421	0.144236	-2.29084	0.0219729	0.784612
ENSG00000088356	PDRG1	69.8485	0.415326	0.330338	1.25727	0.208655	0.999693
ENSG00000088367	EPB41L1	56.7222	-0.278956	0.33587	-0.830546	0.40623	0.999693
ENSG00000088387	DOCK9	26.8403	-0.749268	0.454877	-1.64719	0.0995197	0.999693
ENSG00000088448	ANKRD10	27.6831	0.194477	0.450403	0.431785	0.665898	0.999693
ENSG00000088451	TGDS	27.3738	0.329257	0.428686	0.76806	0.442452	0.999693
ENSG00000088543	C3orf18	19.3062	0.313454	0.757736	0.413671	0.679115	0.999693
ENSG00000088682	COQ9	43.4446	0.147504	0.376308	0.391977	0.695075	0.999693
ENSG00000088727	KIF9	10.4438	1.19536	0.739595	1.61624	0.106043	0.999693
ENSG00000088756	ARHGAP28	6.93121	-0.716225	0.858002	-0.834759	0.403854	0.999693
ENSG00000088766	CRLS1	77.0031	-0.147863	0.296426	-0.498818	0.617907	0.999693
ENSG00000088808	PPP1R13B	7.82022	-0.87511	0.801123	-1.09235	0.274677	0.999693
ENSG00000088812	ATRN	152.414	0.00759472	0.214163	0.0354623	0.971711	0.999693
ENSG00000088826	SMOX	25.0423	-0.251094	0.487284	-0.515293	0.606348	0.999693
ENSG00000088832	FKBP1A	332.376	0.514001	0.481882	1.06665	0.286129	0.999693
ENSG00000088833	NSFL1C	98.249	-0.196916	0.258496	-0.761775	0.446195	0.999693
ENSG00000088836	SLC4A11	7.94573	-1.15875	0.84679	-1.3684	0.171186	0.999693
ENSG00000088854	C20orf194	57.9986	-0.0895593	0.348606	-0.256907	0.797251	0.999693
ENSG00000088876	ZNF343	17.0241	0.254134	0.786774	0.323008	0.746689	0.999693
ENSG00000088882	CPXM1	2.88925	-0.938126	1.32686	-0.70703	0.479548	0.999693
ENSG00000088888	MAVS	214.387	-0.55076	0.302298	-1.82191	0.0684685	0.999693
ENSG00000088899	LZTS3	5.59318	-1.5812	1.12769	-1.40216	0.160869	0.999693
ENSG00000088930	XRN2	354.527	-0.0652131	0.176142	-0.370229	0.711212	0.999693
ENSG00000088970	KIZ	13.9546	-0.353015	0.59593	-0.592376	0.553599	0.999693
ENSG00000088986	DYNLL1	498.303	0.293663	0.182926	1.60537	0.108413	0.999693
ENSG00000089006	SNX5	293.951	0.397552	0.169383	2.34706	0.018922	0.763942
ENSG00000089009	RPL6	400.865	0.313803	0.230624	1.36067	0.173619	0.999693
ENSG00000089022	MAPKAPK5	55.4715	-0.528728	0.367971	-1.43687	0.150754	0.999693
ENSG00000089041	P2RX7	5.4799	-0.514968	1.33061	-0.387016	0.698744	0.999693
ENSG00000089048	ESF1	129	0.0271501	0.257121	0.105593	0.915905	0.999693
ENSG00000089050	RBBP9	51.0175	-0.143178	0.370422	-0.386527	0.699106	0.999693
ENSG00000089053	ANAPC5	313.466	0.0353899	0.193356	0.18303	0.854774	0.999693
ENSG00000089057	SLC23A2	46.0281	0.267486	0.384587	0.695514	0.486733	0.999693
ENSG00000089060	SLC8B1	20.9095	1.14449	0.687649	1.66435	0.0960434	0.999693
ENSG00000089063	TMEM230	98.4676	1.3788	0.335229	4.11301	3.91e-05	0.020309
ENSG00000089091	DZANK1	5.07395	-0.309381	1.09564	-0.282376	0.777655	0.999693
ENSG00000089094	KDM2B	106.853	-0.273929	0.269921	-1.01485	0.310178	0.999693
ENSG00000089123	TASP1	12.1629	0.0973793	0.675584	0.144141	0.885389	0.999693
ENSG00000089154	GCN1	486.127	-0.154625	0.288649	-0.535685	0.592176	0.999693
ENSG00000089157	RPLP0	1343.32	0.853732	0.134775	6.33447	2.38e-10	1.42e-06
ENSG00000089159	PXN	517.492	0.080586	0.205749	0.391671	0.695301	0.999693
ENSG00000089163	SIRT4	1.55737	1.74071	1.91095	0.910913	0.362341	0.999693
ENSG00000089177	KIF16B	16.0791	0.189897	0.550845	0.344737	0.730292	0.999693
ENSG00000089195	TRMT6	81.9525	0.0149054	0.268101	0.055596	0.955664	0.999693
ENSG00000089220	PEBP1	404.499	0.325504	0.16845	1.93235	0.0533166	0.966725
ENSG00000089225	TBX5	53.0584	-0.116131	0.358863	-0.323608	0.746234	0.999693
ENSG00000089234	BRAP	59.0824	0.00299869	0.298757	0.0100372	0.991992	0.999693
ENSG00000089248	ERP29	227.061	0.189374	0.183525	1.03187	0.302133	0.999693
ENSG00000089280	FUS	1253.98	-0.0917214	0.147847	-0.620379	0.535008	0.999693
ENSG00000089289	IGBP1	80.0394	0.286606	0.285989	1.00216	0.316267	0.999693
ENSG00000089327	FXYD5	482.873	0.0046585	0.145291	0.0320633	0.974422	0.999693
ENSG00000089335	ZNF302	20.1278	-0.593283	0.491693	-1.20661	0.227581	0.999693
ENSG00000089351	GRAMD1A	63.0776	-0.360567	0.377801	-0.954382	0.33989	0.999693
ENSG00000089472	HEPH	25.1042	-0.210821	0.466222	-0.45219	0.651132	0.999693
ENSG00000089486	CDIP1	36.0134	-0.109967	0.503616	-0.218355	0.827153	0.999693
ENSG00000089597	GANAB	1205.49	-0.0116149	0.141192	-0.0822632	0.934437	0.999693
ENSG00000089639	GMIP	20.5467	0.157467	0.595753	0.264317	0.791536	0.999693
ENSG00000089682	RBM41	25.5349	-0.540163	0.489457	-1.1036	0.269768	0.999693
ENSG00000089685	BIRC5	569.696	0.0450192	0.237703	0.189392	0.849786	0.999693
ENSG00000089693	MLF2	353.322	0.074489	0.161321	0.461743	0.644266	0.999693
ENSG00000089723	OTUB2	5.03791	-0.939768	1.22269	-0.768605	0.442128	0.999693
ENSG00000089737	DDX24	496.863	0.0537621	0.144859	0.371134	0.710538	0.999693
ENSG00000089775	ZBTB25	25.9873	0.0461072	0.545945	0.0844539	0.932696	0.999693
ENSG00000089818	NECAP1	81.6678	0.311712	0.275657	1.1308	0.25814	0.999693
ENSG00000089876	DHX32	66.376	-0.045182	0.33751	-0.133869	0.893506	0.999693
ENSG00000089902	RCOR1	119.3	0.0429994	0.252607	0.170222	0.864835	0.999693
ENSG00000089916	GPATCH2L	114.142	-0.0147299	0.243216	-0.0605631	0.951707	0.999693
ENSG00000090006	LTBP4	57.7196	-0.539053	0.366503	-1.4708	0.141345	0.999693
ENSG00000090013	BLVRB	69.2178	0.24014	0.288502	0.832368	0.405201	0.999693
ENSG00000090020	SLC9A1	97.7843	0.185445	0.383868	0.483096	0.629028	0.999693
ENSG00000090054	SPTLC1	172.104	0.0935351	0.224869	0.415954	0.677443	0.999693
ENSG00000090060	PAPOLA	326.343	-0.240588	0.245872	-0.978509	0.327822	0.999693
ENSG00000090061	CCNK	141.87	-0.116969	0.219517	-0.532847	0.59414	0.999693
ENSG00000090097	PCBP4	82.5856	0.0356379	0.308349	0.115577	0.907988	0.999693
ENSG00000090238	YPEL3	22.1549	-0.602768	0.564535	-1.06772	0.285645	0.999693
ENSG00000090263	MRPS33	73.1382	0.434968	0.282711	1.53856	0.123912	0.999693
ENSG00000090266	NDUFB2	386.582	0.238063	0.166728	1.42785	0.153335	0.999693
ENSG00000090273	NUDC	340.08	0.231503	0.182788	1.26651	0.205329	0.999693
ENSG00000090316	MAEA	163.542	0.102373	0.213018	0.480583	0.630813	0.999693
ENSG00000090339	ICAM1	48.2139	-0.395142	0.362134	-1.09115	0.275209	0.999693
ENSG00000090372	STRN4	82.9682	0.415152	0.397541	1.0443	0.296347	0.999693
ENSG00000090376	IRAK3	32.4959	0.239023	0.430142	0.555683	0.578427	0.999693
ENSG00000090432	MUL1	76.7721	-0.106385	0.307847	-0.345576	0.729661	0.999693
ENSG00000090447	TFAP4	59.7136	-0.133512	0.336465	-0.396809	0.691509	0.999693
ENSG00000090470	PDCD7	60.9187	0.613437	0.39853	1.53925	0.123743	0.999693
ENSG00000090487	SPG21	193.496	-0.0953714	0.227307	-0.419571	0.674799	0.999693
ENSG00000090520	DNAJB11	330.83	-0.118975	0.184615	-0.644449	0.519284	0.999693
ENSG00000090530	P3H2	74.8158	-0.0620797	0.323841	-0.191698	0.847979	0.999693
ENSG00000090539	CHRD	2.82638	2.81638	1.54576	1.822	0.0684548	0.999693
ENSG00000090554	FLT3LG	3.66964	0.353798	1.21594	0.290968	0.771076	0.999693
ENSG00000090565	RAB11FIP3	69.6654	-0.797807	0.462714	-1.72419	0.0846733	0.999693
ENSG00000090581	GNPTG	53.9346	0.675038	0.329235	2.05032	0.0403329	0.893004
ENSG00000090612	ZNF268	20.9482	-0.130122	0.510468	-0.254907	0.798795	0.999693
ENSG00000090615	GOLGA3	258.787	-0.126613	0.281056	-0.45049	0.652357	0.999693
ENSG00000090621	PABPC4	784.62	0.329417	0.153595	2.14471	0.0319757	0.867259
ENSG00000090661	CERS4	5.35619	0.606984	1.05543	0.575105	0.56522	0.999693
ENSG00000090674	MCOLN1	34.209	-0.245453	0.40094	-0.612195	0.540409	0.999693
ENSG00000090686	USP48	158.117	-0.211239	0.215414	-0.980622	0.326779	0.999693
ENSG00000090776	EFNB1	20.7607	-0.49134	0.55502	-0.885265	0.376014	0.999693
ENSG00000090857	PDPR	128.559	0.00362012	0.255571	0.0141649	0.988698	0.999693
ENSG00000090861	AARS	653.367	-0.1136	0.204076	-0.556654	0.577764	0.999693
ENSG00000090863	GLG1	607.199	-0.157541	0.151754	-1.03814	0.299206	0.999693
ENSG00000090889	KIF4A	124.291	0.167699	0.227879	0.735912	0.461784	0.999693
ENSG00000090905	TNRC6A	115.302	0.0236157	0.258845	0.0912349	0.927306	0.999693
ENSG00000090924	PLEKHG2	50.9419	-0.270595	0.435631	-0.621157	0.534496	0.999693
ENSG00000090932	DLL3	2.6289	-3.22717	1.4882	-2.16851	0.0301198	0.86163
ENSG00000090971	NAT14	23.7508	0.21434	0.534644	0.400902	0.688492	0.999693
ENSG00000090975	PITPNM2	11.7327	0.237158	1.31343	0.180563	0.85671	0.999693
ENSG00000090989	EXOC1	119.551	-0.140139	0.237489	-0.590088	0.555132	0.999693
ENSG00000091009	RBM27	35.9777	0.222948	0.462327	0.482231	0.629642	0.999693
ENSG00000091039	OSBPL8	302.082	-0.416046	0.203809	-2.04135	0.041216	0.895747
ENSG00000091073	DTX2	8.75206	-0.463831	0.788373	-0.588339	0.556305	0.999693
ENSG00000091127	PUS7	127.022	-0.0620474	0.267423	-0.232019	0.816523	0.999693
ENSG00000091129	NRCAM	9.40874	-0.127991	1.02144	-0.125305	0.900282	0.999693
ENSG00000091136	LAMB1	527.25	0.00998438	0.162638	0.0613902	0.951048	0.999693
ENSG00000091140	DLD	240.961	0.0773448	0.22225	0.348008	0.727834	0.999693
ENSG00000091157	WDR7	59.4625	0.153119	0.312116	0.490583	0.623722	0.999693
ENSG00000091164	TXNL1	268.617	-0.489088	0.216972	-2.25415	0.0241869	0.80886
ENSG00000091317	CMTM6	286.949	0.144485	0.230545	0.62671	0.530849	0.999693
ENSG00000091409	ITGA6	609.71	-0.372838	0.15529	-2.40091	0.0163542	0.7278
ENSG00000091436	MAP3K20	331.483	-0.125645	0.192837	-0.651559	0.514685	0.999693
ENSG00000091483	FH	329.562	0.363681	0.177438	2.04963	0.0404005	0.893004
ENSG00000091490	SEL1L3	15.6903	-0.00856844	0.605452	-0.0141521	0.988709	0.999693
ENSG00000091527	CDV3	584.391	-0.261212	0.183399	-1.42428	0.154366	0.999693
ENSG00000091542	ALKBH5	223.614	-0.264736	0.266749	-0.992454	0.320976	0.999693
ENSG00000091592	NLRP1	55.7297	0.373372	0.377196	0.989861	0.322242	0.999693
ENSG00000091622	PITPNM3	13.2551	0.333847	0.874246	0.381868	0.702559	0.999693
ENSG00000091640	SPAG7	83.681	0.264596	0.269465	0.981933	0.326133	0.999693
ENSG00000091651	ORC6	133.41	-0.122931	0.256431	-0.479393	0.631659	0.999693
ENSG00000091656	ZFHX4	76.9589	-0.329506	0.288572	-1.14185	0.253516	0.999693
ENSG00000091732	ZC3HC1	79.8473	0.457148	0.277745	1.64593	0.0997783	0.999693
ENSG00000091844	RGS17	3.63257	-1.43649	1.21531	-1.182	0.237207	0.999693
ENSG00000091947	TMEM101	57.9267	0.655916	0.370746	1.76918	0.0768642	0.999693
ENSG00000091986	CCDC80	2328	-0.0388885	0.112456	-0.345812	0.729484	0.999693
ENSG00000092010	PSME1	168.752	0.0771208	0.2206	0.349595	0.726642	0.999693
ENSG00000092020	PPP2R3C	92.4323	0.0330898	0.269324	0.122863	0.902216	0.999693
ENSG00000092036	HAUS4	48.6046	-0.484877	0.32734	-1.48126	0.138537	0.999693
ENSG00000092068	SLC7A8	61.5639	0.365353	0.343976	1.06215	0.288168	0.999693
ENSG00000092094	OSGEP	60.133	-0.0138012	0.315785	-0.0437045	0.96514	0.999693
ENSG00000092096	SLC22A17	15.5526	0.359083	0.646984	0.55501	0.578888	0.999693
ENSG00000092098	RNF31	27.5272	-0.332858	0.484735	-0.686681	0.492284	0.999693
ENSG00000092108	SCFD1	130.916	0.0703555	0.233545	0.30125	0.763224	0.999693
ENSG00000092140	G2E3	119.291	0.267727	0.239818	1.11638	0.264261	0.999693
ENSG00000092148	HECTD1	346.06	-0.133067	0.204975	-0.649185	0.516219	0.999693
ENSG00000092199	HNRNPC	494.663	-0.181695	0.17258	-1.05281	0.292426	0.999693
ENSG00000092201	SUPT16H	519.34	-0.0202429	0.186562	-0.108505	0.913595	0.999693
ENSG00000092203	TOX4	107.263	-0.0560235	0.260581	-0.214994	0.829772	0.999693
ENSG00000092208	GEMIN2	25.8913	-0.0254675	0.466962	-0.0545386	0.956506	0.999693
ENSG00000092330	TINF2	90.3343	-0.0924707	0.270412	-0.341962	0.73238	0.999693
ENSG00000092421	SEMA6A	4.49838	0.571156	1.23294	0.463247	0.643188	0.999693
ENSG00000092439	TRPM7	135.471	-0.110671	0.232033	-0.476964	0.633388	0.999693
ENSG00000092445	TYRO3	81.0704	-0.226985	0.351873	-0.645075	0.518879	0.999693
ENSG00000092470	WDR76	262.405	0.124987	0.198597	0.629351	0.529119	0.999693
ENSG00000092531	SNAP23	103.178	-0.527572	0.296227	-1.78097	0.0749167	0.999693
ENSG00000092607	TBX15	17.4202	-0.792117	0.662281	-1.19604	0.23168	0.999693
ENSG00000092621	PHGDH	445.051	-0.162618	0.188676	-0.861889	0.388749	0.999693
ENSG00000092820	EZR	915.461	-0.101106	0.142313	-0.710444	0.477429	0.999693
ENSG00000092841	MYL6	1776.6	-0.0537777	0.189071	-0.284431	0.77608	0.999693
ENSG00000092847	AGO1	137.886	0.0747486	0.277794	0.269079	0.787869	0.999693
ENSG00000092853	CLSPN	261.877	-0.124721	0.229102	-0.54439	0.586173	0.999693
ENSG00000092871	RFFL	32.6487	0.144439	0.541119	0.266926	0.789526	0.999693
ENSG00000092931	MFSD11	54.9263	0.0666835	0.342257	0.194835	0.845522	0.999693
ENSG00000092964	DPYSL2	669.257	-0.10091	0.143549	-0.702967	0.482076	0.999693
ENSG00000092969	TGFB2	5.8961	-0.0523987	0.938404	-0.0558381	0.955471	0.999693
ENSG00000092978	GPATCH2	58.3626	0.0420278	0.297119	0.141451	0.887514	0.999693
ENSG00000093000	NUP50	104.884	0.434415	0.291869	1.48839	0.136648	0.999693
ENSG00000093009	CDC45	116.572	0.183227	0.239081	0.766381	0.443449	0.999693
ENSG00000093010	COMT	253.65	0.197861	0.206213	0.959498	0.337308	0.999693
ENSG00000093144	ECHDC1	192.931	-0.100271	0.206287	-0.486075	0.626914	0.999693
ENSG00000093167	LRRFIP2	245.445	-0.295155	0.189507	-1.55749	0.119355	0.999693
ENSG00000093183	SEC22C	134.742	-0.00423223	0.273666	-0.0154649	0.987661	0.999693
ENSG00000093217	XYLB	26.3138	-0.0190136	0.451695	-0.042094	0.966424	0.999693
ENSG00000094631	HDAC6	30.3704	-0.370586	0.458674	-0.807951	0.419119	0.999693
ENSG00000094804	CDC6	344.535	-0.198668	0.192315	-1.03304	0.301587	0.999693
ENSG00000094841	UPRT	24.4439	-0.294814	0.473092	-0.623164	0.533177	0.999693
ENSG00000094880	CDC23	114.916	0.0554601	0.247313	0.224251	0.822562	0.999693
ENSG00000094914	AAAS	86.1913	-0.393933	0.271496	-1.45097	0.146788	0.999693
ENSG00000094916	CBX5	816.994	0.0562114	0.209513	0.268295	0.788472	0.999693
ENSG00000094975	SUCO	77.0217	0.149863	0.292127	0.513007	0.607947	0.999693
ENSG00000095002	MSH2	305.981	0.025536	0.172413	0.148109	0.882257	0.999693
ENSG00000095015	MAP3K1	35.5272	0.0535028	0.423679	0.126281	0.899509	0.999693
ENSG00000095059	DHPS	87.954	0.273675	0.264878	1.03321	0.301505	0.999693
ENSG00000095066	HOOK2	13.9726	-0.370098	0.619366	-0.597543	0.550145	0.999693
ENSG00000095139	ARCN1	778.446	-0.222816	0.13939	-1.59851	0.10993	0.999693
ENSG00000095209	TMEM38B	70.6321	0.311661	0.314009	0.992523	0.320943	0.999693
ENSG00000095261	PSMD5	242.526	-0.014417	0.197341	-0.073056	0.941762	0.999693
ENSG00000095303	PTGS1	340.938	0.138664	0.203238	0.682276	0.495064	0.999693
ENSG00000095319	NUP188	368.689	0.0498222	0.157903	0.315523	0.752364	0.999693
ENSG00000095321	CRAT	118.725	0.202267	0.264954	0.763404	0.445222	0.999693
ENSG00000095380	NANS	240.601	-0.112925	0.189169	-0.596951	0.55054	0.999693
ENSG00000095383	TBC1D2	121.686	0.0184055	0.322895	0.0570014	0.954544	0.999693
ENSG00000095397	WHRN	3.27902	0.2974	1.38962	0.214014	0.830536	0.999693
ENSG00000095485	CWF19L1	114.444	-0.0672203	0.23844	-0.281917	0.778007	0.999693
ENSG00000095564	BTAF1	98.6057	0.346672	0.271957	1.27473	0.202405	0.999693
ENSG00000095574	IKZF5	23.5002	-0.171626	0.600638	-0.285739	0.775078	0.999693
ENSG00000095637	SORBS1	4.73868	-0.580817	1.54521	-0.375882	0.707005	0.999693
ENSG00000095739	BAMBI	29.8851	0.0427029	0.45997	0.0928383	0.926032	0.999693
ENSG00000095752	IL11	158.592	0.332241	0.307279	1.08124	0.279592	0.999693
ENSG00000095787	WAC	235.406	-0.204481	0.233785	-0.874654	0.381762	0.999693
ENSG00000095794	CREM	48.9202	0.396673	0.370454	1.07077	0.284271	0.999693
ENSG00000095906	NUBP2	65.0487	-0.221201	0.353055	-0.626534	0.530965	0.999693
ENSG00000095951	HIVEP1	44.0722	0.121913	0.403208	0.302359	0.762379	0.999693
ENSG00000096060	FKBP5	98.875	-0.242191	0.255027	-0.949668	0.342281	0.999693
ENSG00000096063	SRPK1	249.815	0.00531414	0.229518	0.0231534	0.981528	0.999693
ENSG00000096070	BRPF3	98.8196	0.034895	0.29251	0.119295	0.905042	0.999693
ENSG00000096080	MRPS18A	74.5402	0.012041	0.281429	0.0427852	0.965873	0.999693
ENSG00000096092	TMEM14A	70.7113	0.0877873	0.309076	0.284031	0.776386	0.999693
ENSG00000096093	EFHC1	18.0882	-0.379453	0.563547	-0.67333	0.500737	0.999693
ENSG00000096384	HSP90AB1	2434.72	0.0782894	0.150663	0.519633	0.60332	0.999693
ENSG00000096401	CDC5L	283.488	-0.113525	0.203068	-0.559049	0.576129	0.999693
ENSG00000096433	ITPR3	300.898	-0.122874	0.305661	-0.401996	0.687687	0.999693
ENSG00000096654	ZNF184	24.8688	0.209045	0.460659	0.453796	0.649976	0.999693
ENSG00000096696	DSP	44.2795	-0.0140533	0.350322	-0.0401153	0.968001	0.999693
ENSG00000096717	SIRT1	113.047	-0.152887	0.305968	-0.499683	0.617298	0.999693
ENSG00000096746	HNRNPH3	554.093	-0.22543	0.19421	-1.16076	0.245741	0.999693
ENSG00000096872	IFT74	30.5992	-0.187071	0.449536	-0.416143	0.677306	0.999693
ENSG00000096968	JAK2	25.9276	-0.596439	0.441608	-1.35061	0.176821	0.999693
ENSG00000097007	ABL1	237.723	0.00838783	0.267962	0.0313023	0.975028	0.999693
ENSG00000097021	ACOT7	179.333	-0.200841	0.229837	-0.873841	0.382205	0.999693
ENSG00000097033	SH3GLB1	386.34	0.0380941	0.178608	0.213283	0.831106	0.999693
ENSG00000097046	CDC7	58.2867	0.153299	0.335005	0.457603	0.647238	0.999693
ENSG00000097096	SYDE2	21.9325	-0.711452	0.498885	-1.42608	0.153844	0.999693
ENSG00000099139	PCSK5	15.6158	0.188118	0.755108	0.249128	0.803262	0.999693
ENSG00000099194	SCD	462.868	0.284597	0.189059	1.50534	0.132237	0.999693
ENSG00000099203	TMED1	62.5474	0.193769	0.309708	0.625649	0.531545	0.999693
ENSG00000099204	ABLIM1	75.4464	-0.18207	0.364986	-0.49884	0.617892	0.999693
ENSG00000099219	ERMP1	30.348	0.492026	0.422781	1.16378	0.244512	0.999693
ENSG00000099246	RAB18	423.558	0.145087	0.198875	0.729539	0.465672	0.999693
ENSG00000099250	NRP1	1031.32	-0.055165	0.126965	-0.43449	0.663932	0.999693
ENSG00000099256	PRTFDC1	62.2087	-0.29494	0.323691	-0.91118	0.3622	0.999693
ENSG00000099284	H2AFY2	22.5734	-0.0466684	0.476848	-0.0978686	0.922037	0.999693
ENSG00000099290	WASHC2A	26.8984	-0.0523473	0.446647	-0.117201	0.906701	0.999693
ENSG00000099308	MAST3	29.1836	-0.00359012	0.520204	-0.00690136	0.994494	0.999693
ENSG00000099326	MZF1	5.98416	-0.452224	1.0124	-0.446685	0.655102	0.999693
ENSG00000099330	OCEL1	16.3105	-1.49872	0.566445	-2.64584	0.00814892	0.560168
ENSG00000099331	MYO9B	301.673	-0.198628	0.28583	-0.694919	0.487106	0.999693
ENSG00000099337	KCNK6	28.4153	0.0496713	0.489198	0.101536	0.919125	0.999693
ENSG00000099341	PSMD8	315.224	0.558506	0.195875	2.85135	0.00435344	0.423591
ENSG00000099364	FBXL19	35.3209	-0.133568	0.573288	-0.232985	0.815773	0.999693
ENSG00000099365	STX1B	3.58307	-0.807772	1.56993	-0.514528	0.606883	0.999693
ENSG00000099377	HSD3B7	24.8017	-0.383658	0.514022	-0.746383	0.455436	0.999693
ENSG00000099381	SETD1A	75.4118	-0.592209	0.412993	-1.43394	0.151588	0.999693
ENSG00000099385	BCL7C	162.12	0.464199	0.221193	2.09862	0.0358503	0.885502
ENSG00000099622	CIRBP	187.178	0.14224	0.214941	0.661764	0.508122	0.999693
ENSG00000099624	ATP5F1D	101.047	-0.292472	0.265407	-1.10197	0.270473	0.999693
ENSG00000099625	CBARP	12.2382	-1.11221	0.717022	-1.55115	0.120865	0.999693
ENSG00000099783	HNRNPM	673.755	-0.45624	0.189289	-2.41028	0.0159401	0.724943
ENSG00000099785	2019-03-02	15.1398	1.53482	0.780779	1.96575	0.049327	0.948158
ENSG00000099795	NDUFB7	107.445	0.0469107	0.249767	0.187818	0.851019	0.999693
ENSG00000099797	TECR	99.6495	-0.0174683	0.240966	-0.0724925	0.94221	0.999693
ENSG00000099800	TIMM13	203.588	0.44265	0.199009	2.22426	0.0261307	0.8165
ENSG00000099804	CDC34	70.8932	0.292809	0.31462	0.930677	0.352021	0.999693
ENSG00000099810	MTAP	153.281	0.0856867	0.259862	0.329739	0.741597	0.999693
ENSG00000099814	CEP170B	63.4228	-0.0434603	0.405778	-0.107104	0.914707	0.999693
ENSG00000099817	POLR2E	277.75	0.357119	0.188258	1.89697	0.0578318	0.992387
ENSG00000099821	POLRMT	40.2676	0.255652	0.434959	0.587762	0.556692	0.999693
ENSG00000099849	RASSF7	12.824	-0.527032	0.762713	-0.690997	0.489568	0.999693
ENSG00000099860	GADD45B	472.961	0.295697	0.265926	1.11195	0.266158	0.999693
ENSG00000099864	PALM	12.4606	0.50808	0.776283	0.654503	0.512788	0.999693
ENSG00000099875	MKNK2	91.9268	-0.296926	0.379869	-0.781653	0.434419	0.999693
ENSG00000099889	ARVCF	3.90434	-0.201819	1.12835	-0.178862	0.858046	0.999693
ENSG00000099899	TRMT2A	65.5821	-0.473937	0.329173	-1.43978	0.149929	0.999693
ENSG00000099901	RANBP1	311.797	0.1325	0.193328	0.685363	0.493115	0.999693
ENSG00000099904	ZDHHC8	65.1549	-0.305981	0.465779	-0.656923	0.511231	0.999693
ENSG00000099910	KLHL22	31.8698	-0.0492193	0.449778	-0.10943	0.912861	0.999693
ENSG00000099917	MED15	178.378	0.227325	0.230369	0.986785	0.323748	0.999693
ENSG00000099940	SNAP29	104.24	-0.12086	0.249383	-0.484636	0.627935	0.999693
ENSG00000099942	CRKL	279.891	-0.582784	0.192722	-3.02397	0.0024948	0.333319
ENSG00000099949	LZTR1	97.6582	-0.207424	0.316928	-0.654484	0.5128	0.999693
ENSG00000099956	SMARCB1	211.744	0.221741	0.199687	1.11045	0.266807	0.999693
ENSG00000099968	BCL2L13	168.673	0.0676567	0.218652	0.309427	0.756997	0.999693
ENSG00000099974	DDTL	4.53203	0.598124	1.06282	0.562771	0.573591	0.999693
ENSG00000099977	DDT	29.63	0.506085	0.4679	1.08161	0.279426	0.999693
ENSG00000099984	GSTT2	2.53541	3.30239	1.61481	2.04507	0.0408484	0.893004
ENSG00000099991	CABIN1	112.253	-0.241744	0.333195	-0.725533	0.468125	0.999693
ENSG00000099992	TBC1D10A	15.7611	0.741372	0.625347	1.18554	0.235806	0.999693
ENSG00000099995	SF3A1	327.371	0.00721192	0.173029	0.0416804	0.966754	0.999693
ENSG00000099998	GGT5	3.53909	1.21731	1.21721	1.00008	0.31727	0.999693
ENSG00000099999	RNF215	19.7371	-0.28624	0.580116	-0.493419	0.621716	0.999693
ENSG00000100003	SEC14L2	36.9708	-0.0309293	0.410774	-0.0752951	0.93998	0.999693
ENSG00000100014	SPECC1L	42.269	2.4991	1.12516	2.22111	0.0263433	0.8165
ENSG00000100023	PPIL2	66.2708	0.00412156	0.339372	0.0121446	0.99031	0.999693
ENSG00000100028	SNRPD3	394.752	-0.0616061	0.182031	-0.338437	0.735034	0.999693
ENSG00000100029	PES1	250.273	0.075877	0.203281	0.373261	0.708954	0.999693
ENSG00000100030	MAPK1	686.662	-0.144598	0.139044	-1.03995	0.298364	0.999693
ENSG00000100034	PPM1F	103.668	0.21376	0.334555	0.638939	0.522863	0.999693
ENSG00000100036	SLC35E4	24.2402	-0.166276	0.538062	-0.309028	0.7573	0.999693
ENSG00000100038	TOP3B	44.66	-0.249343	0.373436	-0.667701	0.504325	0.999693
ENSG00000100056	ESS2	43.7326	0.416284	0.380544	1.09392	0.27399	0.999693
ENSG00000100065	CARD10	10.2259	-0.680466	0.879455	-0.773736	0.439087	0.999693
ENSG00000100075	SLC25A1	157.945	0.0682719	0.276128	0.247247	0.804717	0.999693
ENSG00000100077	GRK3	6.00368	-2.08739	1.36751	-1.52642	0.126906	0.999693
ENSG00000100083	GGA1	53.1859	-0.0971065	0.363175	-0.267382	0.789175	0.999693
ENSG00000100084	HIRA	30.137	-0.145023	0.654785	-0.221482	0.824717	0.999693
ENSG00000100092	SH3BP1	24.0664	0.410034	0.574171	0.714133	0.475145	0.999693
ENSG00000100097	LGALS1	4328.73	0.00837711	0.127368	0.0657707	0.94756	0.999693
ENSG00000100099	HPS4	51.7273	0.359465	0.355682	1.01064	0.312191	0.999693
ENSG00000100100	PIK3IP1	9.82744	-1.36654	1.05439	-1.29605	0.194957	0.999693
ENSG00000100104	SRRD	94.3671	0.194309	0.266893	0.728043	0.466587	0.999693
ENSG00000100105	PATZ1	37.8727	-0.974227	0.430427	-2.2634	0.0236111	0.804594
ENSG00000100106	TRIOBP	297.5	-0.490324	0.264536	-1.85352	0.0638076	0.999693
ENSG00000100109	TFIP11	98.3209	-0.149352	0.245532	-0.608281	0.543001	0.999693
ENSG00000100116	GCAT	21.9677	0.486238	0.488083	0.99622	0.319143	0.999693
ENSG00000100124	ANKRD54	55.1282	-0.057917	0.329009	-0.176035	0.860267	0.999693
ENSG00000100129	EIF3L	492.464	0.344155	0.15931	2.16028	0.0307507	0.862837
ENSG00000100138	SNU13	387.593	0.126337	0.176915	0.71411	0.475159	0.999693
ENSG00000100139	MICALL1	190.507	0.0342061	0.321819	0.10629	0.915352	0.999693
ENSG00000100142	POLR2F	90.6862	-0.0556071	0.268278	-0.207274	0.835796	0.999693
ENSG00000100147	CCDC134	32.8526	0.0995679	0.393366	0.253118	0.800177	0.999693
ENSG00000100150	DEPDC5	25.346	0.492161	0.528035	0.932061	0.351305	0.999693
ENSG00000100151	PICK1	18.575	-0.803666	0.55082	-1.45904	0.144555	0.999693
ENSG00000100154	TTC28	42.3506	0.166802	0.386902	0.431123	0.666379	0.999693
ENSG00000100162	CENPM	132.799	-0.204935	0.270096	-0.75875	0.448002	0.999693
ENSG00000100167	2019-09-03	6.02259	-0.649721	1.07752	-0.602981	0.546522	0.999693
ENSG00000100196	KDELR3	217.374	0.0884999	0.234116	0.378017	0.705418	0.999693
ENSG00000100201	DDX17	826.748	-0.0453559	0.151784	-0.29882	0.765078	0.999693
ENSG00000100206	DMC1	18.9564	-0.335331	0.523906	-0.640059	0.522134	0.999693
ENSG00000100207	TCF20	128.935	-0.243565	0.261528	-0.931316	0.35169	0.999693
ENSG00000100209	HSCB	28.241	0.280427	0.434236	0.645793	0.518413	0.999693
ENSG00000100211	CBY1	37.4166	-0.40501	0.386717	-1.0473	0.294959	0.999693
ENSG00000100216	TOMM22	259.337	0.654827	0.232396	2.81772	0.00483661	0.434968
ENSG00000100219	XBP1	293.106	0.292936	0.192137	1.52462	0.127354	0.999693
ENSG00000100220	RTCB	291.912	0.404319	0.165612	2.44137	0.0146318	0.702855
ENSG00000100221	JOSD1	154.367	-0.550556	0.303634	-1.81322	0.0697979	0.999693
ENSG00000100225	FBXO7	237.733	0.048077	0.192157	0.250196	0.802436	0.999693
ENSG00000100226	GTPBP1	111.187	-0.252085	0.311466	-0.809349	0.418315	0.999693
ENSG00000100227	POLDIP3	201.755	-0.224258	0.217752	-1.02988	0.303067	0.999693
ENSG00000100228	RAB36	20.711	-1.02189	0.626288	-1.63166	0.102752	0.999693
ENSG00000100234	TIMP3	2066.54	-0.282032	0.125734	-2.24308	0.0248918	0.80905
ENSG00000100239	PPP6R2	92.561	-0.127422	0.334897	-0.380482	0.703587	0.999693
ENSG00000100241	SBF1	227.719	-0.101102	0.349944	-0.288909	0.772651	0.999693
ENSG00000100242	SUN2	293.206	-0.295374	0.257776	-1.14586	0.251854	0.999693
ENSG00000100243	CYB5R3	754.845	0.338504	0.190188	1.77984	0.0751026	0.999693
ENSG00000100246	DNAL4	11.5308	-0.876079	0.698515	-1.2542	0.209769	0.999693
ENSG00000100258	LMF2	261.227	0.102196	0.255286	0.40032	0.688921	0.999693
ENSG00000100263	RHBDD3	17.3031	-0.18781	0.607284	-0.309263	0.757122	0.999693
ENSG00000100266	PACSIN2	197.838	0.0576634	0.202485	0.284779	0.775814	0.999693
ENSG00000100271	TTLL1	11.8563	0.29133	0.661214	0.440599	0.659503	0.999693
ENSG00000100280	AP1B1	224.699	-0.218786	0.26486	-0.826046	0.408778	0.999693
ENSG00000100281	HMGXB4	106.502	0.0815456	0.283293	0.287849	0.773463	0.999693
ENSG00000100284	TOM1	75.4709	-0.0653842	0.31892	-0.205018	0.837558	0.999693
ENSG00000100285	NEFH	4.72191	1.55507	1.28863	1.20677	0.227522	0.999693
ENSG00000100288	CHKB	8.39257	-0.958907	0.796454	-1.20397	0.228601	0.999693
ENSG00000100292	HMOX1	128.396	-0.202394	0.231086	-0.875837	0.381119	0.999693
ENSG00000100294	MCAT	38.1121	0.582933	0.38725	1.50531	0.132244	0.999693
ENSG00000100296	THOC5	117.354	0.188564	0.228962	0.823562	0.410188	0.999693
ENSG00000100297	MCM5	388.362	0.0132345	0.167439	0.0790408	0.937	0.999693
ENSG00000100299	ARSA	38.5696	-0.680422	0.409201	-1.6628	0.0963517	0.999693
ENSG00000100300	TSPO	268.357	-0.139217	0.172143	-0.808729	0.418671	0.999693
ENSG00000100302	RASD2	13.2554	-0.169945	0.743706	-0.228511	0.819249	0.999693
ENSG00000100304	TTLL12	142.441	-0.369757	0.27613	-1.33907	0.180548	0.999693
ENSG00000100307	CBX7	13.6418	0.632641	0.912807	0.693072	0.488264	0.999693
ENSG00000100316	RPL3	1607.36	0.413148	0.130179	3.1737	0.0015051	0.253557
ENSG00000100319	ZMAT5	40.4102	-0.601447	0.358505	-1.67765	0.0934145	0.999693
ENSG00000100320	RBFOX2	239.087	-0.0551352	0.199807	-0.275943	0.782592	0.999693
ENSG00000100321	SYNGR1	29.73	0.689206	0.437399	1.57569	0.115096	0.999693
ENSG00000100324	TAB1	48.1179	0.298153	0.380462	0.783659	0.43324	0.999693
ENSG00000100325	ASCC2	88.9176	0.221558	0.269532	0.822012	0.41107	0.999693
ENSG00000100330	MTMR3	49.8038	-0.25961	0.384089	-0.67591	0.499097	0.999693
ENSG00000100335	MIEF1	140.679	-0.0484013	0.264259	-0.183159	0.854674	0.999693
ENSG00000100342	APOL1	2.6266	-2.37524	1.43099	-1.65985	0.0969442	0.999693
ENSG00000100344	PNPLA3	9.26421	0.184076	0.765286	0.240532	0.809918	0.999693
ENSG00000100345	MYH9	3685.9	-0.340927	0.190861	-1.78626	0.0740571	0.999693
ENSG00000100347	SAMM50	169.449	-0.0991621	0.219577	-0.451605	0.651554	0.999693
ENSG00000100348	TXN2	102.11	0.420194	0.248296	1.69231	0.0905861	0.999693
ENSG00000100350	FOXRED2	58.1325	0.138038	0.406158	0.339862	0.733961	0.999693
ENSG00000100353	EIF3D	604.186	0.316366	0.143106	2.21072	0.0270554	0.823262
ENSG00000100354	TNRC6B	122.322	0.369833	0.246355	1.50122	0.133299	0.999693
ENSG00000100359	SGSM3	52.2252	-0.0457209	0.437596	-0.104482	0.916787	0.999693
ENSG00000100360	IFT27	21.752	0.302388	0.527713	0.573016	0.566634	0.999693
ENSG00000100364	KIAA0930	100.111	-0.0630088	0.346237	-0.181982	0.855597	0.999693
ENSG00000100372	SLC25A17	97.5572	0.635305	0.298052	2.13152	0.0330461	0.874972
ENSG00000100376	FAM118A	31.6679	-0.0508947	0.429342	-0.118541	0.905639	0.999693
ENSG00000100379	KCTD17	38.6156	-1.05482	0.427348	-2.46829	0.0135759	0.670999
ENSG00000100380	ST13	127.124	0.605678	0.232014	2.61053	0.00904026	0.56318
ENSG00000100387	RBX1	271.597	0.215017	0.214693	1.00151	0.316581	0.999693
ENSG00000100393	EP300	141.323	-0.578677	0.263876	-2.19299	0.0283081	0.839941
ENSG00000100395	L3MBTL2	86.0545	0.200119	0.303905	0.658493	0.510221	0.999693
ENSG00000100401	RANGAP1	860.488	-0.197172	0.216204	-0.911973	0.361783	0.999693
ENSG00000100403	ZC3H7B	240.784	0.312167	0.333245	0.936749	0.348888	0.999693
ENSG00000100410	PHF5A	133.557	0.323544	0.267465	1.20967	0.226405	0.999693
ENSG00000100412	ACO2	160.849	0.141051	0.217215	0.64936	0.516106	0.999693
ENSG00000100413	POLR3H	118.266	0.256986	0.276179	0.930506	0.352109	0.999693
ENSG00000100416	TRMU	84.8609	-0.0763074	0.258698	-0.294967	0.768019	0.999693
ENSG00000100417	PMM1	158.981	0.0309996	0.222016	0.139628	0.888954	0.999693
ENSG00000100418	DESI1	160.731	0.0910873	0.241754	0.376776	0.70634	0.999693
ENSG00000100422	CERK	211.128	-0.0435773	0.23348	-0.186643	0.851941	0.999693
ENSG00000100425	BRD1	84.9375	-0.546687	0.342055	-1.59825	0.109988	0.999693
ENSG00000100426	ZBED4	68.018	-0.608148	0.383671	-1.58508	0.112949	0.999693
ENSG00000100429	HDAC10	10.8486	-0.594552	0.726372	-0.818522	0.413059	0.999693
ENSG00000100439	ABHD4	22.2755	0.42566	0.591631	0.71947	0.471852	0.999693
ENSG00000100441	KHNYN	68.5492	0.0512991	0.353037	0.145308	0.884468	0.999693
ENSG00000100442	FKBP3	183.222	-0.656398	0.246142	-2.66674	0.00765901	0.548559
ENSG00000100445	SDR39U1	23.5154	-0.437496	0.485331	-0.901438	0.367356	0.999693
ENSG00000100461	RBM23	166.572	0.0574491	0.216453	0.265411	0.790693	0.999693
ENSG00000100462	PRMT5	248.552	0.00949332	0.20151	0.0471109	0.962425	0.999693
ENSG00000100473	COCH	6.10414	1.68213	1.55028	1.08505	0.277901	0.999693
ENSG00000100478	AP4S1	9.54386	-1.38914	1.01958	-1.36247	0.173049	0.999693
ENSG00000100479	POLE2	57.1458	0.437978	0.381738	1.14733	0.251247	0.999693
ENSG00000100483	VCPKMT	37.1741	0.274932	0.373698	0.735706	0.46191	0.999693
ENSG00000100485	SOS2	43.5364	-0.317469	0.374369	-0.848011	0.396432	0.999693
ENSG00000100490	CDKL1	12.698	-0.641619	0.635357	-1.00986	0.312564	0.999693
ENSG00000100503	NIN	146.796	0.0833426	0.306159	0.27222	0.785453	0.999693
ENSG00000100504	PYGL	209.966	0.0785795	0.219493	0.358004	0.72034	0.999693
ENSG00000100505	TRIM9	1.7851	1.56585	1.78694	0.876273	0.380882	0.999693
ENSG00000100519	PSMC6	199.062	0.227797	0.239091	0.952764	0.34071	0.999693
ENSG00000100522	GNPNAT1	334.474	-0.093759	0.193086	-0.485581	0.627264	0.999693
ENSG00000100523	DDHD1	56.6533	-0.109716	0.325191	-0.337391	0.735823	0.999693
ENSG00000100526	CDKN3	156.803	0.303114	0.22716	1.33436	0.182086	0.999693
ENSG00000100528	CNIH1	476.071	0.145107	0.183542	0.790595	0.42918	0.999693
ENSG00000100532	CGRRF1	29.0999	0.748306	0.427355	1.75102	0.0799427	0.999693
ENSG00000100554	ATP6V1D	281.518	-0.132906	0.186783	-0.711551	0.476743	0.999693
ENSG00000100558	PLEK2	12.5893	0.156716	0.625603	0.250504	0.802198	0.999693
ENSG00000100564	PIGH	17.0511	0.548789	0.603988	0.90861	0.363556	0.999693
ENSG00000100567	PSMA3	352.323	0.00395941	0.174786	0.0226529	0.981927	0.999693
ENSG00000100568	VTI1B	187.397	0.143639	0.232181	0.618651	0.536146	0.999693
ENSG00000100575	TIMM9	97.8962	0.330015	0.254973	1.29431	0.195557	0.999693
ENSG00000100577	GSTZ1	13.7438	-0.286373	0.619668	-0.462139	0.643981	0.999693
ENSG00000100578	KIAA0586	67.1968	-0.158335	0.319046	-0.496275	0.6197	0.999693
ENSG00000100580	TMED8	86.7412	0.499491	0.368652	1.35491	0.175446	0.999693
ENSG00000100583	SAMD15	5.24138	-2.67455	0.994565	-2.68916	0.00716317	0.536303
ENSG00000100591	AHSA1	337.858	-0.0479906	0.178399	-0.269006	0.787925	0.999693
ENSG00000100592	DAAM1	11.8152	0.198373	0.623269	0.318278	0.750274	0.999693
ENSG00000100596	SPTLC2	242.454	-0.0896712	0.248624	-0.36067	0.718346	0.999693
ENSG00000100599	RIN3	55.2127	0.509919	0.471807	1.08078	0.279795	0.999693
ENSG00000100600	LGMN	105.303	0.0543425	0.241146	0.225351	0.821706	0.999693
ENSG00000100601	ALKBH1	41.6694	-0.218014	0.359931	-0.605711	0.544706	0.999693
ENSG00000100603	SNW1	139.789	-0.0100256	0.225751	-0.0444101	0.964578	0.999693
ENSG00000100605	ITPK1	110.47	0.195732	0.316721	0.617994	0.53658	0.999693
ENSG00000100612	DHRS7	114.116	0.294523	0.236116	1.24737	0.212263	0.999693
ENSG00000100614	PPM1A	107.223	-0.182211	0.258619	-0.704554	0.481088	0.999693
ENSG00000100625	SIX4	43.8406	0.316705	0.382987	0.826933	0.408275	0.999693
ENSG00000100626	GALNT16	10.5337	0.148026	0.714843	0.207075	0.835951	0.999693
ENSG00000100629	CEP128	17.2811	-0.351842	0.577489	-0.609262	0.542351	0.999693
ENSG00000100632	ERH	613.913	0.107098	0.164729	0.650147	0.515597	0.999693
ENSG00000100644	HIF1A	1243.69	-0.054149	0.137976	-0.392454	0.694723	0.999693
ENSG00000100647	SUSD6	60.5871	-0.186034	0.324747	-0.572857	0.566741	0.999693
ENSG00000100650	SRSF5	354.319	-0.10058	0.199965	-0.502988	0.614973	0.999693
ENSG00000100664	EIF5	777.483	-0.212954	0.17909	-1.18909	0.234406	0.999693
ENSG00000100697	DICER1	130.929	-0.301336	0.250715	-1.20191	0.2294	0.999693
ENSG00000100711	ZFYVE21	88.7768	-0.518911	0.274046	-1.89352	0.0582894	0.992387
ENSG00000100714	MTHFD1	541.102	-0.0568804	0.143858	-0.395392	0.692554	0.999693
ENSG00000100722	ZC3H14	223.985	-0.199706	0.236481	-0.84449	0.398396	0.999693
ENSG00000100726	TELO2	117.527	-0.0831676	0.321935	-0.258337	0.796147	0.999693
ENSG00000100731	PCNX1	198.968	0.316714	0.236531	1.339	0.180571	0.999693
ENSG00000100739	BDKRB1	33.1793	0.402399	0.415054	0.969509	0.332291	0.999693
ENSG00000100744	GSKIP	174.877	0.0761886	0.234264	0.325225	0.745011	0.999693
ENSG00000100749	VRK1	122.534	-0.00525094	0.238718	-0.0219964	0.982451	0.999693
ENSG00000100764	PSMC1	72.9136	0.198987	0.283188	0.702669	0.482262	0.999693
ENSG00000100767	PAPLN	1.68742	-1.67044	1.90425	-0.87722	0.380367	0.999693
ENSG00000100784	RPS6KA5	7.519	-0.513025	0.863862	-0.593874	0.552597	0.999693
ENSG00000100796	PPP4R3A	173.58	-0.389122	0.207304	-1.87707	0.0605091	0.995661
ENSG00000100802	C14orf93	9.67734	0.780736	0.757073	1.03126	0.30242	0.999693
ENSG00000100804	PSMB5	451.878	-0.259654	0.184662	-1.40611	0.159693	0.999693
ENSG00000100811	YY1	289.14	-0.21628	0.175848	-1.22993	0.218724	0.999693
ENSG00000100813	ACIN1	257.404	0.0324476	0.212923	0.152391	0.878878	0.999693
ENSG00000100814	CCNB1IP1	117.542	0.394681	0.353512	1.11646	0.264226	0.999693
ENSG00000100815	TRIP11	87.6843	0.0908143	0.292152	0.310846	0.755918	0.999693
ENSG00000100823	APEX1	510.341	-0.00574628	0.153407	-0.0374577	0.97012	0.999693
ENSG00000100836	PABPN1	59.4851	0.223203	0.34294	0.65085	0.515143	0.999693
ENSG00000100842	EFS	31.344	-0.00453695	0.455872	-0.00995225	0.992059	0.999693
ENSG00000100852	ARHGAP5	137.505	-0.247592	0.315497	-0.78477	0.432588	0.999693
ENSG00000100865	CINP	123.942	0.0701097	0.223676	0.313444	0.753944	0.999693
ENSG00000100867	DHRS2	2.3077	-4.82686	1.76592	-2.73334	0.00626952	0.521051
ENSG00000100883	SRP54	240.694	-0.207874	0.264179	-0.786868	0.431359	0.999693
ENSG00000100888	CHD8	199.808	-0.0952866	0.184868	-0.515431	0.606252	0.999693
ENSG00000100889	PCK2	117.995	0.0344842	0.270122	0.127662	0.898417	0.999693
ENSG00000100890	KIAA0391	6.15124	0.482046	0.983424	0.490171	0.624013	0.999693
ENSG00000100897	DCAF11	64.2076	0.183424	0.32822	0.558843	0.576269	0.999693
ENSG00000100902	PSMA6	19.6288	1.34696	0.520091	2.58986	0.00960147	0.572958
ENSG00000100906	NFKBIA	210.303	-0.0861242	0.256431	-0.335857	0.736978	0.999693
ENSG00000100908	EMC9	47.3252	0.29348	0.36103	0.812895	0.416278	0.999693
ENSG00000100911	PSME2	124.277	0.36336	0.231027	1.57281	0.115764	0.999693
ENSG00000100916	BRMS1L	45.0361	0.127556	0.361599	0.352754	0.724273	0.999693
ENSG00000100926	TM9SF1	9.91299	0.864313	0.720828	1.19905	0.230507	0.999693
ENSG00000100934	SEC23A	504.049	-0.159864	0.208999	-0.764903	0.444329	0.999693
ENSG00000100938	GMPR2	97.4737	-0.0591485	0.256172	-0.230894	0.817397	0.999693
ENSG00000100941	PNN	225.359	-0.113853	0.212354	-0.536146	0.591858	0.999693
ENSG00000100949	RABGGTA	36.9924	0.368577	0.389712	0.945766	0.344268	0.999693
ENSG00000100968	NFATC4	86.255	0.0112528	0.337481	0.0333434	0.973401	0.999693
ENSG00000100979	PLTP	77.6477	0.263028	0.320117	0.821663	0.411269	0.999693
ENSG00000100982	PCIF1	33.5288	0.197612	0.468208	0.42206	0.672982	0.999693
ENSG00000100983	GSS	142.556	0.156748	0.21137	0.741583	0.45834	0.999693
ENSG00000100991	TRPC4AP	277.775	-0.132384	0.180082	-0.735129	0.462261	0.999693
ENSG00000100994	PYGB	221.128	-0.187377	0.245947	-0.761859	0.446144	0.999693
ENSG00000100997	ABHD12	128.035	-0.0150482	0.246036	-0.0611628	0.95123	0.999693
ENSG00000101000	PROCR	32.2016	-0.155479	0.414653	-0.374963	0.707688	0.999693
ENSG00000101003	GINS1	156.919	0.0815068	0.219811	0.370804	0.710784	0.999693
ENSG00000101004	NINL	9.11465	-0.5759	0.846846	-0.680052	0.496471	0.999693
ENSG00000101017	CD40	10.0479	-0.0103775	0.702875	-0.0147644	0.98822	0.999693
ENSG00000101019	UQCC1	48.6041	0.152194	0.351246	0.433299	0.664798	0.999693
ENSG00000101040	ZMYND8	78.199	-0.0265542	0.278157	-0.0954648	0.923946	0.999693
ENSG00000101052	IFT52	42.0865	0.74635	0.381726	1.9552	0.0505597	0.950293
ENSG00000101057	MYBL2	281.395	0.128425	0.25999	0.49396	0.621335	0.999693
ENSG00000101079	NDRG3	101.861	0.266412	0.242409	1.09902	0.27176	0.999693
ENSG00000101084	RAB5IF	79.9645	0.752296	0.32895	2.28696	0.0221981	0.784612
ENSG00000101096	NFATC2	3.32429	-1.64822	1.43891	-1.14547	0.252014	0.999693
ENSG00000101104	PABPC1L	6.22882	3.09795	1.38538	2.23617	0.0253406	0.809396
ENSG00000101109	STK4	190.279	-0.05348	0.21585	-0.247765	0.804316	0.999693
ENSG00000101126	ADNP	217.446	-0.322656	0.190822	-1.69087	0.0908608	0.999693
ENSG00000101132	PFDN4	67.4252	0.134648	0.342175	0.393505	0.693947	0.999693
ENSG00000101134	DOK5	63.8667	-0.287521	0.355446	-0.808902	0.418571	0.999693
ENSG00000101138	CSTF1	136.038	-0.159606	0.226126	-0.705827	0.480296	0.999693
ENSG00000101146	RAE1	153.95	0.206648	0.226014	0.914313	0.360552	0.999693
ENSG00000101150	TPD52L2	425.306	0.033655	0.179635	0.187352	0.851385	0.999693
ENSG00000101152	DNAJC5	223.151	-0.161807	0.319556	-0.50635	0.612611	0.999693
ENSG00000101158	NELFCD	137.598	0.0405892	0.223778	0.181381	0.856068	0.999693
ENSG00000101160	CTSZ	368.977	0.212658	0.160074	1.3285	0.184014	0.999693
ENSG00000101161	PRPF6	212.411	0.102953	0.213391	0.482461	0.629479	0.999693
ENSG00000101166	PRELID3B	212.697	0.169391	0.235815	0.718321	0.472559	0.999693
ENSG00000101181	MTG2	33.7511	-0.236132	0.439602	-0.53715	0.591164	0.999693
ENSG00000101182	PSMA7	858.413	-0.0437457	0.151106	-0.289503	0.772196	0.999693
ENSG00000101187	SLCO4A1	22.3968	0.0651345	0.675166	0.0964719	0.923146	0.999693
ENSG00000101189	MRGBP	65.1682	0.323117	0.392487	0.823255	0.410363	0.999693
ENSG00000101190	TCFL5	32.6222	0.477133	0.60065	0.794361	0.426985	0.999693
ENSG00000101191	DIDO1	156.155	-0.0768183	0.223666	-0.34345	0.73126	0.999693
ENSG00000101193	GID8	180.788	0.120565	0.2285	0.527637	0.597752	0.999693
ENSG00000101194	SLC17A9	67.1331	-0.342656	0.39662	-0.863939	0.387621	0.999693
ENSG00000101199	ARFGAP1	121.078	-0.403078	0.307814	-1.30949	0.19037	0.999693
ENSG00000101210	EEF1A2	16.7932	0.598484	0.778709	0.768559	0.442155	0.999693
ENSG00000101216	GMEB2	47.2622	0.00869291	0.436152	0.0199309	0.984098	0.999693
ENSG00000101220	C20orf27	128.943	-0.0937405	0.256719	-0.365149	0.715	0.999693
ENSG00000101224	CDC25B	244.149	0.138751	0.230758	0.601283	0.547651	0.999693
ENSG00000101236	RNF24	102.27	-0.113084	0.326236	-0.346631	0.728869	0.999693
ENSG00000101246	ARFRP1	62.1436	0.0138969	0.320973	0.0432961	0.965466	0.999693
ENSG00000101247	NDUFAF5	57.9709	0.531391	0.32848	1.61773	0.105722	0.999693
ENSG00000101255	TRIB3	54.6553	0.31659	0.441347	0.717327	0.473172	0.999693
ENSG00000101265	RASSF2	19.9067	0.688225	0.706775	0.973753	0.330179	0.999693
ENSG00000101266	CSNK2A1	143.768	0.294611	0.233454	1.26197	0.206961	0.999693
ENSG00000101290	CDS2	124.496	0.224391	0.266046	0.84343	0.398988	0.999693
ENSG00000101294	HM13	337.113	-0.0567998	0.181968	-0.312141	0.754933	0.999693
ENSG00000101298	SNPH	10.6543	1.09469	0.863146	1.26826	0.204707	0.999693
ENSG00000101307	SIRPB1	2.3816	-0.742962	1.664	-0.446492	0.655242	0.999693
ENSG00000101310	SEC23B	181.113	0.113089	0.217505	0.519937	0.603107	0.999693
ENSG00000101311	FERMT1	11.9844	-0.248111	0.782726	-0.316984	0.751256	0.999693
ENSG00000101333	PLCB4	65.1187	-0.564689	0.350929	-1.60912	0.107589	0.999693
ENSG00000101335	MYL9	1200.6	0.024626	0.122215	0.201498	0.840309	0.999693
ENSG00000101337	TM9SF4	143.032	0.140598	0.230123	0.610969	0.54122	0.999693
ENSG00000101343	CRNKL1	136.065	0.138254	0.264665	0.522374	0.60141	0.999693
ENSG00000101346	POFUT1	248.892	0.167633	0.198838	0.843061	0.399194	0.999693
ENSG00000101347	SAMHD1	79.1875	-0.219251	0.282611	-0.775805	0.437864	0.999693
ENSG00000101350	KIF3B	156.874	-0.154375	0.26964	-0.572524	0.566967	0.999693
ENSG00000101353	MROH8	2.66888	1.40086	1.50871	0.928517	0.353139	0.999693
ENSG00000101361	NOP56	486.032	0.0512316	0.187214	0.273653	0.784351	0.999693
ENSG00000101363	MANBAL	88.0165	0.664324	0.270613	2.45489	0.0140929	0.688021
ENSG00000101365	IDH3B	95.302	0.39928	0.248861	1.60443	0.10862	0.999693
ENSG00000101367	MAPRE1	726.352	-0.242077	0.167868	-1.44207	0.149283	0.999693
ENSG00000101384	JAG1	37.4062	-0.0943387	0.424258	-0.222362	0.824032	0.999693
ENSG00000101391	CDK5RAP1	62.2661	-0.371977	0.31991	-1.16275	0.244929	0.999693
ENSG00000101400	SNTA1	58.9566	0.5048	0.358481	1.40817	0.159082	0.999693
ENSG00000101407	TTI1	102.517	0.0997723	0.254403	0.392182	0.694924	0.999693
ENSG00000101412	E2F1	91.1986	0.0528971	0.385368	0.137264	0.890822	0.999693
ENSG00000101413	RPRD1B	129.838	-0.0385093	0.237726	-0.16199	0.871314	0.999693
ENSG00000101417	PXMP4	21.7058	-0.107808	0.594098	-0.181465	0.856003	0.999693
ENSG00000101421	CHMP4B	229.367	-0.394541	0.186785	-2.11228	0.0346627	0.883943
ENSG00000101439	CST3	292.264	0.15683	0.178049	0.880825	0.378413	0.999693
ENSG00000101442	ACTR5	22.6072	0.386241	0.505276	0.764416	0.444619	0.999693
ENSG00000101444	AHCY	337.173	-0.0146342	0.182116	-0.0803567	0.935954	0.999693
ENSG00000101447	FAM83D	191.158	-0.0787873	0.221187	-0.356202	0.72169	0.999693
ENSG00000101452	DHX35	41.4579	-0.225121	0.375014	-0.6003	0.548306	0.999693
ENSG00000101457	DNTTIP1	71.4087	-0.111687	0.288418	-0.38724	0.698578	0.999693
ENSG00000101460	MAP1LC3A	16.1205	-0.34016	0.601339	-0.565671	0.571618	0.999693
ENSG00000101464	PIGU	43.1238	0.142556	0.351582	0.405471	0.685131	0.999693
ENSG00000101473	ACOT8	29.9142	0.474562	0.418265	1.1346	0.256544	0.999693
ENSG00000101474	APMAP	301.377	0.279958	0.172481	1.62312	0.104563	0.999693
ENSG00000101493	ZNF516	39.9804	-0.572022	0.439453	-1.30167	0.19303	0.999693
ENSG00000101544	ADNP2	131.697	-0.0891799	0.240966	-0.370093	0.711313	0.999693
ENSG00000101546	RBFA	83.3592	0.469615	0.288136	1.62984	0.103136	0.999693
ENSG00000101557	USP14	482.822	-0.262476	0.155697	-1.68581	0.0918331	0.999693
ENSG00000101558	VAPA	381.71	-0.165353	0.219132	-0.754581	0.450501	0.999693
ENSG00000101574	METTL4	32.6932	0.130536	0.413426	0.315741	0.752199	0.999693
ENSG00000101577	LPIN2	89.3128	0.0872198	0.284766	0.306285	0.759387	0.999693
ENSG00000101596	SMCHD1	232.851	-0.0821526	0.251202	-0.327038	0.743639	0.999693
ENSG00000101608	MYL12A	887.06	-0.00783759	0.158325	-0.0495031	0.960518	0.999693
ENSG00000101624	CEP76	44.0556	-0.11232	0.351111	-0.3199	0.749044	0.999693
ENSG00000101639	CEP192	132.694	0.159196	0.253481	0.628039	0.529978	0.999693
ENSG00000101654	RNMT	102.384	-0.218844	0.27889	-0.784697	0.432631	0.999693
ENSG00000101665	SMAD7	79.724	0.084159	0.408221	0.20616	0.836666	0.999693
ENSG00000101680	LAMA1	86.7447	-0.0310764	0.315262	-0.0985734	0.921477	0.999693
ENSG00000101695	RNF125	1.55961	-1.38436	1.99814	-0.692825	0.488419	0.999693
ENSG00000101745	ANKRD12	60.5325	-0.31102	0.30476	-1.02054	0.307472	0.999693
ENSG00000101751	POLI	23.2183	0.331703	0.47525	0.697956	0.485205	0.999693
ENSG00000101752	MIB1	159.232	-0.557761	0.241483	-2.30973	0.020903	0.773543
ENSG00000101773	RBBP8	190.164	0.150044	0.241207	0.622056	0.533905	0.999693
ENSG00000101782	RIOK3	110.138	-0.461403	0.252539	-1.82706	0.0676909	0.999693
ENSG00000101811	CSTF2	84.9253	-0.134266	0.258589	-0.519226	0.603603	0.999693
ENSG00000101825	MXRA5	119.142	-0.112375	0.243637	-0.46124	0.644627	0.999693
ENSG00000101843	PSMD10	114.582	-0.119622	0.275645	-0.433971	0.664309	0.999693
ENSG00000101844	ATG4A	16.4502	-1.02437	0.656454	-1.56046	0.118651	0.999693
ENSG00000101846	STS	54.7455	-0.977276	0.478091	-2.04412	0.0409414	0.893004
ENSG00000101849	TBL1X	73.6521	0.13416	0.428748	0.312912	0.754348	0.999693
ENSG00000101856	PGRMC1	440.516	-0.210625	0.256753	-0.82034	0.412022	0.999693
ENSG00000101868	POLA1	173.214	-0.116934	0.244051	-0.479136	0.631842	0.999693
ENSG00000101871	MID1	103.049	0.228909	0.277242	0.825666	0.408993	0.999693
ENSG00000101882	NKAP	38.3415	-0.420786	0.387444	-1.08606	0.277454	0.999693
ENSG00000101888	NXT2	28.3304	-0.24088	0.453081	-0.531648	0.59497	0.999693
ENSG00000101901	ALG13	77.3519	0.378591	0.313009	1.20952	0.226463	0.999693
ENSG00000101911	PRPS2	252.824	-0.0464035	0.205271	-0.22606	0.821155	0.999693
ENSG00000101928	MOSPD1	54.7708	0.159418	0.395225	0.40336	0.686683	0.999693
ENSG00000101935	AMMECR1	53.4484	0.114053	0.367097	0.310689	0.756037	0.999693
ENSG00000101938	CHRDL1	25.5739	-0.147865	0.445803	-0.331683	0.740129	0.999693
ENSG00000101940	WDR13	49.807	-0.2302	0.369227	-0.623463	0.53298	0.999693
ENSG00000101945	SUV39H1	70.116	-0.516856	0.325511	-1.58783	0.112325	0.999693
ENSG00000101955	SRPX	102.542	0.0205671	0.250048	0.0822524	0.934446	0.999693
ENSG00000101966	XIAP	88.7707	-0.346382	0.287797	-1.20356	0.228758	0.999693
ENSG00000101972	STAG2	220.594	0.153818	0.226093	0.680331	0.496295	0.999693
ENSG00000101974	ATP11C	115.982	-0.256041	0.2591	-0.988193	0.323058	0.999693
ENSG00000101986	ABCD1	14.3558	-0.786031	0.695789	-1.1297	0.258604	0.999693
ENSG00000101997	CCDC22	33.4961	-0.701895	0.406295	-1.72755	0.0840686	0.999693
ENSG00000102007	PLP2	627.495	0.469206	0.163145	2.87601	0.0040274	0.417235
ENSG00000102024	PLS3	721.951	-0.100509	0.192021	-0.523426	0.600678	0.999693
ENSG00000102030	NAA10	182.137	-0.0381201	0.234932	-0.16226	0.871101	0.999693
ENSG00000102034	ELF4	112.052	-0.231795	0.306851	-0.755398	0.45001	0.999693
ENSG00000102038	SMARCA1	222.255	-0.408654	0.212196	-1.92583	0.0541252	0.974988
ENSG00000102048	ASB9	4.48148	-1.69357	1.09629	-1.54482	0.12239	0.999693
ENSG00000102054	RBBP7	441.29	-0.16298	0.160808	-1.01351	0.310819	0.999693
ENSG00000102078	SLC25A14	19.5809	-0.237714	0.526209	-0.451749	0.65145	0.999693
ENSG00000102081	FMR1	111.132	-0.000781948	0.265708	-0.00294289	0.997652	0.999693
ENSG00000102096	PIM2	28.7204	0.543143	0.456972	1.18857	0.234609	0.999693
ENSG00000102098	SCML2	19.8971	0.445861	0.514516	0.866562	0.386182	0.999693
ENSG00000102100	SLC35A2	44.403	-0.0927782	0.431908	-0.21481	0.829915	0.999693
ENSG00000102103	PQBP1	118.229	0.110211	0.228015	0.483349	0.628848	0.999693
ENSG00000102119	EMD	304.926	0.285598	0.182447	1.56538	0.117494	0.999693
ENSG00000102125	TAZ	18.8209	0.391643	0.522475	0.749592	0.4535	0.999693
ENSG00000102144	PGK1	1163.67	0.095527	0.125406	0.76174	0.446215	0.999693
ENSG00000102158	MAGT1	214.743	-0.00658474	0.198705	-0.0331383	0.973564	0.999693
ENSG00000102172	SMS	155.235	-0.165894	0.256003	-0.648016	0.516975	0.999693
ENSG00000102178	UBL4A	121.017	-0.16787	0.258606	-0.649135	0.516251	0.999693
ENSG00000102181	CD99L2	136.336	-0.0366954	0.267994	-0.136926	0.891089	0.999693
ENSG00000102189	EEA1	273.226	0.121001	0.249073	0.485806	0.627105	0.999693
ENSG00000102218	RP2	131.222	-0.370756	0.254832	-1.4549	0.145696	0.999693
ENSG00000102221	JADE3	27.9437	0.610415	0.452723	1.34832	0.177555	0.999693
ENSG00000102225	CDK16	216.148	0.476297	0.250694	1.89992	0.0574441	0.992387
ENSG00000102226	USP11	178.843	-0.123118	0.247538	-0.497372	0.618927	0.999693
ENSG00000102241	HTATSF1	253.511	0.24977	0.189082	1.32096	0.186515	0.999693
ENSG00000102265	TIMP1	2409.83	0.0834781	0.137641	0.60649	0.54419	0.999693
ENSG00000102302	FGD1	62.6755	0.00363927	0.443743	0.00820131	0.993456	0.999693
ENSG00000102309	PIN4	14.2179	-0.333509	0.636513	-0.523962	0.600305	0.999693
ENSG00000102312	PORCN	9.84005	0.0339462	0.736082	0.0461175	0.963217	0.999693
ENSG00000102316	MAGED2	303.287	-0.118528	0.175393	-0.675782	0.499179	0.999693
ENSG00000102317	RBM3	963.475	0.0477073	0.159036	0.299979	0.764193	0.999693
ENSG00000102359	SRPX2	55.3638	0.214797	0.345597	0.621524	0.534255	0.999693
ENSG00000102362	SYTL4	26.2815	-0.630241	0.439204	-1.43496	0.151298	0.999693
ENSG00000102384	CENPI	108.654	0.0578614	0.250612	0.23088	0.817408	0.999693
ENSG00000102390	PBDC1	92.2914	-0.409616	0.327078	-1.25235	0.210443	0.999693
ENSG00000102393	GLA	128.02	0.262619	0.223834	1.17328	0.240685	0.999693
ENSG00000102401	ARMCX3	120.601	-0.176239	0.231631	-0.76086	0.446741	0.999693
ENSG00000102409	BEX4	14.3734	0.0864901	0.598836	0.14443	0.885161	0.999693
ENSG00000102445	RUBCNL	6.25163	0.074115	1.13097	0.0655323	0.94775	0.999693
ENSG00000102452	NALCN	1.9769	-0.242214	1.66956	-0.145077	0.88465	0.999693
[truncated: 9,963 more rows]
